# Supplementary material for: Equivolumetric Protocol Generates Library Sizes Proportional to Total Microbial Load in 16S Amplicon Sequencing
Source: Front Microbiol. 2021 Feb 26;12:638231. doi: 10.3389/fmicb.2021.638231 (PMC7952455; doi:10.3389/fmicb.2021.638231)
Supplement: Supplementary Material 4 — Compressed folder with data and code. [file Data_Sheet_5.ZIP]

Archive with 94 entries (81 files):
- Supplementary_Material_4/
- __MACOSX/._Supplementary_Material_4
- Supplementary_Material_4/data_and_code/
- __MACOSX/Supplementary_Material_4/._data_and_code
- Supplementary_Material_4/README.pdf
- __MACOSX/Supplementary_Material_4/._README.pdf
- Supplementary_Material_4/data_and_code/code/
- __MACOSX/Supplementary_Material_4/data_and_code/._code
- Supplementary_Material_4/data_and_code/.gitignore
- __MACOSX/Supplementary_Material_4/data_and_code/._.gitignore
- Supplementary_Material_4/data_and_code/data/
- __MACOSX/Supplementary_Material_4/data_and_code/._data
- Supplementary_Material_4/data_and_code/code/R/
- __MACOSX/Supplementary_Material_4/data_and_code/code/._R
- Supplementary_Material_4/data_and_code/code/Rmd/
- __MACOSX/Supplementary_Material_4/data_and_code/code/._Rmd
- Supplementary_Material_4/data_and_code/data/normalized/
- __MACOSX/Supplementary_Material_4/data_and_code/data/._normalized
- Supplementary_Material_4/data_and_code/data/raw/
- __MACOSX/Supplementary_Material_4/data_and_code/data/._raw
- Supplementary_Material_4/data_and_code/code/R/merge_and_normalize_data.R
- __MACOSX/Supplementary_Material_4/data_and_code/code/R/._merge_and_normalize_data.R
- Supplementary_Material_4/data_and_code/code/R/general_functions.R
- __MACOSX/Supplementary_Material_4/data_and_code/code/R/._general_functions.R
- Supplementary_Material_4/data_and_code/code/R/make_main_figures.R
- __MACOSX/Supplementary_Material_4/data_and_code/code/R/._make_main_figures.R
- Supplementary_Material_4/data_and_code/code/R/make_supp_figures.R
- __MACOSX/Supplementary_Material_4/data_and_code/code/R/._make_supp_figures.R
- Supplementary_Material_4/data_and_code/code/Rmd/Supp1_multiple_sequencing_correction.Rmd
- __MACOSX/Supplementary_Material_4/data_and_code/code/Rmd/._Supp1_multiple_sequencing_correction.Rmd
- Supplementary_Material_4/data_and_code/code/Rmd/library.bib
- __MACOSX/Supplementary_Material_4/data_and_code/code/Rmd/._library.bib
- Supplementary_Material_4/data_and_code/code/Rmd/Supp2_total_microbial_load_model.Rmd
- __MACOSX/Supplementary_Material_4/data_and_code/code/Rmd/._Supp2_total_microbial_load_model.Rmd
- Supplementary_Material_4/data_and_code/code/Rmd/Supp3_mixed_effects_model.Rmd
- __MACOSX/Supplementary_Material_4/data_and_code/code/Rmd/._Supp3_mixed_effects_model.Rmd
- Supplementary_Material_4/data_and_code/data/normalized/phyloseq.rds
- __MACOSX/Supplementary_Material_4/data_and_code/data/normalized/._phyloseq.rds
- Supplementary_Material_4/data_and_code/data/normalized/metadata.tsv
- __MACOSX/Supplementary_Material_4/data_and_code/data/normalized/._metadata.tsv
- Supplementary_Material_4/data_and_code/data/normalized/otu_table.tsv
- __MACOSX/Supplementary_Material_4/data_and_code/data/normalized/._otu_table.tsv
- Supplementary_Material_4/data_and_code/data/normalized/sample_data.tsv
- __MACOSX/Supplementary_Material_4/data_and_code/data/normalized/._sample_data.tsv
- Supplementary_Material_4/data_and_code/data/normalized/tax_table.tsv
- __MACOSX/Supplementary_Material_4/data_and_code/data/normalized/._tax_table.tsv
- Supplementary_Material_4/data_and_code/data/raw/otu_table_count_190930-091404_neorefdb16sv6.tsv
- __MACOSX/Supplementary_Material_4/data_and_code/data/raw/._otu_table_count_190930-091404_neorefdb16sv6.tsv
- Supplementary_Material_4/data_and_code/data/raw/otu_table_count_190728-202300_neorefdb16sv6.tsv
- __MACOSX/Supplementary_Material_4/data_and_code/data/raw/._otu_table_count_190728-202300_neorefdb16sv6.tsv
- Supplementary_Material_4/data_and_code/data/raw/extraction_method/
- __MACOSX/Supplementary_Material_4/data_and_code/data/raw/._extraction_method
- Supplementary_Material_4/data_and_code/data/raw/tax_table_190829-003329_neorefdb16sv6.tsv
- __MACOSX/Supplementary_Material_4/data_and_code/data/raw/._tax_table_190829-003329_neorefdb16sv6.tsv
- Supplementary_Material_4/data_and_code/data/raw/otu_table_count_190829-003158_neorefdb16sv6.tsv
- __MACOSX/Supplementary_Material_4/data_and_code/data/raw/._otu_table_count_190829-003158_neorefdb16sv6.tsv
- Supplementary_Material_4/data_and_code/data/raw/metadata.tsv
- __MACOSX/Supplementary_Material_4/data_and_code/data/raw/._metadata.tsv
- Supplementary_Material_4/data_and_code/data/raw/sequencing_metadata.tsv
- __MACOSX/Supplementary_Material_4/data_and_code/data/raw/._sequencing_metadata.tsv
- Supplementary_Material_4/data_and_code/data/raw/dna_concentrations/
- __MACOSX/Supplementary_Material_4/data_and_code/data/raw/._dna_concentrations
- Supplementary_Material_4/data_and_code/data/raw/tax_table_190930-091404_neorefdb16sv6.tsv
- __MACOSX/Supplementary_Material_4/data_and_code/data/raw/._tax_table_190930-091404_neorefdb16sv6.tsv
- Supplementary_Material_4/data_and_code/data/raw/repetition_14_runs/
- __MACOSX/Supplementary_Material_4/data_and_code/data/raw/._repetition_14_runs
- Supplementary_Material_4/data_and_code/data/raw/tax_table_190728-202300_neorefdb16sv6.tsv
- __MACOSX/Supplementary_Material_4/data_and_code/data/raw/._tax_table_190728-202300_neorefdb16sv6.tsv
- Supplementary_Material_4/data_and_code/data/raw/otu_table_count_190829-003329_neorefdb16sv6.tsv
- __MACOSX/Supplementary_Material_4/data_and_code/data/raw/._otu_table_count_190829-003329_neorefdb16sv6.tsv
- Supplementary_Material_4/data_and_code/data/raw/tax_table_190829-003158_neorefdb16sv6.tsv
- __MACOSX/Supplementary_Material_4/data_and_code/data/raw/._tax_table_190829-003158_neorefdb16sv6.tsv
- Supplementary_Material_4/data_and_code/data/raw/phyloseq_raw_data.rds
- __MACOSX/Supplementary_Material_4/data_and_code/data/raw/._phyloseq_raw_data.rds
- Supplementary_Material_4/data_and_code/data/raw/extraction_method/200117-142337/
- __MACOSX/Supplementary_Material_4/data_and_code/data/raw/extraction_method/._200117-142337
- Supplementary_Material_4/data_and_code/data/raw/dna_concentrations/dna_concentration_data.tsv
- __MACOSX/Supplementary_Material_4/data_and_code/data/raw/dna_concentrations/._dna_concentration_data.tsv
- Supplementary_Material_4/data_and_code/data/raw/repetition_14_runs/190607-212052/
- __MACOSX/Supplementary_Material_4/data_and_code/data/raw/repetition_14_runs/._190607-212052
- Supplementary_Material_4/data_and_code/data/raw/repetition_14_runs/metadata_14_seqs.tsv
- __MACOSX/Supplementary_Material_4/data_and_code/data/raw/repetition_14_runs/._metadata_14_seqs.tsv
- Supplementary_Material_4/data_and_code/data/raw/extraction_method/200117-142337/otu_table_count_200117-142337.tsv
- __MACOSX/Supplementary_Material_4/data_and_code/data/raw/extraction_method/200117-142337/._otu_table_count_200117-142337.tsv
- Supplementary_Material_4/data_and_code/data/raw/extraction_method/200117-142337/tax_table_200117-142337.tsv
- __MACOSX/Supplementary_Material_4/data_and_code/data/raw/extraction_method/200117-142337/._tax_table_200117-142337.tsv
- Supplementary_Material_4/data_and_code/data/raw/extraction_method/200117-142337/200117-142337_metadata.tsv
- __MACOSX/Supplementary_Material_4/data_and_code/data/raw/extraction_method/200117-142337/._200117-142337_metadata.tsv
- Supplementary_Material_4/data_and_code/data/raw/repetition_14_runs/190607-212052/tax_table_neorefdb16sv6.tsv
- __MACOSX/Supplementary_Material_4/data_and_code/data/raw/repetition_14_runs/190607-212052/._tax_table_neorefdb16sv6.tsv
- Supplementary_Material_4/data_and_code/data/raw/repetition_14_runs/190607-212052/out_dmdtable_neorefdb16sv6.out
- __MACOSX/Supplementary_Material_4/data_and_code/data/raw/repetition_14_runs/190607-212052/._out_dmdtable_neorefdb16sv6.out
- Supplementary_Material_4/data_and_code/data/raw/repetition_14_runs/190607-212052/otu_table_count_neorefdb16sv6.tsv
- __MACOSX/Supplementary_Material_4/data_and_code/data/raw/repetition_14_runs/190607-212052/._otu_table_count_neorefdb16sv6.tsv
