# Supplementary material for: Equivolumetric Protocol Generates Library Sizes Proportional to Total Microbial Load in 16S Amplicon Sequencing
Source: Front Microbiol. 2021 Feb 26;12:638231. doi: 10.3389/fmicb.2021.638231 (PMC7952455; doi:10.3389/fmicb.2021.638231)
Supplement: Supplementary Material 4 — Compressed folder with data and code. [file Data_Sheet_5.ZIP › Supplementary_Material_4/data_and_code/code/R/general_functions.R]

##### LOAD PACKAGES #####

suppressPackageStartupMessages({
  suppressWarnings({
    library(phyloseq)
    library(tidyverse)
    library(ggpubr)
    library(RColorBrewer)
    library(docstring)
    library(rlang)
  })
})


##### DEFINE FUNCTIONS #####

load_phyloseq <- function(otutable, metadata, taxtable,
                          taxa_as_rows = FALSE,
                          meta_smpls_only = FALSE,
                          remove_zeros = c("samples", "taxa"),
                          merge_dilutions = FALSE,
                          bacteria_only = TRUE,
                          treefile = NULL, speciesonly = FALSE,
                          remove_samples = NULL,
                          include_samples = NULL,
                          remove_metadata_vars = NULL) {
  #' Load microbiome data into phyloseq object.
  #'
  #' @description Wrapper which checks possible issues and runs simple 
  #' preprocessings for analyses with phyloseq objects. 
  #' 
  #' @param otutable Path to otu table.
  #' @param metadata Path to metadata - columns sample, group1-p required.
  #' @param taxtable Path to taxonomy table (oligotypes' lineages).
  #' @param taxa_as_rows Enforce taxa (oligos) to be on the rows, and samples on columns.
  #' @param meta_smpls_only Keep only those samples which are present in metadata table.
  #' @param remove_zeros vector of items whose zeroed entries should be removed. 
  #' Defaults to c("samples", "taxa"). Set to NULL or FALSE to keep zeroed samples and zeroed taxa.
  #' @param bacteria_only Whether to keep only bacterial DNA. Defaults to TRUE.
  #' @param treefile Path to (optional) phylogenetic tree (used for UniFrac calculations, for instance).
  #' @param speciesonly Aggregates data to species level - removes unclassified oligos at such ranking (to be generalized).
  #' @param remove_samples Pass IDs of samples to be removed.
  #' @param include_samples Pass IDs of samples to be kept.
  #' @param remove_metadata_vars Pass a PATTERN to use for identification of unused columns
  #' in the metadata table. It will exclude all metadata variables that match the given pattern. 
  #' 
  #' @details Currently, otutable, metadata, and taxtable are required. These
  #' can be obtained from the dmd table using the script retrieve_sunburst_input.py.
  #' You can remove/keep specific samples, only those which are in the
  #' metadata file, or just keep all samples - it will warn you when
  #' there's missing pieces in the files you provided.
  
  dat <- read.csv(otutable, sep = "\t", header = T, na.strings = '', stringsAsFactors = F)
  if (taxa_as_rows) {
    dat <- data.frame(t(dat))
    if (!("sample" %in% colnames(dat))) {
      stop("You need a sample column in the OTU table")
    }
  }
  
  meta <- read.csv(metadata, sep = "\t", header = T, na.strings = '')
  if (!is.null(remove_metadata_vars)) {
    meta <- meta[, !str_detect(colnames(meta), remove_metadata_vars)]
  }
  colnames(meta) <- c("sample", colnames(meta)[2:ncol(meta)])
  
  if (meta_smpls_only) {
    dat <- dat %>% filter(sample %in% meta$sample)
    deleted_samples = dat$sample[!(dat$sample %in% meta$sample)]
    if (length(deleted_samples) > 0) {
      warning(str_glue('Deleted the following samples:\n{deleted_samples}'))
    }
  }
  if (!is.null(remove_samples)) {
    meta <- meta %>% filter(!(sample %in% remove_samples))
    dat <- dat %>% filter(!(sample %in% remove_samples))
  }
  
  if (!is.null(include_samples)) {
    meta <- meta %>% filter(sample %in% include_samples)
    dat <- dat %>% filter(sample %in% include_samples)   
  }

  if (plyr::empty(dat)) stop('Empty otu table. Do sample names match with those from metadata?')
  
  if (merge_dilutions) {
    message('Merging dilutions - considering only .1.1.1 samples for metadata.')
    dat <- dat %>%
      mutate(sample = str_extract(sample, '\\d+')) %>%
      group_by(sample) %>%
      summarise_each(~ sum(.)) %>%
      mutate(sample = paste0(sample, '.1.1.1')) %>%
      as.data.frame()
    meta <- meta %>%
      filter(endsWith(as.character(sample), '.1.1.1'))
  }
  
  rownames(dat) <- paste0("Smpl",  str_extract(dat$sample, "\\d+.*"))
  dat$sample <- NULL
  rownames(meta) <- paste0("Smpl", str_extract(meta$sample, "\\d+.*"))
  
  tax <- read.csv(taxtable, sep = "\t") %>%
    select(otu, kingdom, phylum, class, 
           order, family, genus, species) %>%
    filter(kingdom != "")
  rownames(tax) <- tax[,1]
  
  tax <- as.matrix(tax[,2:8])
  if (speciesonly) {
    tax <- tax %>% filter(species != "") %>% distinct() %>% as.matrix()
  }
  otustokeep <- rownames(tax)
  dat <- dat[,otustokeep]
  if (!is.null(treefile)) tree <- read_tree(treefile = treefile) %>% phy_tree()
  
  if (mean(rownames(dat) %in% rownames(meta)) < 1) {
    index = !(rownames(dat) %in% rownames(meta))
    not_in_meta = rownames(dat)[index]
    print(str_glue("Samples in otutable that are NOT in metadata: \n
                   {not_in_meta}"))
    stop("Not all samples in your otu table have corresponding metadata.")
  }
  if (mean(colnames(dat) %in% rownames(tax)) < 1) {
    index = !(colnames(dat) %in% rownames(tax))
    not_in_tax = colnames(dat)[index]
    message(paste("Tax in otu table, but NOT in tax table", not_in_tax, "\n"))
    stop("Not all taxa in otu table have a corresponding taxa table entry.")
  }
  if (mean(rownames(tax) %in% colnames(dat)) < 1) {
    index = !(rownames(tax) %in% colnames(dat))
    not_in_otu = rownames(tax)[index]
    message(paste("Tax in tax table, but NOT in otu table", not_in_otu, "\n"))
    stop("Not all taxa in tax table have a corresponding otu table column.")
  }
  if (!is.null(treefile)) {
    if (mean(taxa_names(tree) %in% rownames(tax)) < 1) {
      index = !(taxa_names(tree) %in% rownames(tax))
      not_in_tax = taxa_names(tree)[index]
      message(paste("In tree, but NOT in tax table:", not_in_tax, "\n"))
      stop("Not all taxa in tree have corresponding taxa lineage")
    }
    if (mean(rownames(tax) %in% taxa_names(tree)) < 1) {
      index = !(rownames(tax) %in% taxa_names(tree))
      not_in_tree = rownames(tax)[index]
      message(paste("In tax table, but NOT in tree:", not_in_tree, "\n"))
    }
  }
  
  if (is.null(treefile)) {
    phyl <- phyloseq(otu_table(dat, taxa_are_rows = FALSE),
                     sample_data(meta), 
                     tax_table(tax))
  } else {
    phyl <- phyloseq(otu_table(dat, taxa_are_rows = FALSE),
                     sample_data(meta), 
                     tax_table(tax), 
                     phy_tree(tree)) 
  }
  
  if (bacteria_only) {
    phyl <- subset_taxa(phyl, kingdom == "Bacteria")
  }
  
  
  if (mean(c("samples", "taxa") %in% remove_zeros) > 0 ) {
    if ("taxa" %in% remove_zeros) {
      phyl <- prune_taxa(taxa_sums(phyl) > 0 , phyl)
    }
    if ("samples" %in% remove_zeros) {
      phyl <- prune_samples(sample_sums(phyl) > 0 , phyl)
    }
    if (mean(taxa_sums(phyl) > 0) < 1) {
      message("Still got some zeroed taxa...")
    } 
    if (mean(sample_sums(phyl) > 0) < 1) {
      message("Still got some zeroed samples...")
    }
  }
  
  return(phyl)
}

tidy_phylo_data <- function(.phyloseq, all_ranks = FALSE) {
  #' Make a tidy tibble from phyloseq object.
  #'
  #' @description Extracts information from otu_table, sample_data, and tax_table into a
  #' tidy tibble. Optionally, it can include information of all ranks for each taxon.
  #' 
  #' @param .phyloseq A phyloseq object.
  #' @param all_ranks Logical.Pass to return full rank info for each bacteria.
  #' 
  #' @details Returns a tibble with columns "Sample" (sample_names), "bacteria" (taxa_names),
  #'  all metadata columns, and, optionally, all rank information for the respective bacteria.
  .meta_cols <- colnames(sample_data(.phyloseq))
  .dat <- data.frame(
    .phyloseq@otu_table@.Data,
    .phyloseq@sam_data,
    Sample = sample_names(physeq = .phyloseq),
    check.names = FALSE,
    stringsAsFactors = FALSE
  ) %>% 
    gather("bacteria", ".value", -c(.meta_cols, "Sample")) %>%
    as_tibble()
  if (all_ranks) {
    .tax <- data.frame(
      .phyloseq@tax_table@.Data,
      bacteria = as.character(taxa_names(.phyloseq)),
      stringsAsFactors = FALSE
    )
    .dat <- left_join(.dat, .tax, by = 'bacteria')
    
  }
  .dat <- .dat %>%
    select(Sample, bacteria, .value, 
           !!! syms(.meta_cols),
           everything()) %>%
    arrange(.value, bacteria, Sample)
  return(.dat)
}

phylo_lca <- function(.phyloseq, .glom=TRUE) {
  #' Add lca column to tax_table of a phyloseq object
  #'
  #' @description Uses `tax_table`` info to construct addtional lca column
  #' corresponding to the assigned taxonomy at its lowest (non-empty) level.
  #'  
  #' @param .phyloseq A phyloseq object.
  #' @param .glom Logical. Pass to apply `tax_glom` and return lca-summarized phyloseq object.
  #' 
  #' @details Returns a phyloseq object with additional lca column in the `tax_table` slot.
  #' The lca column is assumed to be the lowest non-empty taxonomy assigned to each oligotype. 
  #' Optionally, one can apply `tax_glom`, through the `.glom` option, to add up all counts 
  #' for oligotypes corresponding to the same taxonomy at lca level.
  tax <- tax_table(.phyloseq)
  lca <- apply(tax, 1, function(x) {
    not_empty = x != ''
    ix <- which.min(not_empty) - 1
    if (ix == 0) ix = 7
    .name <- x[ix]
    if (.name == 'Actinobacteria') {
      .ranks <- c("kingdom", "phylum", "class",
                  "order", "family", "genus", "species")
      .name <- paste0(.name, '_', .ranks[ix])
    }
    return(.name)
  }) %>% unlist() %>% as.vector()
  tax_table(.phyloseq) <- tax_table(cbind(tax, lca))
  
  if(.glom) {
    .phyloseq <- tax_glom(.phyloseq, 'lca')
    taxa_names(.phyloseq) <- tax_table(.phyloseq)[, 'lca']    
  }
  
  return(.phyloseq)
}

check_dir <- function(.path) {
  #' Make sure directory exists
  #'
  #' @description Create directory if it does not exist already (analogous to `mkdir -p`).
  #'  
  #' @param .path Path of directory to create.
  #' 
  #' @details If directory given by `.path` does not exist, it creates it with
  #' recursivity, i.e., analogously to `mkdir -p .path` in bash.

  if (!dir.exists(.path)) dir.create(.path, recursive = TRUE)
} 

plot.xmean.ordinaly2 <- function (x, data, subset, na.action, subn = TRUE, cr = FALSE, 
                                  topcats = 1, cex.points = 0.75, .ylim = NULL, ...) 
{
  X <- match.call(expand.dots = FALSE)
  X$subn <- X$cr <- X$topcats <- X$cex.points <- X$... <- NULL
  if (missing(na.action)) 
    X$na.action <- na.keep
  Terms <- if (missing(data)) 
    terms(x)
  else terms(x, data = data)
  X$formula <- Terms
  X[[1]] <- as.name("model.frame")
  X <- eval.parent(X)
  resp <- attr(Terms, "response")
  if (resp == 0) 
    stop("must have a response variable")
  nx <- ncol(X) - 1
  Y <- X[[resp]]
  nam <- as.character(attr(Terms, "variables"))
  nam <- nam[-1]
  dopl <- function(x, y, cr, xname, yname) {
    s <- !is.na(unclass(Y) + x)
    y <- y[s]
    x <- x[s]
    n <- length(x)
    f <- lrm.fit(x, y)
    fy <- f$freq/n
    ns <- length(fy) - 1
    k <- ns + 1
    intcept <- f$coef[1:ns]
    xb <- f$linear.predictors - intcept[1]
    xb <- sapply(intcept, "+", xb)
    P <- 1/(1 + exp(-xb))
    P <- matrix(P, ncol = ns)
    P <- cbind(1, P) - cbind(P, 0)
    xmean.y <- tapply(x, y, mean)
    xp <- x * P/n
    xmean.y.po <- apply(xp, 2, sum)/fy
    yy <- 1:length(fy)
    rr <- c(xmean.y, xmean.y.po)
    if (cr) {
      u <- cr.setup(y)
      s <- u$subs
      yc <- u$y
      xc <- x[s]
      cohort <- u$cohort
      xcohort <- matrix(0, nrow = length(xc), ncol = length(levels(cohort)) - 
                          1)
      xcohort[col(xcohort) == unclass(cohort) - 1] <- 1
      cof <- lrm.fit(cbind(xcohort, xc), yc)$coefficients
      cumprob <- rep(1, n)
      for (j in 1:k) {
        P[, j] <- cumprob * (if (j == k) 
          1
          else plogis(cof[1] + (if (j > 1) 
            cof[j]
            else 0) + cof[k] * x))
        cumprob <- cumprob - P[, j]
      }
      xp <- x * P/n
      xmean.y.cr <- apply(xp, 2, sum)/fy
      rr <- c(rr, xmean.y.cr)
    }
    plot(yy, xmean.y, type = "b", axes = FALSE, 
         xlab = yname, ylab = xname, ...)
    mgp.axis(1, at = yy, labels = names(fy))
    mgp.axis(2)
    lines(yy, xmean.y.po, lty = 2, ...)
    if (cr) 
      points(yy, xmean.y.cr, pch = "C", cex = cex.points)
    if (subn) 
      title(sub = paste("n=", n, sep = ""), adj = 0)
  }
  for (i in 1:nx) {
    x <- X[[resp + i]]
    if (is.factor(x)) {
      f <- table(x)
      ncat <- length(f)
      if (ncat < 2) {
        warning(paste("predictor", nam[resp + i], "only has one level and is ignored"))
        next
      }
      nc <- min(ncat - 1, topcats)
      cats <- (names(f)[order(-f)])[1:nc]
      for (wcat in cats) {
        xx <- 1 * (x == wcat)
        xname <- paste(nam[resp + i], wcat, sep = "=")
        dopl(xx, Y, cr, xname, nam[resp])
      }
    }
    else dopl(x, Y, cr, nam[resp + i], nam[resp])
  }
  invisible()
}
