# Supplementary material for: Equivolumetric Protocol Generates Library Sizes Proportional to Total Microbial Load in 16S Amplicon Sequencing
Source: Front Microbiol. 2021 Feb 26;12:638231. doi: 10.3389/fmicb.2021.638231 (PMC7952455; doi:10.3389/fmicb.2021.638231)
Supplement: Supplementary Material 4 — Compressed folder with data and code. [file Data_Sheet_5.ZIP › Supplementary_Material_4/data_and_code/code/Rmd/library.bib]

Automatically generated by Mendeley Desktop 1.19.4
Any changes to this file will be lost if it is regenerated by Mendeley.

BibTeX export options can be customized via Options -> BibTeX in Mendeley Desktop

@book{Clogg1985,
abstract = {Statistical science's first coordinated manual of methods for analyzing ordered categorical data, now fully revised and updated, continues to present applications and case studies in fields as diverse as sociology, public health, ecology, marketing, and pharmacy. Analysis of Ordinal Categorical Data, Second Edition provides an introduction to basic descriptive and inferential methods for categorical data, giving thorough coverage of new developments and recent methods. Special emphasis is placed on interpretation and application of methods including an integrated comparison of the available strategies for analyzing ordinal data. Practitioners of statistics in government, industry (particularly pharmaceutical), and academia will want this new edition.},
author = {Clogg, Clifford C. and Agresti, Alan},
booktitle = {Contemporary Sociology},
doi = {10.2307/2071355},
file = {:home/ubuntu/Documents/books/stats/(Wiley Series in Probability and Statistics) Alan Agresti(auth.) - Analysis of Ordinal Categorical Data, Second Edition (2010).pdf:pdf},
isbn = {9780470082898},
issn = {00943061},
number = {3},
pages = {374},
title = {{Analysis of Ordinal Categorical Data.}},
volume = {14},
year = {1985}
}
@book{Agresti2015,
 Author = {Alan Agresti},
 title = {Foundations of Linear and Generalized Linear Models (Wiley Series in Probability and Statistics)},
 description = {Foundations of Linear and Generalized Linear Models (Wiley Series in Probability and Statistics) (Book, 2015)},
 publisher = {Wiley},
 interhash = {1878bbb503aa8150ef98bb4233fe3ace},
 intrahash = {56496e5cdafe7d7cee455da724fdab14},
 year = {2015},
 month = {feb},
 isbn = {1118730038},
 url = {https://www.xarg.org/ref/a/1118730038/}
}
@article{Sereia2018,
  doi = {10.1101/425330},
  url = {https://doi.org/10.1101/425330},
  year = {2018},
  month = sep,
  publisher = {Cold Spring Harbor Laboratory},
  author = {Aline F. R. Sereia and Patricia A. da Cunha and Daniela C. Tartari and Caetana P. Zamparette and Diana A. Estigarribia and Taise C. R. Klein and Ivete Ioshiko Masukawa and Clarice I. Silva and Maria Luiza V. Vieira and Mara C. Scheffer and Dellyana R. Boberg and Ana Paula Christoff and Luiz Felipe V. de Oliveira and Edmundo C. Grisard and Tha{\'{\i}}s C. M. Sincero},
  title = {Multidrug-resistant Gram-negative bacteria from patients,  hospital environment and healthcare workers: a six-month cross-sectional study}
}
@article{Prasse2016,
author = {Prasse, Antje},
doi = {10.3238/arztebl.2016.0565},
file = {:home/ubuntu/.local/share/data/Mendeley Ltd./Mendeley Desktop/Downloaded/Nuclear et al. - 2017 - Apolipoprotein A-I attenuates ovalbumin-induced neutrophilic airway inflammation via a granulocyte colony-st(13).pdf:pdf},
issn = {18660452},
journal = {Deutsches Arzteblatt International},
number = {33-34},
pages = {565--573},
title = {{Diagnose, differenzialdiagnose und therapie der sarkoidose}},
volume = {113},
year = {2016}
}
@article{Asgarpanah2012,
author = {Asgarpanah, Jinous and Khoshkam, Roghaieh},
doi = {10.5897/JMPR12.040},
file = {:home/ubuntu/.local/share/data/Mendeley Ltd./Mendeley Desktop/Downloaded/Asgarpanah, Khoshkam - 2012 - Phytochemistry and pharmacological properties of.pdf:pdf},
keywords = {pharmacology,phytochemistry,ruta graveolens,rutaceae},
number = {23},
pages = {3942--3949},
title = {{Phytochemistry and pharmacological properties of}},
volume = {6},
year = {2012}
}
@article{Herro2015,
abstract = {Background Pulmonary fibrosis is characterized by excessive accumulation of collagen and ??-smooth muscle actin in the lung. The key molecules that promote these phenotypes are of clinical interest. Objectives Thymic stromal lymphopoietin (TSLP) has been found at high levels in patients with asthma and idiopathic pulmonary fibrosis, and TSLP has been proposed as a primary driver of lung fibrotic disease. We asked whether tumor necrosis factor superfamily protein 14 (TNFSF14) (aka LIGHT) controls TSLP production to initiate fibrosis. Methods Expression of TSLP and initiation of pulmonary fibrosis induced by bleomycin were assessed in mice deficient in LIGHT. The ability of recombinant LIGHT, given intratracheally to naive mice, to promote TSLP and fibrosis was also determined. Results Genetic deletion of LIGHT abolished lung TSLP expression driven by bleomycin, accompanied by near-complete absence of accumulation of lung collagen and ??-smooth muscle actin. Furthermore, recombinant LIGHT administered in vivo induced lung expression of TSLP in the absence of other inflammatory stimuli, and strikingly reproduced the primary features of bleomycin-driven disease in a TSLP-dependent manner. Blockade of LIGHT binding to either of its receptors, herpes virus entry mediator and lymphotoxin beta receptor, inhibited clinical symptoms of pulmonary fibrosis, and correspondingly both receptors were found on human bronchial epithelial cells, a primary source of TSLP. Moreover, LIGHT induced TSLP directly in human bronchial epithelial cells and synergized with IL-13 and TGF-?? in vivo to promote TSLP in the lungs and drive fibrosis. Conclusions These results show that LIGHT is a profibrogenic cytokine that may be a key driver of TSLP production during the initiation and development of lung fibrotic disease.},
author = {Herro, Rana and {Da Silva Antunes}, Ricardo and Aguilera, Amelia Roman and Tamada, Koji and Croft, Michael},
doi = {10.1016/j.jaci.2014.12.1936},
file = {:home/ubuntu/.local/share/data/Mendeley Ltd./Mendeley Desktop/Downloaded/Herro et al. - 2015 - Tumor necrosis factor superfamily 14 (LIGHT) controls thymic stromal lymphopoietin to drive pulmonary fibrosis.pdf:pdf},
issn = {10976825},
journal = {Journal of Allergy and Clinical Immunology},
keywords = {HVEM,IPF,LIGHT,Pulmonary fibrosis,TNFSF14,TSLP,asthma,bronchial epithelial cell},
number = {3},
pages = {757--768},
pmid = {25680454},
publisher = {Elsevier Ltd},
title = {{Tumor necrosis factor superfamily 14 (LIGHT) controls thymic stromal lymphopoietin to drive pulmonary fibrosis}},
url = {http://dx.doi.org/10.1016/j.jaci.2014.12.1936},
volume = {136},
year = {2015}
}
@article{Mazor2007,
abstract = {We describe facile isolation of full-length IgG antibodies from combinatorial libraries expressed in E. coli. Full-length heavy and light chains are secreted into the periplasm, where they assemble into aglycosylated IgGs that are captured by an Fc-binding protein that is tethered to the inner membrane. After permeabilizing the outer membrane, spheroplast clones expressing so-called E-clonal antibodies, which specifically recognize fluorescently labeled antigen, are selected using flow cytometry. Screening of a library constructed from an immunized animal yielded several antibodies with nanomolar affinities toward the protective antigen of Bacillus anthracis.},
author = {Mazor, Yariv and Blarcom, Thomas Van and Mabry, Robert and Iverson, Brent L and Georgiou, George},
doi = {10.1038/nbt1296},
file = {:home/ubuntu/.local/share/data/Mendeley Ltd./Mendeley Desktop/Downloaded/Mazor et al. - 2007 - Isolation of engineered, full-length antibodies from libraries expressed in Escherichia coli.pdf:pdf},
isbn = {1087-0156 (Print)},
issn = {1087-0156},
journal = {Nature Biotechnology},
number = {5},
pages = {563--565},
pmid = {17435747},
title = {{Isolation of engineered, full-length antibodies from libraries expressed in Escherichia coli}},
url = {http://www.nature.com/doifinder/10.1038/nbt1296},
volume = {25},
year = {2007}
}
@article{Cakir2014,
author = {Cakir, Zelal Unlu and Demirel, Can and Ugurlu, Pelin and Saruhan, Berna Guney and Ketani, Sennur and Seker, Ugur and Zincircioglu, Seyit Burhanedtin},
doi = {10.1038/nbt1239},
file = {:home/ubuntu/.local/share/data/Mendeley Ltd./Mendeley Desktop/Downloaded/Cakir et al. - 2014 - Radio-protective effects of melatonin on the skin histology in the rat.pdf:pdf},
issn = {1309100X},
journal = {Journal of International Dental and Medical Research},
keywords = {Amifostine,Melatonin,Radio-protective,Rat},
number = {3},
pages = {73--77},
title = {{Radio-protective effects of melatonin on the skin histology in the rat}},
volume = {7},
year = {2014}
}
@article{Arras2001a,
abstract = {We examined the effect of interleukin (IL)-9, a cytokine active on B and T lymphocytes and associated with bronchial asthma, on the development of lung fibrosis induced by crystalline silica particles. Therefore, we compared the response to silica (1 and 5 mg/animal, intratracheally) in transgenic mice that constitutively express high levels of IL-9 (Tg5) and their wild-type counterparts (FVB). At 2 and 4 mo after treatment with silica, histologic examination and measurement of lung hydroxyproline content showed that the severity of fibrosis was significantly less important in Tg5 mice than in their wild-type counterparts. Intraperitoneal injection of IL-9 in C57BL/6 mice also reduced the amplitude of silica-induced lung fibrosis. The reduction of lung fibrosis by IL-9 was associated with a significant expansion of the B-lymphocyte population, both in bronchoalveolar lavage (BAL) and in the pulmonary parenchyma. In wild-type animals, silica-induced fibrosis correlated with markers of a T helper 2-like response such as upregulation of IL-4 levels in lung tissue and an increased immunoglobulin (Ig) G1/IgG2a ratio in BAL. Immunohistochemical studies demonstrated that the upregulation of IL-4 associated with the development of fibrosis was mainly localized in inflammatory alveolar macrophages. In transgenic mice, the level of IL-4 in lung homogenates was not significantly affected by silica treatment, and a reduced IgG1/IgG2a ratio was observed upon treatment with silica. The levels of interferon-gamma were significantly decreased after silica treatment in both strains. Together, these observations point to an antifibrotic effect of IL-9 in pulmonary fibrosis associated with a limitation of the type 2 polarization which accompanies lung fibrosis.},
author = {Arras, M. and Huaux, F. and Vink, A. and Delos, M. and Coutelier, J. P. and Many, M. C. and Barbarin, V. and Renauld, J. C. and Lison, D.},
file = {:home/ubuntu/.local/share/data/Mendeley Ltd./Mendeley Desktop/Downloaded/Nuclear et al. - 2017 - Apolipoprotein A-I attenuates ovalbumin-induced neutrophilic airway inflammation via a granulocyte colony-st(18).pdf:pdf},
isbn = {1044-1549 (Print)$\backslash$r1044-1549 (Linking)},
issn = {10441549},
journal = {American Journal of Respiratory Cell and Molecular Biology},
number = {4},
pages = {368--375},
pmid = {11306428},
title = {{Interleukin-9 reduces lung fibrosis and type 2 immune polarization induced by silica particles in a murine model}},
volume = {24},
year = {2001}
}
@book{Sinha2014,
abstract = {The Bioconductor project was initiated in 2001 to provide a resource{\$}\backslashbackslash{\{}\backslash{\$}{\}}nof R packages that specifically address bioinformatics problems.{\$}\backslashbackslash{\{}\backslash{\$}{\}}nWritten by the leader of this project and the original developer{\$}\backslashbackslash{\{}\backslash{\$}{\}}nof the R software, this book provides an overview of techniques to{\$}\backslashbackslash{\{}\backslash{\$}{\}}ndevelop R programming skills for bioinformatics. The book presents{\$}\backslashbackslash{\{}\backslash{\$}{\}}ncomprehensive coverage of a broad range of key topics, including{\$}\backslashbackslash{\{}\backslash{\$}{\}}nR language fundamentals, object-oriented programming in R, foreign{\$}\backslashbackslash{\{}\backslash{\$}{\}}nlanguage interfaces, building R packages, handling different data{\$}\backslashbackslash{\{}\backslash{\$}{\}}ntechnologies, and debugging. It includes a number of detailed illustrative{\$}\backslashbackslash{\{}\backslash{\$}{\}}nbioinformatics examples as well as exercises to demonstrate techniques.},
address = {Birmingham},
author = {Sinha, Paurush Praveen},
isbn = {978-1-78328-313-2 www.packtpub.com},
publisher = {Packt Publishing},
title = {{Bioinformatics with R}},
year = {2014}
}
@article{Jhingran2016,
author = {Jhingran, Anupam and Kasahara, Shinji and Hohl, Tobias M},
doi = {10.21769/BioProtoc.1927},
file = {:home/ubuntu/.local/share/data/Mendeley Ltd./Mendeley Desktop/Downloaded/Jhingran, Kasahara, Hohl - 2016 - Flow Cytometry of Lung and Bronchoalveolar Lavage Fluid Cells from Mice Challenged with Fluorescent As.pdf:pdf},
issn = {2331-8325},
journal = {Bio-protocol},
number = {18},
title = {{Flow Cytometry of Lung and Bronchoalveolar Lavage Fluid Cells from Mice Challenged with Fluorescent Aspergillus Reporter (FLARE) Conidia}},
volume = {6},
year = {2016}
}
@article{Laskin2011,
abstract = {The past several years have seen the accumulation of evidence demonstrating that tissue injury induced by diverse toxicants is due not only to their direct effects on target tissues but also indirectly to the actions of resident and infiltrating macrophages. These cells release an array of mediators with cytotoxic, pro- and anti-inflammatory, angiogenic, fibrogenic, and mitogenic activity, which function to fight infections, limit tissue injury, and promote wound healing. However, following exposure to toxicants, macrophages can become hyperresponsive, resulting in uncontrolled or dysregulated release of mediators that exacerbate acute tissue injury and/or promote the development of chronic diseases such as fibrosis and cancer. Evidence suggests that the diverse activity of macrophages is mediated by distinct subpopulations that develop in response to signals within their microenvironment. Understanding the precise roles of these different macrophage populations in the pathogenic response to toxicants is key to designing effective treatments for minimizing tissue damage and chronic disease and for facilitating wound repair.},
author = {Laskin, Debra L and Sunil, Vasanthi R and Gardner, Carol R and Laskin, Jeffrey D},
doi = {10.1146/annurev.pharmtox.010909.105812},
file = {:home/ubuntu/.local/share/data/Mendeley Ltd./Mendeley Desktop/Downloaded/Laskin et al. - 2011 - Macrophages and Tissue Injury Agents of Defense or Destruction.pdf:pdf},
isbn = {1545-4304 (Electronic){\$}\backslash{\$}n0362-1642 (Linking)},
issn = {0362-1642},
journal = {Annual Review of Pharmacology and Toxicology},
keywords = {cytokines,fibrosis,inflammation,liver,lung,rns,ros},
number = {1},
pages = {267--288},
pmid = {20887196},
title = {{Macrophages and Tissue Injury: Agents of Defense or Destruction?}},
url = {http://www.annualreviews.org/doi/10.1146/annurev.pharmtox.010909.105812},
volume = {51},
year = {2011}
}
@article{Sausen2013,
author = {Sausen, Mark and Leary, Rebecca J and Jones, Si{\^{a}}n and Wu, Jian and Reynolds, C Patrick and Vogelstein, Bert and Kinzler, Kenneth W and Velculescu, Victor E},
doi = {10.1038/ng.2493.Integrated},
file = {:home/ubuntu/.local/share/data/Mendeley Ltd./Mendeley Desktop/Downloaded/Nuclear et al. - 2017 - Apolipoprotein A-I attenuates ovalbumin-induced neutrophilic airway inflammation via a granulocyte colony-st(32).pdf:pdf},
isbn = {2167702614534},
journal = {Toxicol Letters},
keywords = {inos,lung injury,pulmonary toxicity,tnf $\alpha$,vesicant},
number = {1},
pages = {12--17},
pmid = {25755918},
title = {{Inflammatory Mechanisms of Pulmonary Injury Induced by Mustards}},
volume = {45},
year = {2013}
}
@article{Phan2012,
abstract = {{\textless}p{\textgreater}Combining multiple microarray datasets increases sample size and leads to improved reproducibility in identification of informative genes and subsequent clinical prediction. Although microarrays have increased the rate of genomic data collection, sample size is still a major issue when identifying informative genetic biomarkers. Because of this, feature selection methods often suffer from false discoveries, resulting in poorly performing predictive models. We develop a simple meta-analysis-based feature selection method that captures the knowledge in each individual dataset and combines the results using a simple rank average. In a comprehensive study that measures robustness in terms of clinical application (i.e., breast, renal, and pancreatic cancer), microarray platform heterogeneity, and classifier (i.e., logistic regression, diagonal LDA, and linear SVM), we compare the rank average meta-analysis method to five other meta-analysis methods. Results indicate that rank average meta-analysis consistently performs well compared to five other meta-analysis methods.{\textless}/p{\textgreater}},
author = {Phan, John H and Young, Andrew N and Wang, May D},
doi = {10.1100/2012/989637},
isbn = {1537-744X (Electronic) 1537-744X (Linking)},
issn = {1537744X},
journal = {The Scientific World Journal},
pmid = {23365541},
title = {{Robust microarray meta-analysis identifies differentially expressed genes for clinical prediction}},
volume = {2012},
year = {2012}
}
@article{Baitsch2012,
author = {Baitsch, Daniel and Bock, Hans H and Engel, Thomas and Telgmann, Ralph and M{\"{u}}ller-, Carsten and Varga, Georg and Bot, Martine and Herz, Joachim and Robenek, Horst and Von, Arnold},
doi = {10.1161/ATVBAHA.111.222745.APOLIPOPROTEIN},
journal = {Arteriosclerosis, Thrombosis, and Vascular Biology},
number = {5},
pages = {1160--1168},
title = {{Apolipoprotein E (ApoE) induces anti-inflammatory phenotype in macrophages}},
volume = {31},
year = {2011}
}
@article{Douglas2008,
abstract = {Problems related to the safety and efficacy of gene therapies have checked the enthusiasm once surrounding this field, though it remains a promising approach for the treatment of numerous diseases. Despite the high transfection efficiencies attainable using viral vectors, manufacturing difficulties, safety concerns, and limitations related to targeting and plasmid size have prompted considerable research into the development of non-viral vectors. Non-viral vectors demonstrate low toxicity, low immunogenicity, and ease of manufacture. However, they have not yet achieved the transfection efficiencies displayed by viruses. The inability to explain or predict transfection efficiencies results, in part, from insufficient understanding of the intracellular processes involved in gene delivery. Increasingly, research has been undertaken to probe the processes involved in overcoming the major obstacles to vector-mediated transfection: (1) internalization, (2) intracellular trafficking, (3) escape to the cytosol, (4) nuclear translocation, and (5) gene transcription/expression. This paper reviews and compares the pathways and techniques involved in successful viral and non-viral transfection. In addition, this review provides evidence that non-viral vector development has been pursued successfully thus far, producing systems capable of evading almost all major obstacles to transfection. Evaluating the abilities of non-viral and viral vectors to overcome specific cellular barriers reveals that the greatest advantage of viral vectors may be related to viral DNA, which is transcribed considerably more efficiently than plasmid DNA. Further study in this area should enable the development of non-viral vectors that transfect as efficiently as viral vectors.},
author = {Douglas, Kimberly L},
doi = {10.1021/bp.070319o},
file = {:home/ubuntu/.local/share/data/Mendeley Ltd./Mendeley Desktop/Downloaded/Douglas - 2008 - Toward development of artificial viruses for gene therapy A comparative evaluation of viral and non-viral transfection.pdf:pdf},
issn = {87567938},
journal = {Biotechnology Progress},
number = {4},
pages = {871--883},
pmid = {18335953},
title = {{Toward development of artificial viruses for gene therapy: A comparative evaluation of viral and non-viral transfection}},
volume = {24},
year = {2008}
}
@article{Robert2016a,
abstract = {Fibrosis is a basic connective tissue lesion defined by the increase in the fibrillar extracellular matrix (ECM) components in tissue or organ. Matrix metalloproteinases (MMPs) are a major group of proteases known to regulate the turn-over of ECM and so they are suggested to be important in tissue remodelling observed during fibrogenic process associated with chronic inflammation. Tissue remodelling is the result of an imbalance in the equilibrium of the normal processes of synthesis and degradation of ECM components markedly controlled by the MMPs/TIMP imbalance. We previously showed an association of the differences in collagen deposition in the lungs of bleomycin-treated mice with a reduced molar pro-MMP-9/TIMP-1 ratio. Using the carbon tetrachloride (CCl4) preclinical model of liver fibrosis in mice, we observed a significant increase in collagen deposition with increased expression and release of tissue inhibitors of metalloproteinase (TIMP)-1 both at 24 h and 3 weeks later. This suggests an early altered regulation of matrix turnover involved in the development of fibrosis. We also demonstrated an activation of NLRP3-inflammasome pathway associated with the IL-1R/MyD88 signalling in the development of experimental fibrosis both in lung and liver. This was also associated with an increased expression of purinergic receptors mainly P2X7 Finally, these observations emphasize those effective therapies for these disorders must be given early in the natural history of the disease, prior to the development of tissue remodelling and fibrosis.},
author = {Robert, S. and Gicquel, T. and Victoni, T. and Valenca, S. and Barreto, E. and Bailly-Maitre, B. and Boichot, E. and Lagente, V.},
doi = {10.1042/BSR20160107},
file = {:home/ubuntu/.local/share/data/Mendeley Ltd./Mendeley Desktop/Downloaded/Robert et al. - 2016 - Involvement of matrix metalloproteinases (MMPs) and inflammasome pathway in molecular mechanisms of fibrosis.pdf:pdf},
issn = {0144-8463},
journal = {Bioscience Reports},
keywords = {-1,10,1042,2016,36,bioscience reports,bsr20160107,cite this article as,doi,e00360,fibrosis,inflammasome,inhibitors of metalloproteinase,interleukin-1,liver,lung,matrix metalloproteinase,purinergic receptors,timp,tissue},
number = {4},
pages = {e00360--e00360},
pmid = {27247426},
title = {{Involvement of matrix metalloproteinases (MMPs) and inflammasome pathway in molecular mechanisms of fibrosis}},
url = {http://bioscirep.org/cgi/doi/10.1042/BSR20160107},
volume = {36},
year = {2016}
}
@article{Yona2013,
abstract = {Mononuclear phagocytes, including monocytes, macrophages, and dendritic cells, contribute to tissue integrity as well as to innate and adaptive immune defense. Emerging evidence for labor division indicates that manipulation of these cells could bear therapeutic potential. However, specific ontogenies of individual populations and the overall functional organization of this cellular network are not well defined. Here we report a fate-mapping study of the murine monocyte and macrophage compartment taking advantage of constitutive and conditional CX3CR1 promoter-driven Cre recombinase expression. We have demonstrated that major tissue-resident macrophage populations, including liver Kupffer cells and lung alveolar, splenic, and peritoneal macrophages, are established prior to birth and maintain themselves subsequently during adulthood independent of replenishment by blood monocytes. Furthermore, we have established that short-lived Ly6C+ monocytes constitute obligatory steady-state precursors of blood-resident Ly6C- cells and that the abundance of Ly6C+ blood monocytes dynamically controls the circulation lifespan of their progeny. {\textcopyright}2013 Elsevier Inc.},
archivePrefix = {arXiv},
arxivId = {NIHMS150003},
author = {Yona, Simon and Kim, Ki Wook and Wolf, Yochai and Mildner, Alexander and Varol, Diana and Breker, Michal and Strauss-Ayali, Dalit and Viukov, Sergey and Guilliams, Martin and Misharin, Alexander and Hume, David A and Perlman, Harris and Malissen, Bernard and Zelzer, Elazar and Jung, Steffen},
doi = {10.1016/j.immuni.2012.12.001},
eprint = {NIHMS150003},
file = {:home/ubuntu/.local/share/data/Mendeley Ltd./Mendeley Desktop/Downloaded/Yona et al. - 2013 - Fate Mapping Reveals Origins and Dynamics of Monocytes and Tissue Macrophages under Homeostasis.pdf:pdf},
isbn = {1097-4180 (Electronic){\$}\backslash{\$}r1074-7613 (Linking)},
issn = {10747613},
journal = {Immunity},
number = {1},
pages = {79--91},
pmid = {23273845},
publisher = {Elsevier},
title = {{Fate Mapping Reveals Origins and Dynamics of Monocytes and Tissue Macrophages under Homeostasis}},
url = {http://dx.doi.org/10.1016/j.immuni.2012.12.001},
volume = {38},
year = {2013}
}
@article{Li2014,
abstract = {Background The initiation and regulation of pulmonary fibrosis are not well understood. IL-33, an important cytokine for respiratory diseases, is overexpressed in the lungs of patients with idiopathic pulmonary fibrosis. Objectives We aimed to determine the effects and mechanism of IL-33 on the development and severity of pulmonary fibrosis in murine bleomycin-induced fibrosis. MethodsLung fibrosis was induced by bleomycin in wild-type or Il33r (St2)-/-C57BL/6 mice treated with the recombinant mature form of IL-33 or anti-IL-33 antibody or transferred with type 2 innate lymphoid cells (ILC2s). The development and severity of fibrosis was evaluated based on lung histology, collagen levels, and lavage cytology. Cytokine and chemokine levels were quantified by using quantitative PCR, ELISA, and cytometry. Results IL-33 is constitutively expressed in lung epithelial cells but is induced in macrophages by bleomycin. Bleomycin enhanced the production of the mature but reduced full-length form of IL-33 in lung tissue. ST2 deficiency, anti-IL-33 antibody treatment, or alveolar macrophage depletion attenuated and exogenous IL-33 or adoptive transfer of ILC2s enhanced bleomycin-induced lung inflammation and fibrosis. These pathologic changes were accompanied, respectively, by reduced or increased IL-33, IL-13, TGF-$\beta$1, and inflammatory chemokine production in the lung. Furthermore, IL-33 polarized M2 macrophages to produce IL-13 and TGF-$\beta$1 and induced the expansion of ILC2s to produce IL-13 in vitro and in vivo. Conclusions IL-33 is a novel profibrogenic cytokine that signals through ST2 to promote the initiation and progression of pulmonary fibrosis by recruiting and directing inflammatory cell function and enhancing profibrogenic cytokine production in an ST2- and macrophage-dependent manner.},
author = {Li, Dong and Guabiraba, Rodrigo and Besnard, Anne Ga{\"{e}}lle and Komai-Koma, Mousa and Jabir, Majid S. and Zhang, Li and Graham, Gerard J. and Kurowska-Stolarska, Mariola and Liew, Foo Y. and McSharry, Charles and Xu, Damo},
doi = {10.1016/j.jaci.2014.05.011},
file = {:home/ubuntu/.local/share/data/Mendeley Ltd./Mendeley Desktop/Downloaded/Li et al. - 2014 - IL-33 promotes ST2-dependent lung fibrosis by the induction of alternatively activated macrophages and innate lymp(2).pdf:pdf},
isbn = {1097-6825},
issn = {10976825},
journal = {Journal of Allergy and Clinical Immunology},
keywords = {IL-33,alternatively activated macrophages,lung fibrosis,type 2 innate lymphoid cells},
number = {6},
pages = {1422--1432},
pmid = {24985397},
title = {{IL-33 promotes ST2-dependent lung fibrosis by the induction of alternatively activated macrophages and innate lymphoid cells in mice}},
volume = {134},
year = {2014}
}
@article{Su2011,
abstract = {Many human lung cancer cell lines express apolipoprotein E (ApoE), especially cells derived from malignant pleural effusions (MPE) in patients with lung adenocarcinoma. This study aimed to investigate the influence of ApoE expression on lung cancer. In lung cancer tissues, ApoE expression was more frequently found in malignant pleural effusions (MPE)-associated lung adenocarcinoma than in lung adenocarcinoma or squamous cell carcinoma without MPE (P{\textless} 0.05), indicating that ApoE is associated with the pathogenesis of MPE in patients with lung adenocarcinoma. Next, we examined the roles of ApoE in an MPE-derived lung adenocarcinoma cell line that endogenously over-expresses ApoE, PC14PE6/AS2 (AS2). In that experiment we inhibited ApoE expression by transfection of a plasmid carrying ApoE siRNAs into AS2 cells to generate AS-S2 and AS-S3 cells. Compared to vector-control cells and parental AS2 cells, AS2-S2 and AS2-S3 cells grew slower (P{\textless} 0.05), were more sensitive to cisplatin, and had significantly impaired cellular migration (P{\textless} 0.05). Furthermore, over-expression of ApoE was independently associated with poor survival in lung adenocarcinoma patients who had MPE at the time of diagnosis (P{\textless} 0.001). Conclusively, ApoE over-expression promotes cancer proliferation and migration and contributes to an aggressive clinical course in patients with lung adenocarcinoma and MPE. ?? 2010 Elsevier Ireland Ltd.},
author = {Su, Wen Pin and Chen, Yen Ting and Lai, Wu Wei and Lin, Chien Chung and Yan, Jing Jou and Su, Wu Chou},
doi = {10.1016/j.lungcan.2010.04.009},
file = {:home/ubuntu/.local/share/data/Mendeley Ltd./Mendeley Desktop/Downloaded/Nuclear et al. - 2017 - Apolipoprotein A-I attenuates ovalbumin-induced neutrophilic airway inflammation via a granulocyte colony-st(27).pdf:pdf},
isbn = {1872-8332 (Electronic)$\backslash$r0169-5002 (Linking)},
issn = {01695002},
journal = {Lung Cancer},
keywords = {Adenocarcinoma,Apolipoprotein E (ApoE),Lung cancer,Migration,Proliferation,Survival},
number = {1},
pages = {28--33},
pmid = {20430468},
publisher = {Elsevier Ireland Ltd},
title = {{Apolipoprotein E expression promotes lung adenocarcinoma proliferation and migration and as a potential survival marker in lung cancer}},
url = {http://dx.doi.org/10.1016/j.lungcan.2010.04.009},
volume = {71},
year = {2011}
}
@article{Lei2016,
abstract = {AIM Systemic sclerosis (SSc) is characterized by immune abnormalities, progressive fibrosis of the skin and internal organs, and microvascular injury and damage. Interleukin-21 receptor (IL-21R) is expressed in the epidermis from patients with SSc. However, information describing the role of IL-21 in SSc is limited. METHODS We established a mouse model of bleomycin (BLM)-induced fibrosis. The frequency of CD4(+) IL-21(+) T, CD4(+) IL-21R(+) T and IL-21(+) Th17 cells in peripheral blood, skin and lungs of BLM-induced mice were detected by flow cytometry; IL-21 levels in the peripheral blood were evaluated by enzyme-linked immunosorbent assay (ELISA). CD4(+) T cells were isolated from the spleen of BLM-induced and control mice and cultured in vitro alone or in the presence of mrIL-21 or mrIL-21 plus transforming growth factor (TGF)-$\beta$1. The frequency of Th17 cells was detected by flow cytometry; levels of IL-17 were evaluated by ELISA, and the expression of IL-17A and retinoic-acid-receptor-related orphan receptors gamma t (ROR$\gamma$t) messenger RNA were analyzed by real-time polymerase chain reaction. RESULTS Compared to control mice, the frequency of CD4(+) IL-21(+) T, CD4(+) 21R(+) T and IL-21(+) Th17 cells and the levels of IL-21 were significantly increased in BLM-induced mice. The frequency of CD4(+) IL-21(+) T, CD4(+) 21R(+) T and IL-21(+) Th17 cells and the levels of IL-21 were correlated with dermal and pulmonary inflammation and fibrosis. In vitro analyses indicate that IL-21 promoted the differentiation of Th17 cells from CD4(+) cells isolated from the spleen of BLM-induced mice. CONCLUSION IL-21 may play an important role in the pathogenesis of SSc as a Th17 effector cytokine, and IL-21 may induce the differentiation of Th17 cells in the BLM-induced SSc mouse model.},
author = {Lei, Ling and He, Zhi-Yi and Zhao, Cheng and Sun, Xue-Jiao and Zhong, Xiao-Ning},
doi = {10.1111/1756-185X.12522},
file = {:home/ubuntu/.local/share/data/Mendeley Ltd./Mendeley Desktop/Downloaded/Lei et al. - 2016 - Elevated frequencies of CD4() IL-21() T, CD4() IL-21R() T and IL-21() Th17 cells, and increased levels of IL-21 in b.pdf:pdf},
issn = {1756-185X},
journal = {International journal of rheumatic diseases},
keywords = {CD4+T cells,Systemic sclerosis,Th17 cells,interleukin-21,interleukin-21 receptor},
number = {4},
pages = {392--404},
pmid = {25545680},
title = {{Elevated frequencies of CD4(+) IL-21(+) T, CD4(+) IL-21R(+) T and IL-21(+) Th17 cells, and increased levels of IL-21 in bleomycin-induced mice may be associated with dermal and pulmonary inflammation and fibrosis.}},
url = {http://www.ncbi.nlm.nih.gov/pubmed/25545680},
volume = {19},
year = {2016}
}
@article{Wang2017,
abstract = {Diffuse low-grade glioma (DLGG) is a well-differentiated, slow-growing tumour with an inherent tendency to progress to high-grade glioma. The potential roles of genetic alterations in DLGG development have not yet been fully delineated. Therefore, the current study performed an integrated gene expression meta-analysis of eight independent, publicly available microarray datasets including 291 DLGGs and 83 non-glioma (NG) samples to identify gene expression signatures associated with DLGG. Using INMEX, 708 differentially expressed genes (DEGs) (385 upregulated and 323 downregulated genes) were identified in DLGG compared to NG. Furthermore, 497 DEGs (222 upregulated and 275 downregulated genes) corresponding to two histological types were identified. Of these, high expression of HIP1R significantly correlated with increased overall survival, whereas high expression of TBXAS1 significantly correlated with decreased overall survival. Additionally, network-based meta-analysis identified FN1 and APP as the key hub genes in DLGG compared with NG. PTPN6 and CUL3 were the key hub genes identified in the astrocytoma relative to the oligodendroglioma. Further immunohistochemical validation revealed that MTHFD2 and SPARC were positively expressed in DLGG, whereas RBP4 was positively expressed in NG. These findings reveal potential molecular biomarkers for diagnosis and therapy in patients with DLGG and provide a rich and novel candidate reservoir for future studies.},
author = {Wang, Siqi and Jin, Feng and Fan, Wenliang and Liu, Fang and Zou, Yan and Hu, Xuehan and Xu, Haibo and Han, Ping},
doi = {10.1038/s41598-017-12087-y},
file = {:home/ubuntu/.local/share/data/Mendeley Ltd./Mendeley Desktop/Downloaded/Wang et al. - 2017 - Gene expression meta-analysis in diffuse low-grade glioma and the corresponding histological subtypes.pdf:pdf},
issn = {20452322},
journal = {Scientific Reports},
number = {1},
pages = {1--13},
pmid = {28924174},
publisher = {Springer US},
title = {{Gene expression meta-analysis in diffuse low-grade glioma and the corresponding histological subtypes}},
url = {http://dx.doi.org/10.1038/s41598-017-12087-y},
volume = {7},
year = {2017}
}
@article{Vannella2016,
abstract = {Thymic stromal lymphopoietin (TSLP), interleukin-25 (IL-25), and IL-33 are important initiators of type 2-associated mucosal inflammation and immunity. However, their role in the maintenance of progressive type 2 inflammation and fibrosis is much less clear. Using chronic models of helminth infection and allergic lung inflammation, we show that collective disruption of TSLP, IL-25, and IL-33 signaling suppresses chronic and progressive type 2 cytokine-driven inflammation and fibrosis. In a schistosome lung granuloma model or during chronic Schistosoma mansoni infection in the liver, individual ablation of TSLP, IL-25, or IL-33/ST2 had no impact on the development of IL-4/IL-13-dependent inflammation or fibrosis. However, significant reductions in granuloma-associated eosinophils, hepatic fibrosis, and IL-13-producing type 2 innate lymphoid cells (ILC2s) were observed when signaling of all three mediators was simultaneously disrupted. Combined blockade through monoclonal antibody (mAb) treatment also reduced IL-5 and IL-13 expression during primary and secondary granuloma formation in the lungs. In a model of chronic house dust mite-induced allergic lung inflammation, combined mAb treatment did not decrease established inflammation or fibrosis. TSLP/IL-33 double-knockout mice treated with anti-IL-25 mAb during priming, however, displayed decreased inflammation, mucus production, and lung remodeling in the chronic phase. Together, these studies reveal partially redundant roles for TSLP, IL-25, and IL-33 in the maintenance of type 2 pathology and suggest that in some settings, early combined targeting of these mediators is necessary to ameliorate progressive type 2-driven disease.},
author = {Vannella, Kevin M and Ramalingam, Thirumalai R and Borthwick, Lee A and Barron, Luke and Hart, Kevin M and Thompson, Robert W and Kindrachuk, Kristen N and Cheever, Allen W and White, Sandra and Budelsky, Alison L and Comeau, Michael R and Smith, Dirk E and Wynn, Thomas A},
doi = {10.1126/scitranslmed.aaf1938},
file = {:home/ubuntu/.local/share/data/Mendeley Ltd./Mendeley Desktop/Downloaded/Vannella et al. - 2016 - Combinatorial targeting of TSLP , IL-25 , and IL-33 in type 2 cytokine – driven inflammation and fibrosis.pdf:pdf},
issn = {1946-6234},
journal = {Science translational medicine},
number = {337},
pages = {1--13},
pmid = {27147589},
title = {{Combinatorial targeting of TSLP , IL-25 , and IL-33 in type 2 cytokine – driven inflammation and fibrosis}},
url = {http://www.ncbi.nlm.nih.gov/pubmed/27147589},
volume = {8},
year = {2016}
}
@article{Wilson2010,
abstract = {Idiopathic pulmonary fibrosis (IPF) is a destructive inflammatory disease with limited therapeutic options. To better understand the inflammatory responses that precede and concur with collagen deposition, we used three models of pulmonary fibrosis and identify a critical mechanistic role for IL-17A. After exposure to bleomycin (BLM), but not Schistosoma mansoni eggs, IL-17A produced by CD4(+) and gammadelta(+) T cells induced significant neutrophilia and pulmonary fibrosis. Studies conducted with C57BL/6 il17a(-/-) mice confirmed an essential role for IL-17A. Mechanistically, using ifngamma(-/-), il10(-/-), il10(-/-)il12p40(-/-), and il10(-/-)il17a(-/-) mice and TGF-beta blockade, we demonstrate that IL-17A-driven fibrosis is suppressed by IL-10 and facilitated by IFN-gamma and IL-12/23p40. BLM-induced IL-17A production was also TGF-beta dependent, and recombinant IL-17A-mediated fibrosis required TGF-beta, suggesting cooperative roles for IL-17A and TGF-beta in the development of fibrosis. Finally, we show that fibrosis induced by IL-1beta, which mimics BLM-induced fibrosis, is also highly dependent on IL-17A. IL-17A and IL-1beta were also increased in the bronchoalveolar lavage fluid of patients with IPF. Together, these studies identify a critical role for IL-17A in fibrosis, illustrating the potential utility of targeting IL-17A in the treatment of drug and inflammation-induced fibrosis.},
author = {Wilson, Mark S. and Madala, Satish K. and Ramalingam, Thirumalai R. and Gochuico, Bernadette R. and Rosas, Ivan O. and Cheever, Allen W. and Wynn, Thomas A.},
doi = {10.1084/jem.20092121},
file = {:home/ubuntu/.local/share/data/Mendeley Ltd./Mendeley Desktop/Downloaded/Wilson et al. - 2010 - Bleomycin and IL-1$\beta$–mediated pulmonary fibrosis is IL-17A dependent.pdf:pdf},
isbn = {1540-9538 (Electronic)$\backslash$r0022-1007 (Linking)},
issn = {0022-1007},
journal = {The Journal of Experimental Medicine},
number = {3},
pages = {535--552},
pmid = {20176803},
title = {{Bleomycin and IL-1$\beta$–mediated pulmonary fibrosis is IL-17A dependent}},
url = {http://www.jem.org/lookup/doi/10.1084/jem.20092121},
volume = {207},
year = {2010}
}
@article{Passadore2009,
abstract = {The protein profiles of bronchoalveolar lavage fluid (BALf) of patients belonging to three selected subsets of Polymyositis/Dermatomyositis (PM/DM) have been compared by using a combination of 2-DE and MALDI-TOF/MS or LC-MS/MS. Our study examined the hypothesis that there were distinct differences in protein expression profiles that were related to the phenotype. From among the 323+/-51 protein spots that may represent the most highly expressed proteins in BALf of these patients, 24 unique spots were isolated and proteins identified. In particular, 9 spots were present in BALf of PM/DM patients only; 12 spots were exclusive of Overlap patients and 3 spots of AS patients. From among the proteins identified, a few were classified as cytoskeletal proteins, others were involved in oxidative stress and a number of proteins were associated with general metabolic activity or immunological response and inflammation. This is the first study in which evidence is provided that a number of different proteins are expressed in different subsets of PM/DM and supports our contention that the proteomic approach would be beneficial in discovering molecules which could represent possible prognostic factors of these rare pathologies.},
author = {Passadore, Ileana and Iadarola, Paolo and Poto, Cristina Di and Giuliano, Serena and Montecucco, Carlomaurizio and Cavagna, Lorenzo and Bonino, Claudia and Meloni, Federica and Fietta, Anna Maria and Lisa, Antonella and Salvini, Roberta and Bardoni, Anna Maria},
doi = {10.1021/pr800943t},
isbn = {1535-3893},
issn = {15353893},
journal = {Journal of Proteome Research},
keywords = {2-DE,AS,LC-MS/MS,Overlap syndrome,PM/DM},
number = {5},
pages = {2331--2340},
pmid = {19301896},
title = {{2-DE and LC-MS/MS for a comparative proteomic analysis of balf from subjects with different subsets of inflammatory myopathies}},
volume = {8},
year = {2009}
}
@article{Jia2017,
abstract = {BACKGROUND Idiopathic pulmonary fibrosis (IPF) is associated with aberrant expression of developmental pathways, including Hedgehog (Hh). As Hh signalling contributes to multiple pro-fibrotic processes, Hh inhibition may represent a therapeutic option for IPF. However, no non-invasive biomarkers are available to monitor lung Hh activity. METHODS We assessed gene and protein expression in IPF and control lung biopsies, mouse lung, fibroblasts stimulated in vitro with sonic hedgehog (SHh), and plasma in IPF patients versus controls, and cancer patients before and after treatment with vismodegib, a Hh inhibitor. RESULTS Lung tissue from IPF patients exhibited significantly greater expression of Hh-related genes versus controls. The gene most significantly upregulated in both IPF lung biopsies and fibroblasts stimulated in vitro with SHh was CXCL14, which encodes a soluble secreted chemokine whose expression is inhibited in vitro by the addition of vismodegib. CXCL14 expression was induced by SHh overexpression in mouse lung. Circulating CXCL14 protein levels were significantly higher in plasma from IPF patients than controls. In cancer patients, circulating CXCL14 levels were significantly reduced upon vismodegib treatment. CONCLUSIONS CXCL14 is a systemic biomarker that could be used to identify IPF patients with increased Hh pathway activity and monitor the pharmacodynamic effects of Hh antagonist therapy in IPF. TRIAL REGISTRATION NUMBER Post-results, NCT00968981.},
author = {Jia, Guiquan and Chandriani, Sanjay and Abbas, Alexander R and DePianto, Daryle J and N'Diaye, Elsa N and Yaylaoglu, Murat B and Moore, Heather M and Peng, Ivan and DeVoss, Jason and Collard, Harold R and Wolters, Paul J and Egen, Jackson G and Arron, Joseph R},
doi = {10.1136/thoraxjnl-2015-207682},
file = {:home/ubuntu/.local/share/data/Mendeley Ltd./Mendeley Desktop/Downloaded/Jia et al. - 2017 - CXCL14 is a candidate biomarker for Hedgehog signalling in idiopathic pulmonary fibrosis.pdf:pdf},
issn = {0040-6376},
journal = {Thorax},
pages = {thoraxjnl----2015----207682},
pmid = {28250200},
title = {{CXCL14 is a candidate biomarker for Hedgehog signalling in idiopathic pulmonary fibrosis}},
url = {http://thorax.bmj.com/lookup/doi/10.1136/thoraxjnl-2015-207682},
year = {2017}
}
@article{Gautier2012,
abstract = {We assessed tissue macrophage gene expression in different mouse organs. Diversity in gene expression among different populations of macrophages was remarkable. Only a few hundred mRNA transcripts stood out as selectively expressed by macrophages over DCs and many of these were not present in all macrophages. Nonetheless, well-characterized surface markers, including MerTK and Fc{\$}\backslashgamma{\{}\backslash{\$}{\}}R1 (CD64), along with a cluster of novel transcripts were distinctly and universally associated with mature tissue macrophages. TCEF3, C/EBP{\$}\backslashalpha{\{}\backslash{\$}{\}}, BACH1, and CREG-1 were among the top transcriptional regulators predicted to regulate these core macrophage- associated genes. Other transcription factor mRNAs were strongly associated with single macrophage populations. We further illustrate how these transcripts and the proteins they encode facilitate distinguishing macrophage versus DC identity of less characterized populations of mononuclear phagocytes.},
author = {Gautier, Emmanuel L and Shay, Tal and Miller, Jennifer and Greter, Melanie and Jykubzick, Claudia and Ivanov, Stoyan and Helft, Julie and Chow, Andrew and Elpek, Kutlu G and Gordonov, Simon and Mazloom, Amin R and Ma`ayan, Avi and Chua, Wei-Jen and Hansen, Ted. H and Turley, Shannon J and Merad, Miriam and Randolph, Gwendalyn J and Consortium, the Immunological Genome},
doi = {10.1038/ni.2419.Gene},
file = {:home/ubuntu/.local/share/data/Mendeley Ltd./Mendeley Desktop/Downloaded/Gautier et al. - 2012 - Gene expression profiles and transcriptional regulatory pathways underlying mouse tissue macrophage identity (2).pdf:pdf},
issn = {1529-2908},
journal = {Nat Immunol},
number = {11},
pages = {1118--1128},
pmid = {23023392},
title = {{Gene expression profiles and transcriptional regulatory pathways underlying mouse tissue macrophage identity and diversity}},
volume = {13},
year = {2012}
}
@article{MinisteriodaSaude2010,
author = {{Minist{\'{e}}rio da Sa{\'{u}}de}},
file = {:home/ubuntu/.local/share/data/Mendeley Ltd./Mendeley Desktop/Downloaded/Minist{\'{e}}rio da Sa{\'{u}}de - 2010 - S{\'{i}}filis Estrat{\'{e}}gias para Diagn{\'{o}}stico no Brasil.pdf:pdf},
journal = {Minist{\'{e}}rio da Sa{\'{u}}de},
number = {1°},
pages = {100},
title = {{S{\'{i}}filis: Estrat{\'{e}}gias para Diagn{\'{o}}stico no Brasil}},
volume = {1°},
year = {2010}
}
@article{DellaLatta2015,
abstract = {Abstract Bleomycin (BLM) is a drug used to treat different types of neoplasms. BLM's most severe adverse effect is lung toxicity, which induces remodeling of lung architecture and loss of pulmonary function, rapidly leading to death. While its clinical role as an anticancer agent is limited, its use in experimental settings is widespread since BLM is one of the most widely used drugs for inducing lung fibrosis in animals, due to its ability to provoke a histologic lung pattern similar to that described in patients undergoing chemotherapy. This pattern is characterized by patchy parenchymal inflammation, epithelial cell injury with reactive hyperplasia, epithelial-mesenchymal transition, activation and differentiation of fibroblasts to myofibroblasts, basement membrane and alveolar epithelium injuries. Several studies have demonstrated that BLM damage is mediated by DNA strand scission producing single- or double-strand breaks that lead to increased production of free radicals. Up to now, the mechanisms involved in the development of pulmonary fibrosis have not been fully understood; several studies have analyzed various potential biological molecular factors, such as transforming growth factor beta 1, tumor necrosis factor alpha, components of the extracellular matrix, chaperones, interleukins and chemokines. The aim of this paper is to review the specific characteristics of BLM-induced lung fibrosis in different animal models and to summarize modalities and timing of in vivo drug administration. Understanding the mechanisms of BLM-induced lung fibrosis and of commonly used therapies for counteracting fibrosis provides an opportunity for translating potential molecular targets from animal models to the clinical arena.},
author = {{Della Latta}, Veronica and Cecchettini, A. and {Del Ry}, S. and Morales, M. A.},
doi = {10.1016/j.phrs.2015.04.012},
file = {:home/ubuntu/.local/share/data/Mendeley Ltd./Mendeley Desktop/Downloaded/Della Latta et al. - 2015 - Bleomycin in the setting of lung fibrosis induction From biological mechanisms to counteractions.pdf:pdf},
isbn = {1096-1186 (Electronic) 1043-6618 (Linking)},
issn = {10961186},
journal = {Pharmacological Research},
keywords = {Animal models,Bleomycin (BLM),Extracellular matrix (ECM),Idiopathic pulmonary fibrosis (IPF),Pulmonary fibrosis,Transforming growth factor beta (TGF-$\beta$)},
pages = {122--130},
pmid = {25959210},
publisher = {Elsevier Ltd},
title = {{Bleomycin in the setting of lung fibrosis induction: From biological mechanisms to counteractions}},
url = {http://dx.doi.org/10.1016/j.phrs.2015.04.012},
volume = {97},
year = {2015}
}
@article{Margalit2015b,
abstract = {Aspergillus fumigatus is an ubiquitous, saprophytic mould that forms and releases airborne conidia which are inhaled by humans on a daily basis. When the immune system is compromised (e.g. immunosuppressive therapy prior to organ transplantation) or there is pre-existing pulmonary malfunction (e.g. asthma, cystic fibrosis, TB lesions), A. fumigatus exploits weaknesses in the host defenses which can result in the development of saphrophytic, allergic or invasive aspergillosis. If not effectively eliminated by the innate immune response, conidia germinate and form invasive hyphae which can penetrate pulmonary tissues. The innate immune response to A. fumigatus is stage-specific and various components of the host's defenses are recruited to challenge the different cellular forms of the pathogen. In immunocompetent hosts, anatomical barriers (e.g. the mucociliary elevator) and professional phagocytes such as alveolar macrophages (AM) and neutrophils prevent the development of aspergillosis by inhibiting the growth of conidia and hyphae. The recognition of inhaled conidia by AM leads to the intracellular degradation of the spores and the secretion of proinflammatory mediators which recruit neutrophils to assist in fungal clearance. During the later stages of infection, dendritic cells activate a protective A. fumigatus-specific adaptive immune response which is driven by Th1 CD4(+) T cells.},
author = {Margalit, Anatte and Kavanagh, Kevin},
doi = {10.1093/femsre/fuv018},
file = {:home/ubuntu/.local/share/data/Mendeley Ltd./Mendeley Desktop/Downloaded/Margalit, Kavanagh - 2015 - The innate immune response to Aspergillus fumigatus at the alveolar surface.pdf:pdf},
isbn = {0035317083859},
issn = {15746976},
journal = {FEMS Microbiology Reviews},
keywords = {Aspergillosis,Aspergillus,Immunity,Innate immunity,Invasive,Pulmonary},
number = {5},
pages = {670--687},
pmid = {25934117},
title = {{The innate immune response to Aspergillus fumigatus at the alveolar surface}},
volume = {39},
year = {2015}
}
@article{Gregson2015,
abstract = {RATIONALE The mechanism by which acute allograft rejection leads to chronic rejection remains poorly understood despite its common occurrence. Exosomes, membrane vesicles released from cells within the lung allograft, contain a diverse array of biomolecules that closely reflect the biologic state of the cell and tissue from which they are released. Exosome transcriptomes may provide a better understanding of the rejection process. Furthermore, biomarkers originating from this transcriptome could provide timely and sensitive detection of acute cellular rejection (AR), reducing the incidence of severe AR and chronic lung allograft dysfunction and improving outcomes. OBJECTIVES To provide an in-depth analysis of the bronchoalveolar lavage fluid exosomal shuttle RNA population after lung transplantation and evaluate for differential expression between acute AR and quiescence. METHODS Serial bronchoalveolar lavage specimens were ultracentrifuged to obtain the exosomal pellet for RNA extraction, on which RNA-Seq was performed. MEASUREMENTS AND MAIN RESULTS AR demonstrates an intense inflammatory environment, skewed toward both innate and adaptive immune responses. Novel, potential upstream regulators identified offer potential therapeutic targets. CONCLUSIONS Our findings validate bronchoalveolar lavage fluid exosomal shuttle RNA as a source for understanding the pathophysiology of AR and for biomarker discovery in lung transplantation.},
author = {Gregson, Aric L. and Hoji, Aki and Injean, Patil and Poynter, Steven T. and Briones, Claudia and Palchevskiy, Vyacheslav and {Sam Weigt}, S. and Shino, Michael Y. and DerHovanessian, Ariss and Sayah, David and Saggar, Rajan and Ross, David and Ardehali, Abbas and Lynch, Joseph P. and Belperio, John A.},
doi = {10.1164/rccm.201503-0558OC},
file = {:home/ubuntu/.local/share/data/Mendeley Ltd./Mendeley Desktop/Downloaded/Gregson et al. - 2015 - Altered exosomal RNA profiles in bronchoalveolar lavage from lung transplants with acute rejection.pdf:pdf},
isbn = {1535-4970 (Electronic)$\backslash$r1073-449X (Linking)},
issn = {15354970},
journal = {American Journal of Respiratory and Critical Care Medicine},
keywords = {Exosome,Lung,RNA,Rejection,Transplantation},
number = {12},
pages = {1490--1503},
pmid = {26308930},
title = {{Altered exosomal RNA profiles in bronchoalveolar lavage from lung transplants with acute rejection}},
volume = {192},
year = {2015}
}
@article{Italiani2014,
abstract = {Studies on monocyte and macrophage biology and differentiation have revealed the pleiotropic activities of these cells. Macrophages are tissue sentinels that maintain tissue integrity by eliminating/repairing damaged cells and matrices. In this M2-like mode, they can also promote tumor growth. Conversely, M1-like macrophages are key effector cells for the elimination of pathogens, virally infected, and cancer cells. Macrophage differentiation from monocytes occurs in the tissue in concomitance with the acquisition of a functional phenotype that depends on microenvironmental signals, thereby accounting for the many and apparently opposed macrophage functions. Many questions arise. When monocytes differentiate into macrophages in a tissue (concomitantly adopting a specific functional program, M1 or M2), do they all die during the inflammatory reaction, or do some of them survive? Do those that survive become quiescent tissue macrophages, able to react as na{\"{i}}ve cells to a new challenge? Or, do monocyte-derived tissue macrophages conserve a "memory" of their past inflammatory activation? This review will address some of these important questions under the general framework of the role of monocytes and macrophages in the initiation, development, resolution, and chronicization of inflammation.},
author = {Italiani, Paola and Boraschi, Diana},
doi = {10.3389/fimmu.2014.00514},
file = {:home/ubuntu/.local/share/data/Mendeley Ltd./Mendeley Desktop/Downloaded/Italiani, Boraschi - 2014 - From monocytes to M1M2 macrophages Phenotypical vs. functional differentiation.pdf:pdf},
isbn = {1664-3224 (Electronic)$\backslash$r1664-3224 (Linking)},
issn = {16643224},
journal = {Frontiers in Immunology},
keywords = {Functional phenotypes,Inflammation,Monocyte-derived macrophages,Monocytes,Tissue-resident macrophages},
number = {OCT},
pages = {1--22},
pmid = {25368618},
title = {{From monocytes to M1/M2 macrophages: Phenotypical vs. functional differentiation}},
volume = {5},
year = {2014}
}
@article{Mazor2007,
abstract = {We describe facile isolation of full-length IgG antibodies from combinatorial libraries expressed in E. coli. Full-length heavy and light chains are secreted into the periplasm, where they assemble into aglycosylated IgGs that are captured by an Fc-binding protein that is tethered to the inner membrane. After permeabilizing the outer membrane, spheroplast clones expressing so-called E-clonal antibodies, which specifically recognize fluorescently labeled antigen, are selected using flow cytometry. Screening of a library constructed from an immunized animal yielded several antibodies with nanomolar affinities toward the protective antigen of Bacillus anthracis.},
author = {Mazor, Yariv and Blarcom, Thomas Van and Mabry, Robert and Iverson, Brent L and Georgiou, George},
doi = {10.1038/nbt1296},
file = {:home/ubuntu/.local/share/data/Mendeley Ltd./Mendeley Desktop/Downloaded/Mazor et al. - 2007 - Isolation of engineered, full-length antibodies from libraries expressed in Escherichia coli.pdf:pdf},
isbn = {1087-0156 (Print)},
issn = {1087-0156},
journal = {Nature Biotechnology},
number = {5},
pages = {563--565},
pmid = {17435747},
title = {{Isolation of engineered, full-length antibodies from libraries expressed in Escherichia coli}},
url = {http://www.nature.com/doifinder/10.1038/nbt1296},
volume = {25},
year = {2007}
}
@article{Keane1999,
abstract = {Few studies have addressed the importance of vascular remodeling in the lung during the development of bleomycin-induced pulmonary fibrosis. For fibroplasia and deposition of extracellular matrix to occur, there must be a geometric increase in neovascularization. We hypothesized that net angiogenesis during the pathogenesis of fibroplasia and deposition of extracellular matrix during bleomycin-induced pulmonary fibrosis are dependent in part upon an overexpression of the angiogenic CXC chemokine, macrophage inflammatory protein-2 (MIP-2). To test this hypothesis, we measured MIP-2 by specific ELISA in whole lung homogenates in either bleomycin-treated or control CBA/J mice and correlated these levels with lung hydroxyproline. We found that lung tissue from mice treated with bleomycin, compared with that from saline-treated controls, demonstrated a significant increase in the presence of MIP-2 that was correlated to a greater angiogenic response and total lung hydroxyproline content. Neutralizing anti-MIP-2 Abs inhibited the angiogenic activity of day 16 bleomycin-treated lung specimens using an in vivo angiogenesis bioassay. Furthermore, when MIP-2 was depleted in vivo by passive immunization, bleomycin-induced pulmonary fibrosis was significantly reduced without a change in the presence of pulmonary neutrophils, fibroblast proliferation, or collagen gene expression. This was also paralleled by a reduction in angiogenesis. These results demonstrate that the angiogenic CXC chemokine, MIP-2, is an important factor that regulates angiogenesis/fibrosis in pulmonary fibrosis.},
author = {Keane, M P and Belperio, J a and Moore, T a and Moore, B B and Arenberg, D a and Smith, R E and Burdick, M D and Kunkel, S L and Strieter, R M},
isbn = {0022-1767 (Print)},
issn = {0022-1767},
journal = {Journal of immunology (Baltimore, Md. : 1950)},
number = {9},
pages = {5511--5518},
pmid = {10228032},
title = {{Neutralization of the CXC chemokine, macrophage inflammatory protein-2, attenuates bleomycin-induced pulmonary fibrosis.}},
volume = {162},
year = {1999}
}
@article{Arend2002,
abstract = {IL-1 is an important mediator of inflammation and tissue damage in multiple organs, both in experimental animal models of disease and in human diseases. The IL-1 family consists of two agonists, IL-1{\$}\backslashbackslashalpha{\{}\backslash{\{}{\}}\backslashbackslash{\{}\backslash{\$}{\}}{\{}$\backslash${\}}{\}}and IL-1{\$}\backslashbackslashbeta{\{}\backslash{\{}{\}}\backslashbackslash{\{}\backslash{\$}{\}}{\{}$\backslash${\}}{\}}, two receptors, biologically active IL-1RI and inert IL-1RII, and a specific receptor antagonist, IL-1Ra. The balance between IL-1 and IL-1Ra in local tissues plays an important role in the susceptibility to and severity of many diseases. An allelic polymorphism in the IL-1Ra gene has been associated with a variety of human diseases primarily of epithelial and endothelial cell origin. This association may be secondary to an imbalance in the IL-1 system with enhanced production of IL-1{\$}\backslashbackslashbeta{\{}\backslash{\{}{\}}\backslashbackslash{\{}\backslash{\$}{\}}{\{}$\backslash${\}}{\}}and reduced production of the major intracellular isoform of IL-1Ra. Treatment of RA with daily subcutaneous injections of recombinant IL-1Ra protein has been shown to be efficacious. Gene therapy approaches with IL-1Ra are being evaluated for the treatment of RA and other human diseases. {\textcopyright}2002 Elsevier Science Ltd. All rights reserved.},
author = {Arend, William P},
doi = {10.1016/S1359-6101(02)00020-5},
isbn = {1359-6101},
issn = {13596101},
journal = {Cytokine and Growth Factor Reviews},
number = {4-5},
pages = {323--340},
pmid = {12220547},
title = {{The balance between IL-1 and IL-1Ra in disease}},
volume = {13},
year = {2002}
}
@book{Pevsner2015,
address = {Chichester},
author = {Pevsner, Jonathan},
edition = {3},
file = {:home/ubuntu/.local/share/data/Mendeley Ltd./Mendeley Desktop/Downloaded/Pevsner - 2015 - Bioinformatics and Functional Genomics.pdf:pdf},
isbn = {981118581780},
keywords = {pevsner2015},
publisher = {John Wiley {\&} Sons},
title = {{Bioinformatics and Functional Genomics}},
url = {https://academic.oup.com/bfg/article-lookup/doi/10.1093/bfgp/3.2.187},
year = {2015}
}
@article{Raes2005,
abstract = {In an interesting paper, Scotton et al. ([1][1]) reported the effects of IL-13 on the transcriptional profile of human monocytes. Comparing their results with studies analyzing the profile induced by IL-4 in murine macrophages ([2][2], [3][3]), the authors notice some differences, giving as examples},
author = {Raes, G and {Van den Bergh}, R and {De Baetselier}, P and Ghassabeh, G H and Scotton, C and Locati, M and Mantovani, A and Sozzani, S},
doi = {10.4049/jimmunol.174.11.6561},
isbn = {0022-1767 (Print){\$}\backslashbackslashbackslash{\{}\backslash{\{}{\}}\backslashbackslash{\{}\backslash{\$}{\}}{\{}$\backslash${\}}{\}}n0022-1767 (Linking)},
issn = {0022-1767},
journal = {The Journal of Immunology},
number = {11},
pages = {6561--6562},
pmid = {15905489},
title = {{Arginase-1 and Ym1 Are Markers for Murine, but Not Human, Alternatively Activated Myeloid Cells}},
url = {http://www.jimmunol.org/cgi/doi/10.4049/jimmunol.174.11.6561},
volume = {174},
year = {2005}
}
@article{DellaLatta2015,
abstract = {Abstract Bleomycin (BLM) is a drug used to treat different types of neoplasms. BLM's most severe adverse effect is lung toxicity, which induces remodeling of lung architecture and loss of pulmonary function, rapidly leading to death. While its clinical role as an anticancer agent is limited, its use in experimental settings is widespread since BLM is one of the most widely used drugs for inducing lung fibrosis in animals, due to its ability to provoke a histologic lung pattern similar to that described in patients undergoing chemotherapy. This pattern is characterized by patchy parenchymal inflammation, epithelial cell injury with reactive hyperplasia, epithelial-mesenchymal transition, activation and differentiation of fibroblasts to myofibroblasts, basement membrane and alveolar epithelium injuries. Several studies have demonstrated that BLM damage is mediated by DNA strand scission producing single- or double-strand breaks that lead to increased production of free radicals. Up to now, the mechanisms involved in the development of pulmonary fibrosis have not been fully understood; several studies have analyzed various potential biological molecular factors, such as transforming growth factor beta 1, tumor necrosis factor alpha, components of the extracellular matrix, chaperones, interleukins and chemokines. The aim of this paper is to review the specific characteristics of BLM-induced lung fibrosis in different animal models and to summarize modalities and timing of in vivo drug administration. Understanding the mechanisms of BLM-induced lung fibrosis and of commonly used therapies for counteracting fibrosis provides an opportunity for translating potential molecular targets from animal models to the clinical arena.},
author = {{Della Latta}, Veronica and Cecchettini, A. and {Del Ry}, S. and Morales, M. A.},
doi = {10.1016/j.phrs.2015.04.012},
file = {:home/ubuntu/.local/share/data/Mendeley Ltd./Mendeley Desktop/Downloaded/Della Latta et al. - 2015 - Bleomycin in the setting of lung fibrosis induction From biological mechanisms to counteractions.pdf:pdf},
isbn = {1096-1186 (Electronic)
1043-6618 (Linking)},
issn = {10961186},
journal = {Pharmacological Research},
keywords = {Animal models,Bleomycin (BLM),Extracellular matrix (ECM),Idiopathic pulmonary fibrosis (IPF),Pulmonary fibrosis,Transforming growth factor beta (TGF-$\beta$)},
pages = {122--130},
pmid = {25959210},
publisher = {Elsevier Ltd},
title = {{Bleomycin in the setting of lung fibrosis induction: From biological mechanisms to counteractions}},
url = {http://dx.doi.org/10.1016/j.phrs.2015.04.012},
volume = {97},
year = {2015}
}
@article{Appleby2013,
abstract = {Human monocytes are commonly defined and discriminated by the extent of their cell surface expression of CD14 and CD16, with associated differences in function and phenotype related to the intensity of expression of these markers. With increasing interest into the function and behaviour of monocytes, it is important to have a clear understanding of how differing strategies of analysis can affect results and how different protocols and population backgrounds can affect this highly morphogenic cell type.Using PBMCs from populations with differing ethnicities and histories of parasite exposure we have characterized monocyte phenotype based on intensity of CD14 and CD16 expression. Using the surface markers HLA-DR, CCR2 and CX3CR1, we compared monocyte phenotype between populations and further assessed changes in monocytes with freezing and thawing of PBMCs.Our results reveal that there is a progression of surface marker expression based on intensity of CD14 or CD16 expression, stressing the importance of careful gating of monocyte subtypes. Freezing and thawing of the PBMCs has no effect generally on the monocytes, although it does lead to a decrease in CD16 and CX3CR1 expression. We show that there are differences in the monocyte populations based on ethnicity and history of exposure to the common parasites Plasmodium falciparum and Schistosoma haematobium.This study highlights that blood monocytes consist of a continuous population of cells, within which the dominant phenotype may vary dependent on the background of the study population. Comparing results from monocyte studies therefore needs to be done with great care, as ethnic background of donor population, gating strategy and processing of PBMCs may all have an effect on outcome of monocyte phenotype. {\textcopyright} 2013 Elsevier B.V.},
archivePrefix = {arXiv},
arxivId = {arXiv:1011.1669v3},
author = {Appleby, Laura J. and Nausch, Norman and Midzi, Nicholas and Mduluza, Takafira and Allen, Judith E. and Mutapi, Francisca},
doi = {10.1016/j.imlet.2013.03.004},
eprint = {arXiv:1011.1669v3},
file = {:home/ubuntu/.local/share/data/Mendeley Ltd./Mendeley Desktop/Downloaded/Appleby et al. - 2013 - Sources of heterogeneity in human monocyte subsets.pdf:pdf},
isbn = {1879-0542 (Electronic)$\backslash$r0165-2478 (Linking)},
issn = {01652478},
journal = {Immunology Letters},
keywords = {CD14,CD16,Human,Monocyte,Phenotype},
number = {1},
pages = {32--41},
pmid = {23557598},
publisher = {Elsevier B.V.},
title = {{Sources of heterogeneity in human monocyte subsets}},
url = {http://dx.doi.org/10.1016/j.imlet.2013.03.004},
volume = {152},
year = {2013}
}
@article{Rosano2014,
abstract = {Escherichia coli is one of the organisms of choice for the production of recombinant proteins. Its use as a cell factory is well-established and it has become the most popular expression platform. For this reason, there are many molecular tools and protocols at hand for the high-level production of heterologous proteins, such as a vast catalog of expression plasmids, a great number of engineered strains and many cultivation strategies. We review the different approaches for the synthesis of recombinant proteins in E. coli and discuss recent progress in this ever-growing field.},
author = {Rosano, Germ??n L and Ceccarelli, Eduardo A},
doi = {10.3389/fmicb.2014.00172},
isbn = {1664-302X},
issn = {1664302X},
journal = {Frontiers in Microbiology},
keywords = {Affinity tags,E. coli expression strains,Escherichia coli,Expression plasmid,Inclusion bodies,Recombinant protein expression},
number = {APR},
pages = {1--17},
pmid = {24860555},
title = {{Recombinant protein expression in Escherichia coli: Advances and challenges}},
volume = {5},
year = {2014}
}
@article{MinisteriodaSaude2016,
address = {Bras{\'{i}}lia},
author = {{Minist{\'{e}}rio da Sa{\'{u}}de}},
file = {:home/ubuntu/.local/share/data/Mendeley Ltd./Mendeley Desktop/Downloaded/Minist{\'{e}}rio da Sa{\'{u}}de - 2016 - Manual T{\'{e}}cnico para Diagn{\'{o}}stico da s{\'{i}}filis.pdf:pdf},
institution = {Minist{\'{e}}rio da Sa{\'{u}}de},
isbn = {9788533424456},
journal = {Minist{\'{e}}rio da Sa{\'{u}}de},
pages = {52},
title = {{Manual T{\'{e}}cnico para Diagn{\'{o}}stico da s{\'{i}}filis}},
year = {2016}
}
@article{Alkan2004,
abstract = {Monoclonal antibodies are unique molecules that can be used equally well in research, diagnosis and in the treatment of diverse diseases, including rheumatoid arthritis and cancer. In this article, I describe how three scientists from different cultural backgrounds made this remarkable discovery, which has had such impact on medical research.},
author = {Alkan, Sefik S},
doi = {10.1038/nri1265},
file = {:home/ubuntu/.local/share/data/Mendeley Ltd./Mendeley Desktop/Downloaded/Alkan - 2004 - Landmark Monoclonal antibodies the story of a discovery that revolutionized science and medicine.pdf:pdf},
isbn = {1474-1733},
issn = {1474-1733},
journal = {Nature Reviews Immunology},
number = {2},
pages = {153--156},
pmid = {15040588},
title = {{Landmark: Monoclonal antibodies: the story of a discovery that revolutionized science and medicine}},
url = {http://www.nature.com/doifinder/10.1038/nri1265},
volume = {4},
year = {2004}
}
@article{Camell2013,
abstract = {Several studies have implicated fatty-acids as inflammatory regulators, suggesting that there may be a direct role for common dietary fatty-acids in regulating innate immune cells. In humans, a single high-fat meal increases systemic cytokines and leukocytes. In mice, short term high-fat feeding increases adipose tissue (AT) leukocytes and alters the inflammatory profile of AT macrophages. We have seen that short term high fat feeding to C57BL/6J male mice increases palmitic and oleic acid within AT depots, but oleic acid increase is highest in the mesenteric AT (MAT). In vitro, oleic acid increases M2 macrophage markers (CD206, MGL1, and ARG1) in a murine macrophage cell line, while addition of palmitic acid is able to inhibit that increase. Three day supplementation of a chow diet, with oleic acid, induced an increase in M2 macrophage markers in the MAT, but not in the epididymal AT. We tested whether increases in M2 macrophages occur during short term ad lib feeding of a high fat diet, containing oleic acid. Experiments revealed two distinct populations of macrophages were altered by a three day high milk-fat diet. One population, phenotypically intermediate for F4/80, showed diet-induced increases in CD206, an anti-inflammatory marker characteristic of M2 macrophages intrinsic to the AT. Evidence for a second population, phenotypically F4/80(HI)CD11b(HI) macrophages, showed increased association with the MAT following short term feeding that is dependent on the adhesion molecule, ICAM-1. Collectively, we have shown that short term feeding of a high-fat diet changes two population of macrophages, and that dietary oleic acid is responsible for increases in M2 macrophage polarization.},
author = {Camell, Christina and Smith, C. Wayne},
doi = {10.1371/journal.pone.0075147},
issn = {19326203},
journal = {PLoS ONE},
number = {9},
pages = {1--10},
pmid = {24098682},
title = {{Dietary Oleic Acid Increases M2 Macrophages in the Mesenteric Adipose Tissue}},
volume = {8},
year = {2013}
}
@article{Ang2018,
author = {Ang, Santiago},
doi = {10.1007/978-3-319-95204-8},
file = {:home/ubuntu/.local/share/data/Mendeley Ltd./Mendeley Desktop/Downloaded/Ang - 2018 - Knowledge Management in Organizations.pdf:pdf},
isbn = {978-3-319-95203-1},
keywords = {analytics,asum-dm,big data,crisp-dm,process methodology,project management},
pages = {613--624},
title = {{Knowledge Management in Organizations}},
url = {http://link.springer.com/10.1007/978-3-319-95204-8},
volume = {877},
year = {2018}
}
@article{Larsen1995,
abstract = {The lack of a method for demonstrating the presence of Treponema pallidum by growth necessitates the use of alternative methods. Traditionally, these methods are divided into direct detection methods (animal inoculation, dark-field microscopy, etc.) and serologic tests for the presence of patient antibody against T. pallidum. Serologic methods are further divided into two classes. One class, the nontreponemal tests, detects antibodies to lipoidal antigens present in either the host or T. pallidum; examples are the Venereal Disease Research Laboratory and rapid plasma reagin and tests. Reactivity in these tests generally indicates host tissue damage that may not be specific for syphilis. Because these tests are easy and inexpensive to perform, they are commonly used for screening, and with proper clinical signs they are suggestive of syphilis. The other class of test, the treponemal tests, uses specific treponemal antigens. Confirmation of infection requires a reactive treponemal test. Examples of the treponemal tests are the microhemagglutination assay for antibodies to T. pallidum and the fluorescent treponemal antibody absorption test. These tests are more expensive and complicated to perform than the nontreponemal tests. On the horizon are a number of direct antigen, enzyme-linked immunosorbent assay, and PCR techniques. Several of these techniques have shown promise in clinical trials for the diagnosis of congenital syphilis and neurosyphilis that are presently difficult to diagnose.},
author = {Larsen, S A and Steiner, B M and Rudolph, A H},
doi = {10.1136/sti.78.4.282},
file = {:home/ubuntu/.local/share/data/Mendeley Ltd./Mendeley Desktop/Downloaded/Larsen, Steiner, Rudolph - 1995 - Laboratory diagnosis and interpretation of tests for syphilis.pdf:pdf},
isbn = {0893-8512 (Print)},
issn = {08938512},
journal = {Clinical Microbiology Reviews},
number = {1},
pages = {1--21},
pmid = {7704889},
title = {{Laboratory diagnosis and interpretation of tests for syphilis}},
volume = {8},
year = {1995}
}
@book{Dale2013,
author = {Male, David and Brostoff, Jonathan and Roth, David B and Roitt, Ivan},
booktitle = {Elsevier},
edition = {8},
isbn = {9780323080583},
keywords = {1999,also,antigen,bola,bola-drb3,bovine,called the bovine leucocyte,complex,genotyping,includes many immune-related genes,lewin et al,mhc,of cattle,the major histocompatibility complex},
pages = {63},
publisher = {Elsevier},
title = {{Immunology}},
volume = {39},
year = {2013}
}
@article{Heymans2010,
abstract = {The diagnosis of syphilis can be complicated when it is based on diverse clinical manifestations, dark-field microscopy, and serology. In the present study, therefore, we examined the additional clinical value of a Treponema pallidum real-time TaqMan PCR for the detection of primary and secondary syphilis. The additional value of the T. pallidum real-time PCR for the diagnosis of primary syphilis was evaluated by the use of three different algorithms: (i) a head-to-head comparison of the dark-field microscopy result and the T. pallidum real-time PCR result, (ii) comparison of the clinical diagnosis made in a sexually transmitted infection clinic (STI) (including by dark-field microscopy) and the T. pallidum real-time PCR result, and (iii) comparison of the clinical diagnosis made in a general practitioner's office (without dark-field microscopy) and the T. pallidum real-time PCR result. A fourth algorithm was used to determine the performance of the T. pallidum real-time PCR regarding the detection of secondary syphilis. From December 2006 to April 2008, 716 patients with suspected cases of primary syphilis and 133 patients with suspected cases of secondary syphilis were included in the study. A kappa value of 0.601 was found for the agreement between dark-field microscopy and the T. pallidum real-time PCR. Good agreement was found between the T. pallidum real-time PCR and both the diagnosis of the general practitioner (kappa = 0.745) and the diagnosis of the STI clinic (kappa = 0.769). The sensitivity with respect to the STI clinic diagnosis was 72.8{\%}, the specificity was 95.5{\%}, the positive predictive value was 89.2{\%}, and the negative predictive value was 95.0{\%}. The T. pallidum real-time PCR is a fast, efficient, and reliable test for the diagnosis of primary syphilis in an STI outpatient clinic and a general practitioner setting, but it has no added diagnostic value for the diagnosis of secondary syphilis.},
author = {Heymans, R and {Van Der Helm}, J J and {De Vries}, H J C and Fennema, H S A and Coutinho, R A and Bruisten, S M},
doi = {10.1128/JCM.00720-09},
file = {:home/ubuntu/.local/share/data/Mendeley Ltd./Mendeley Desktop/Downloaded/Heymans et al. - 2010 - Clinical value of Treponema pallidum real-time PCR for diagnosis of syphilis.pdf:pdf},
issn = {00951137},
journal = {Journal of Clinical Microbiology},
number = {2},
pages = {497--502},
pmid = {20007388},
title = {{Clinical value of Treponema pallidum real-time PCR for diagnosis of syphilis}},
volume = {48},
year = {2010}
}
@article{Stasinopoulos2005,
author = {Stasinopoulos, M. and Rigby, R. A.},
file = {:home/ubuntu/.local/share/data/Mendeley Ltd./Mendeley Desktop/Downloaded/Stasinopoulos, Rigby - 2005 - Generalized additive models for location, scale and shape.pdf:pdf},
journal = {Applied Statistics},
keywords = {beta,binomial distribution,box,centile estimation,cox transformation,cubic,distribution,generalized linear mixed model,lms method,negative binomial,non-normality,nonparametric models,overdispersion,penalized likelihood,random effects,skewness and kurtosis,smoothing splines},
number = {7},
pages = {1--46},
title = {{Generalized additive models for location, scale and shape}},
url = {http://www.gamlss.com/},
volume = {23},
year = {2005}
}
@article{Weiss2017,
abstract = {Data from 16S ribosomal RNA (rRNA) amplicon sequencing present challenges to ecological and statistical interpretation. In particular, library sizes often vary over several ranges of magnitude, and the data contains many zeros. Although we are typically interested in comparing relative abundance of taxa in the ecosystem of two or more groups, we can only measure the taxon relative abundance in specimens obtained from the ecosystems. Because the comparison of taxon relative abundance in the specimen is not equivalent to the comparison of taxon relative abundance in the ecosystems, this presents a special challenge. Second, because the relative abundance of taxa in the specimen (as well as in the ecosystem) sum to 1, these are compositional data. Because the compositional data are constrained by the simplex (sum to 1) and are not unconstrained in the Euclidean space, many standard methods of analysis are not applicable. Here, we evaluate how these challenges impact the performance of existing normalization methods and differential abundance analyses. Effects on normalization: Most normalization methods enable successful clustering of samples according to biological origin when the groups differ substantially in their overall microbial composition. Rarefying more clearly clusters samples according to biological origin than other normalization techniques do for ordination metrics based on presence or absence. Alternate normalization measures are potentially vulnerable to artifacts due to library size. Effects on differential abundance testing: We build on a previous work to evaluate seven proposed statistical methods using rarefied as well as raw data. Our simulation studies suggest that the false discovery rates of many differential abundance-testing methods are not increased by rarefying itself, although of course rarefying results in a loss of sensitivity due to elimination of a portion of available data. For groups with large ({\~{}}10×) differences in the average library size, rarefying lowers the false discovery rate. DESeq2, without addition of a constant, increased sensitivity on smaller datasets ({\textless}20 samples per group) but tends towards a higher false discovery rate with more samples, very uneven ({\~{}}10×) library sizes, and/or compositional effects. For drawing inferences regarding taxon abundance in the ecosystem, analysis of composition of microbiomes (ANCOM) is not only very sensitive (for {\textgreater}20 samples per group) but also critically the only method tested that has a good control of false discovery rate. These findings guide which normalization and differential abundance techniques to use based on the data characteristics of a given study.},
archivePrefix = {arXiv},
arxivId = {arXiv:1011.1669v3},
author = {Weiss, Sophie and Xu, Zhenjiang Zech and Peddada, Shyamal and Amir, Amnon and Bittinger, Kyle and Gonzalez, Antonio and Lozupone, Catherine and Zaneveld, Jesse R. and V{\'{a}}zquez-Baeza, Yoshiki and Birmingham, Amanda and Hyde, Embriette R. and Knight, Rob},
doi = {10.1186/s40168-017-0237-y},
eprint = {arXiv:1011.1669v3},
file = {:home/ubuntu/.local/share/data/Mendeley Ltd./Mendeley Desktop/Downloaded/Weiss et al. - 2017 - Normalization and microbial differential abundance strategies depend upon data characteristics.pdf:pdf},
isbn = {4016801702},
issn = {20492618},
journal = {Microbiome},
keywords = {Differential abundance,Microbiome,Normalization,Statistics},
number = {1},
pages = {1--18},
pmid = {28253908},
publisher = {Microbiome},
title = {{Normalization and microbial differential abundance strategies depend upon data characteristics}},
volume = {5},
year = {2017}
}
@article{Buscher2017,
abstract = {The inter-individual variation of the immune system broadly impacts pathophysiology. Here, the authors use the hybrid mouse diversity panel as a surrogate for human natural immune variation and derive a macrophages gene signature robustly correlating with susceptibility to macrophage-related disorders in humans.},
annote = {GSE10500 GSE11969 GSE13904 GSE15907 GSE21257 GSE22762 GSE27002 GSE32591 GSE38705 GSE39055 GSE40885 GSE4475},
author = {Buscher, Konrad and Ehinger, Erik and Gupta, Pritha and Pramod, Akula Bala and Wolf, Dennis and Tweet, George and Pan, Calvin and Mills, Charles D. and Lusis, Aldons J. and Ley, Klaus},
doi = {10.1038/ncomms16041},
file = {:home/ubuntu/.local/share/data/Mendeley Ltd./Mendeley Desktop/Downloaded/Buscher et al. - 2017 - Natural variation of macrophage activation as disease-relevant phenotype predictive of inflammation and cancer s.pdf:pdf},
issn = {20411723},
journal = {Nature Communications},
number = {May},
pages = {1--10},
pmid = {28737175},
publisher = {Nature Publishing Group},
title = {{Natural variation of macrophage activation as disease-relevant phenotype predictive of inflammation and cancer survival}},
url = {http://dx.doi.org/10.1038/ncomms16041},
volume = {8},
year = {2017}
}
@article{Jablonski2015,
abstract = {Classically (M1) and alternatively activated (M2) macrophages exhibit distinct phenotypes and functions. It has been difficult to dissect macrophage phenotypes in vivo, where a spectrum of macrophage phenotypes exists, and also in vitro, where low or non-selective M2 marker protein expression is observed. To provide a foundation for the complexity of in vivo macrophage phenotypes, we performed a comprehensive analysis of the transcriptional signature of murine M0, M1 and M2 macrophages and identified genes common or exclusive to either subset. We validated by real-time PCR an M1-exclusive pattern of expression for CD38, G-protein coupled receptor 18 (Gpr18) and Formyl peptide receptor 2 (Fpr2) whereas Early growth response protein 2 (Egr2) and c-Myc were M2-exclusive. We further confirmed these data by flow cytometry and show that M1 and M2 macrophages can be distinguished by their relative expression of CD38 and Egr2. Egr2 labeled more M2 macrophages ({\~{}}70{\%}) than the canonical M2 macrophage marker Arginase-1, which labels 24{\%} of M2 macrophages. Conversely, CD38 labeled most (71{\%}) in vitro M1 macrophages. In vivo, a similar CD38+ population greatly increased after LPS exposure. Overall, this work defines exclusive and common M1 and M2 signatures and provides novel and improved tools to distinguish M1 and M2 murine macrophages.},
author = {Jablonski, Kyle A. and Amici, Stephanie A. and Webb, Lindsay M. and Ruiz-Rosado, Juan De Dios and Popovich, Phillip G. and Partida-Sanchez, Santiago and Guerau-De-arellano, Mireia},
doi = {10.1371/journal.pone.0145342},
file = {:home/ubuntu/.local/share/data/Mendeley Ltd./Mendeley Desktop/Downloaded/Jablonski et al. - 2015 - Novel markers to delineate murine M1 and M2 macrophages.pdf:pdf},
isbn = {10.1371/journal.pone.0145342},
issn = {19326203},
journal = {PLoS ONE},
number = {12},
pages = {5--11},
pmid = {26699615},
title = {{Novel markers to delineate murine M1 and M2 macrophages}},
volume = {10},
year = {2015}
}
@article{Physiol2012,
author = {Physiol, Am J and Cell, Lung and Physiol, Mol and June, First and Mishra, Anil and Wang, Meiqin and Schlotman, James and Nikolaidis, Nikolaos M and Charles, W and Karow, Margaret L and Rothenberg, Marc E and Johns, Roger A and Respir, Am J and Care, Crit and Angelini, Daniel J and Su, Qingning and Yamaji-kegan, Kazuyo and Fan, Chunling and Teng, Xingwu and Paul, M and Yang, Stephen C and Champion, Hunter C and Tuder, Rubin M and Johns, Roger A and Tachdjian, Raffi and Mathias, Clinton and Khatib, Shadi Al and Bryce, Paul J and Kim, Hong S and Blaeser, Frank and Connor, Brian D O and Rzymkiewicz, Danuta and Chen, Andrew and Holtzman, Michael J and Gurjit, K and Garn, Holger and Harb, Hani and Renz, Harald and Oettgen, Hans C and Chatila, Talal A and Mishra, Anil and Wang, Meiqin and Schlotman, James and Nikolaidis, Nikolaos M and Debrosse, Charles W and Karow, Margaret L and Rothenberg, Marc E},
doi = {10.1152/ajplung.00147.2007},
file = {:home/ubuntu/.local/share/data/Mendeley Ltd./Mendeley Desktop/Downloaded/Physiol et al. - 2012 - cytokine with inflammatory and remodeling activity in the murine lung Resistin-like molecule- ␤ is an allergen.pdf:pdf},
number = {June 2007},
pages = {305--313},
title = {{cytokine with inflammatory and remodeling activity in the murine lung Resistin-like molecule- ␤ is an allergen-induced cytokine with inflammatory and remodeling activity in the murine lung}},
volume = {45229},
year = {2012}
}
@article{HammersChristoph2014,
author = {{Hammers, Christoph}, M. and Stanley, John R.},
doi = {10.1038/jid.2013.521.Antibody},
file = {:home/ubuntu/.local/share/data/Mendeley Ltd./Mendeley Desktop/Downloaded/Hammers, Christoph, Stanley - 2014 - Antibody Phage Display Technique and Applications Christoph.pdf:pdf;:home/ubuntu/.local/share/data/Mendeley Ltd./Mendeley Desktop/Downloaded/Hammers, Christoph, Stanley - 2014 - Antibody Phage Display Technique and Applications Christoph(2).pdf:pdf},
journal = {J Invest Dermatol.},
number = {2},
pages = {1--13},
title = {{Antibody Phage Display: Technique and Applications Christoph}},
volume = {134},
year = {2014}
}
@article{Kauffmann2009a,
abstract = {SUMMARY The assessment of data quality is a major concern in microarray analysis. arrayQualityMetrics is a Bioconductor package that provides a report with diagnostic plots for one or two colour microarray data. The quality metrics assess reproducibility, identify apparent outlier arrays and compute measures of signal-to-noise ratio. The tool handles most current microarray technologies and is amenable to use in automated analysis pipelines or for automatic report generation, as well as for use by individuals. The diagnosis of quality remains, in principle, a context-dependent judgement, but our tool provides powerful, automated, objective and comprehensive instruments on which to base a decision. AVAILABILITY arrayQualityMetrics is a free and open source package, under LGPL license, available from the Bioconductor project at www.bioconductor.org. A users guide and examples are provided with the package. Some examples of HTML reports generated by arrayQualityMetrics can be found at http://www.microarray-quality.org},
archivePrefix = {arXiv},
arxivId = {arXiv:0710.0178v2},
author = {Kauffmann, Audrey and Gentleman, Robert and Huber, Wolfgang},
doi = {10.1093/bioinformatics/btn647},
eprint = {arXiv:0710.0178v2},
file = {:home/ubuntu/.local/share/data/Mendeley Ltd./Mendeley Desktop/Downloaded/Kauffmann, Gentleman, Huber - 2009 - arrayQualityMetrics - A bioconductor package for quality assessment of microarray data(2).pdf:pdf},
isbn = {1367-4811 (Electronic)$\backslash$r1367-4803 (Linking)},
issn = {13674803},
journal = {Bioinformatics},
number = {3},
pages = {415--416},
pmid = {19106121},
title = {{arrayQualityMetrics - A bioconductor package for quality assessment of microarray data}},
volume = {25},
year = {2009}
}
@article{Rivera2014,
abstract = {The incidence of fungal infections has been on the rise over several decades. Fungal infections threaten animals, plants and humans alike and are thus of significant concern to scientists across disciplines. Over the last decade, significant advances on fungal immunology have lead to a better understanding of important mechanisms of host protection against fungi. In this article, I review recent advances of relevant mechanisms of immune-mediated protection to fungal infections.},
author = {Rivera, A},
doi = {10.1111/pim.12098},
file = {:home/ubuntu/.local/share/data/Mendeley Ltd./Mendeley Desktop/Downloaded/Rivera - 2014 - Protective immune responses to fungal infections.pdf:pdf},
isbn = {0141-9838},
issn = {13653024},
journal = {Parasite Immunology},
keywords = {Adaptive immunity,CD4 T cells,Innate immunity,Innate receptors,Lung inflammation,Mucosal immunity},
number = {9},
pages = {453--462},
pmid = {25201408},
title = {{Protective immune responses to fungal infections}},
volume = {36},
year = {2014}
}
@article{Fayyad1996,
abstract = {Data mining and knowledge discovery in databases have been attracting a significant amount of research, industry, and media attention of late. What is all the excitement about? This article provides an overview of this emerging field, clarifying how data mining and knowledge discovery in databases are related both to each other and to related fields, such as machine learning, statistics, and databases. The article mentions particular real-world applications, specific data-mining techniques, challenges involved in real-world applications of knowledge discovery, and current and future research directions in the field. Copyright {\textcopyright}1996, American Association for Artificial Intelligence. All rights reserved.},
archivePrefix = {arXiv},
arxivId = {aimag.v17i3.1230},
author = {Fayyad, Usama and Piatetsky-Shapiro, G and Smyth, Padhraic},
doi = {10.1145/240455.240463},
eprint = {aimag.v17i3.1230},
file = {:home/ubuntu/.local/share/data/Mendeley Ltd./Mendeley Desktop/Downloaded/Fayyad, Piatetsky-Shapiro, Smyth - 1996 - From data mining to knowledge discovery in databases.pdf:pdf},
isbn = {0-262-56097-6},
issn = {0738-4602},
journal = {AI magazine},
pages = {37--54},
pmid = {12948721},
title = {{From data mining to knowledge discovery in databases}},
url = {http://www.aaai.org/ojs/index.php/aimagazine/article/viewArticle/1230},
year = {1996}
}
@article{Moretti2017a,
abstract = {T helper 9 (Th9) cells contribute to lung inflammation and allergy as sources of interleukin-9 (IL-9). However, the mechanisms by which IL-9/Th9 mediate immunopathology in the lung are unknown. Here we report an IL-9-driven positive feedback loop that reinforces allergic inflammation. We show that IL-9 increases IL-2 production by mast cells, which leads to expansion of CD25+ type 2 innate lymphoid cells (ILC2) and subsequent activation of Th9 cells. Blocking IL-9 or inhibiting CD117 (c-Kit) signalling counteracts the pathogenic effect of the described IL-9-mast cell-IL-2 signalling axis. Overproduction of IL-9 is observed in expectorates from cystic fibrosis (CF) patients, and a sex-specific variant of IL-9 is predictive of allergic reactions in female patients. Our results suggest that blocking IL-9 may be a therapeutic strategy to ameliorate inflammation associated with microbial colonization in the lung, and offers a plausible explanation for gender differences in clinical outcomes of patients with CF.},
author = {Moretti, Silvia and Renga, Giorgia and Oikonomou, Vasilis and Galosi, Claudia and Pariano, Marilena and Iannitti, Rossana G and Borghi, Monica and Puccetti, Matteo and {De Zuani}, Marco and Pucillo, Carlo E and Paolicelli, Giuseppe and Zelante, Teresa and Renauld, Jean-Christophe and Bereshchenko, Oxana and Sportoletti, Paolo and Lucidi, Vincenzina and Russo, Maria Chiara and Colombo, Carla and Fiscarelli, Ersilia and Lass-Florl, Cornelia and Majo, Fabio and Ricciotti, Gabriella and Ellemunter, Helmut and Ratclif, Luigi and Talesa, Vincenzo Nicola and Napolioni, Valerio and Romani, Luigina},
doi = {10.1038/ncomms14017},
file = {:home/ubuntu/.local/share/data/Mendeley Ltd./Mendeley Desktop/Downloaded/Moretti et al. - 2017 - A mast cell-ILC2-Th9 pathway promotes lung inflammation in cystic fibrosis.pdf:pdf},
issn = {2041-1723 (Electronic)},
journal = {Nature communications},
pages = {14017},
pmid = {28090087},
title = {{A mast cell-ILC2-Th9 pathway promotes lung inflammation in cystic fibrosis.}},
volume = {8},
year = {2017}
}
@article{Kurowska-Stolarska2009,
abstract = {Alternatively activated macrophages (AAM) play a crucial role in type 2 immunity. Mice deficient in ST2, a receptor for the latest member of the IL-1 family, IL-33, have impaired type 2 immune responses. We therefore reasoned that IL-33/ST2 signaling may be involved in the differentiation and activation of AAM during airway inflammation. We report here that IL-33 changed the quiescent phenotype of alveolar macrophages toward an AAM phenotype that expressed mannose receptor, IL-4Ralpha, and produced high levels of CCL24 and CCL17 in an IL-13-dependent manner during IL-33-induced airway inflammation. Neutralization of AAM-derived CCL24 led to an amelioration of IL-33-induced eosinophilia in the lungs. Moreover, depletion of alveolar macrophages reduced IL-33-induced airway inflammation. Additionally, the attenuated OVA-induced airway inflammation in ST2(-/-) mice was associated with a decrease in AAM differentiation. In vitro, IL-33 amplified IL-13-induced polarization of alveolar- and bone marrow-derived macrophage toward an AAM phenotype by increasing the expression of arginase I, Ym1, as well as the production of CCL24 and CCL17. IL-13/IL-4Ralpha signaling was crucial for IL-33-driven AAM amplification by inducing the expression of ST2L. Finally, we showed that IL-33 was more abundantly expressed in the lung epithelial cells of asthma patients than those from healthy controls, suggesting that IL-33 may be involved in lung macrophage activation in clinical asthma. Taken together, we demonstrate here that IL-33/ST2 plays a significant role in the amplification of AAM polarization and chemokine production which contribute to innate and Ag-induced airway inflammation.},
archivePrefix = {arXiv},
arxivId = {00221767},
author = {Kurowska-Stolarska, M and Stolarski, B and Kewin, P and Murphy, G and Corrigan, C J and Ying, S and Pitman, N and Mirchandani, A and Rana, B and van Rooijen, N and Shepherd, M and McSharry, C and McInnes, I B and Xu, D and Liew, F Y},
doi = {10.4049/jimmunol.0901575},
eprint = {00221767},
isbn = {1550-6606},
issn = {0022-1767},
journal = {The Journal of Immunology},
number = {10},
pages = {6469--6477},
pmid = {19841166},
title = {{IL-33 Amplifies the Polarization of Alternatively Activated Macrophages That Contribute to Airway Inflammation}},
url = {http://www.jimmunol.org/cgi/doi/10.4049/jimmunol.0901575},
volume = {183},
year = {2009}
}
@article{Moretti2017a,
abstract = {T helper 9 (Th9) cells contribute to lung inflammation and allergy as sources of interleukin-9 (IL-9). However, the mechanisms by which IL-9/Th9 mediate immunopathology in the lung are unknown. Here we report an IL-9-driven positive feedback loop that reinforces allergic inflammation. We show that IL-9 increases IL-2 production by mast cells, which leads to expansion of CD25+ type 2 innate lymphoid cells (ILC2) and subsequent activation of Th9 cells. Blocking IL-9 or inhibiting CD117 (c-Kit) signalling counteracts the pathogenic effect of the described IL-9-mast cell-IL-2 signalling axis. Overproduction of IL-9 is observed in expectorates from cystic fibrosis (CF) patients, and a sex-specific variant of IL-9 is predictive of allergic reactions in female patients. Our results suggest that blocking IL-9 may be a therapeutic strategy to ameliorate inflammation associated with microbial colonization in the lung, and offers a plausible explanation for gender differences in clinical outcomes of patients with CF.},
author = {Moretti, Silvia and Renga, Giorgia and Oikonomou, Vasilis and Galosi, Claudia and Pariano, Marilena and Iannitti, Rossana G and Borghi, Monica and Puccetti, Matteo and {De Zuani}, Marco and Pucillo, Carlo E and Paolicelli, Giuseppe and Zelante, Teresa and Renauld, Jean-Christophe and Bereshchenko, Oxana and Sportoletti, Paolo and Lucidi, Vincenzina and Russo, Maria Chiara and Colombo, Carla and Fiscarelli, Ersilia and Lass-Florl, Cornelia and Majo, Fabio and Ricciotti, Gabriella and Ellemunter, Helmut and Ratclif, Luigi and Talesa, Vincenzo Nicola and Napolioni, Valerio and Romani, Luigina},
doi = {10.1038/ncomms14017},
issn = {2041-1723 (Electronic)},
journal = {Nature communications},
pages = {14017},
pmid = {28090087},
title = {{A mast cell-ILC2-Th9 pathway promotes lung inflammation in cystic fibrosis.}},
volume = {8},
year = {2017}
}
@article{Ji2006,
abstract = {Objective quality control indices are needed to facilitate clinical implementation of DNA microarrays used in transcriptional profiling as well as other types of genomic analysis.},
author = {Ji, Hanlee and Davis, Ronald W},
doi = {10.1038/nbt0906-1112},
file = {:home/ubuntu/.local/share/data/Mendeley Ltd./Mendeley Desktop/Downloaded/Ji, Davis - 2006 - Data quality in genomics and microarrays.pdf:pdf},
isbn = {1087-0156 (Linking)},
issn = {10870156},
journal = {Nature Biotechnology},
number = {9},
pages = {1112--1113},
pmid = {16964224},
title = {{Data quality in genomics and microarrays}},
volume = {24},
year = {2006}
}
@article{Hohl2017a,
abstract = {PURPOSE OF REVIEW Invasive aspergillosis is a worldwide disease that primarily affects immune-compromised patients, agricultural workers with corneal abrasions, individuals with structural lung disease, and patients with primary immune deficiency. The critical function of the immune system is to prevent the germination of airborne conidia into tissue-invasive hyphae. This review covers recent advances that shape our understanding of anti-Aspergillus immunity at the molecular and cellular level. RECENT FINDINGS Host defense against conidia and hyphae occurs via distinct molecular mechanisms that involve intracellular and extracellular killing pathways, as well as cooperation between different myeloid cell subsets. The strength and efficacy of the host response is shaped by the tissue microenvironment. In preclinical models of disease, host immune augmentation strategies have yielded benefits, yet translating these insights into therapeutic strategies in humans remains challenging. SUMMARY Although advances in early diagnostic strategies and in antifungal drugs have ameliorated clinical outcomes of invasive aspergillosis, further improvements depend on gaining deeper insight into and translating advances in anti-Aspergillus immunity.},
author = {Hohl, Tobias M},
doi = {10.1097/QCO.0000000000000381},
file = {:home/ubuntu/.local/share/data/Mendeley Ltd./Mendeley Desktop/Downloaded/Hohl - 2017 - Immune responses to invasive aspergillosis.pdf:pdf},
isbn = {0000000000000},
issn = {0951-7375},
journal = {Current Opinion in Infectious Diseases},
keywords = {aspergillus,cytokine,fungus,immunity,inflammation},
number = {4},
pages = {364--371},
pmid = {28509673},
title = {{Immune responses to invasive aspergillosis}},
url = {http://insights.ovid.com/crossref?an=00001432-201708000-00006},
volume = {30},
year = {2017}
}
@article{Naikawadi2016,
abstract = {Telomeres are short in type II alveolar epithelial cells (AECs) of patients with idiopathic pulmonary fibrosis (IPF). Whether dysfunctional telomeres contribute directly to development of lung fibrosis remains unknown. The objective of this study was to investigate whether telomere dysfunction in type II AECs, mediated by deletion of the telomere shelterin protein TRF1, leads to pulmonary fibrosis in mice (SPC-Cre TRF1fl/fl mice). Deletion of TRF1 in type II AECs for 2 weeks increased {\$}\backslashgamma{\{}\backslash{\$}{\}}H2AX DNA damage foci, but not histopathologic changes in the lung. Deletion of TRF1 in type II AECs for up to 9 months resulted in short telomeres and lung remodeling characterized by increased numbers of type II AECs, {\$}\backslashalpha{\{}\backslash{\$}{\}}-smooth muscle actin+ mesenchymal cells, collagen deposition, and accumulation of senescence-associated {\$}\backslashbeta{\{}\backslash{\$}{\}}-galactosidase+ lung epithelial cells. Deletion of TRF1 in collagen-expressing cells caused pulmonary edema, but not fibrosis. These results demonstrate that prolonged telomere dysfunction in type II AECs, but not collagen-expressing cells, leads to age-dependent lung remodeling and fibrosis. We conclude that telomere dysfunction in type II AECs is sufficient to cause lung fibrosis, and may be a dominant molecular defect causing IPF. SPC-Cre TRF1fl/fl mice will be useful for assessing cellular and molecular mechanisms of lung fibrosis mediated by telomere dysfunction.},
author = {Naikawadi, Ram P and Disayabutr, Supparerk and Mallavia, Benat and Donne, Matthew L and Green, Gary and La, Janet L and Rock, Jason R and Looney, Mark R and Wolters, Paul J},
doi = {10.1172/jci.insight.86704},
file = {:home/ubuntu/.local/share/data/Mendeley Ltd./Mendeley Desktop/Downloaded/Naikawadi et al. - 2016 - Telomere dysfunction in alveolar epithelial cells causes lung remodeling and fibrosis.pdf:pdf},
issn = {2379-3708},
journal = {JCI Insight},
number = {14},
pages = {2--12},
pmid = {27699234},
title = {{Telomere dysfunction in alveolar epithelial cells causes lung remodeling and fibrosis}},
url = {https://insight.jci.org/articles/view/86704},
volume = {1},
year = {2016}
}
@article{Chow2011,
abstract = {The mononuclear phagocyte system (MPS) comprises monocytes, macrophages and dendritic cells. Tissue phagocytes share several cell surface markers, phagocytic capability and myeloid classification; however, the factors that regulate the differentiation, homeostasis and function of macrophages and dendritic cells remain largely unknown. The purpose of this manuscript is to review the tools that are currently available and those that are under development to study the origin and function of mononuclear phagocytes.},
archivePrefix = {arXiv},
arxivId = {15334406},
author = {Chow, Andrew and Brown, Brian D. and Merad, Miriam},
doi = {10.1038/nri3087},
eprint = {15334406},
file = {:home/ubuntu/.local/share/data/Mendeley Ltd./Mendeley Desktop/Downloaded/Chow, Brown, Merad - 2011 - Studying the mononuclear phagocyte system in the molecular age.pdf:pdf},
isbn = {1474-1741 (Electronic)$\backslash$n1474-1733 (Linking)},
issn = {14741733},
journal = {Nature Reviews Immunology},
number = {11},
pages = {788--798},
pmid = {22025056},
publisher = {Nature Publishing Group},
title = {{Studying the mononuclear phagocyte system in the molecular age}},
url = {http://dx.doi.org/10.1038/nri3087},
volume = {11},
year = {2011}
}
@article{Sweeney2017,
abstract = {Findings from clinical and biological studies are often not reproducible when tested in independent cohorts. Due to the testing of a large number of hypotheses and relatively small sample sizes, results from whole-genome expression studies in particular are often not reproducible. Compared to single-study analysis, gene expression meta-analysis can improve reproducibility by integrating data from multiple studies. However, there are multiple choices in designing and carrying out a meta-analysis. Yet, clear guidelines on best practices are scarce. Here, we hypothesized that studying subsets of very large meta-analyses would allow for systematic identification of best practices to improve reproducibility. We therefore constructed three very large gene expression meta-analyses from clinical samples, and then examined meta-analyses of subsets of the datasets (all combinations of datasets with up to N/2 samples and K/2 datasets) compared to a 'silver standard' of differentially expressed genes found in the entire cohort. We tested three random-effects meta-analysis models using this procedure. We showed relatively greater reproducibility with more-stringent effect size thresholds with relaxed significance thresholds; relatively lower reproducibility when imposing extraneous constraints on residual heterogeneity; and an underestimation of actual false positive rate by Benjamini-Hochberg correction. In addition, multivariate regression showed that the accuracy of a meta-analysis increased significantly with more included datasets even when controlling for sample size.},
author = {Sweeney, Timothy E. and Haynes, Winston A. and Vallania, Francesco and Ioannidis, John P. and Khatri, Purvesh},
doi = {10.1093/nar/gkw797},
file = {:home/ubuntu/.local/share/data/Mendeley Ltd./Mendeley Desktop/Downloaded/Sweeney et al. - 2017 - Methods to increase reproducibility in differential gene expression via meta-analysis.pdf:pdf},
isbn = {1362-4962 (Electronic)
0305-1048 (Linking)},
issn = {13624962},
journal = {Nucleic Acids Research},
number = {1},
pages = {1--14},
pmid = {27634930},
title = {{Methods to increase reproducibility in differential gene expression via meta-analysis}},
volume = {45},
year = {2017}
}
@article{Venosa2016,
abstract = {Nitrogen mustard (NM) is an alkylating agent known to cause extensive pulmonary injury progressing to fibrosis. This is accompanied by a persistent macrophage inflammatory response. In these studies we characterized the phenotype of macrophages accumulating in the lung over time following NM exposure. Treatment of rats with NM (0.125 mg/kg, i.t.) resulted in an increase in CD11b+ macrophages in histologic sections. These cells consisted of iNOS+ proinflammatory M1 macrophages, and CD68+, CD163+, CD206+, YM-1+ and ARG-II+ antiinflammatory M2 macrophages. Whereas M1 macrophages were prominent 1-3 d post NM, M2 macrophages were most notable at 28 d. At this time, they were enlarged and vacuolated, consistent with a profibrotic phenotype. Flow cytometric analysis of isolated lung macrophages identified three phenotypically distinct subpopulations: mature CD11b-CD43- and CD68+ resident macrophages, which decreased in numbers after NM, and two infiltrating (CD11b+) macrophage subsets: immature CD43+ M1 macrophages and mature CD43- M2 macrophages, which sequentially increased. Time related increases in M1 (iNOS, IL-12alpha, COX-2, TNFalpha, MMP-9, MMP-10) and M2 (IL-10, PTX-2, CTGF, ApoE) genes, as well as chemokines/chemokine receptors associated with trafficking of M1 (CCR2, CCR5, CCL2, CCL5) and M2 (CX3CR1, fractalkine) macrophages to sites of injury, were also noted in macrophages isolated from the lung after NM. The appearance of M1 and M2 macrophages in the lung correlated with NM-induced acute lung injury and the development of fibrosis suggesting a potential role of these macrophage subpopulations in the pathogenic response to NM.},
author = {Venosa, Alessandro and Malaviya, Rama and Choi, Hyejeong and Gow, Andrew J and Laskin, Jeffrey D and Laskin, Debra L},
doi = {10.1165/rcmb.2015-0120OC},
file = {:home/ubuntu/.local/share/data/Mendeley Ltd./Mendeley Desktop/Downloaded/Venosa et al. - 2016 - Characterization of distinct macrophage subpopulations during nitrogen mustard-induced lung injury and fibrosis.pdf:pdf},
issn = {15354989},
journal = {American Journal of Respiratory Cell and Molecular Biology},
keywords = {Fibrosis,Inflammation,Macrophages,Nitrogen mustard},
number = {3},
pages = {436--446},
pmid = {26273949},
title = {{Characterization of distinct macrophage subpopulations during nitrogen mustard-induced lung injury and fibrosis}},
volume = {54},
year = {2016}
}
@article{Ley2013a,
author = {Ley, Brett and Ryerson, Christopher J and Vittinghoff, Eric and Ryu, Jay H and Tomassetti, Sara and Lee, Joyce S},
doi = {10.7326/0003-4819-156-10-201205150-00004},
pmid = {22586007},
title = {{Annals of Internal Medicine A Multidimensional Index and Staging System for Idiopathic}},
year = {2013}
}
@article{Porta2015,
abstract = {Macrophages are unique cells for origin, heterogeneity and plasticity. At steady state most of macrophages are derived from fetal sources and maintained in adulthood through self-renewing. Despite sharing common progenitors, a remarkable heterogeneity characterized tissue-resident macrophages indicating that local signals educate them to express organ-specific functions. Macrophages are extremely plastic: chromatin landscape and transcriptional programs can be dynamically re-shaped in response to microenvironmental changes. Owing to their ductility, macrophages are crucial orchestrators of both initiation and resolution of immune responses and key supporters of tissue development and functions in homeostatic and pathological conditions. Herein, we describe current understanding of heterogeneity and plasticity of macrophages using the M1-M2 dichotomy as operationally useful simplification of polarized activation. We focused on the complex network of signaling cascades, metabolic pathways, transcription factors, and epigenetic changes that control macrophage activation. In particular, this network was addressed in sepsis, as a paradigm of a pathological condition determining dynamic macrophage reprogramming.},
author = {Porta, Chiara and Riboldi, Elena and Ippolito, Alessandro and Sica, Antonio},
doi = {10.1016/j.smim.2015.10.003},
file = {:home/ubuntu/.local/share/data/Mendeley Ltd./Mendeley Desktop/Downloaded/Porta et al. - 2015 - Molecular and epigenetic basis of macrophage polarized activation.pdf:pdf},
issn = {10963618},
journal = {Seminars in Immunology},
keywords = {Activation,Epigenetic,Gene expression,Macrophage,Metabolism,Plasticity},
number = {4},
pages = {237--248},
pmid = {26561250},
publisher = {Elsevier Ltd},
title = {{Molecular and epigenetic basis of macrophage polarized activation}},
url = {http://dx.doi.org/10.1016/j.smim.2015.10.003},
volume = {27},
year = {2015}
}
@article{Spiller2016,
abstract = {The mechanisms by which macrophages control the inflammatory response, wound healing, biomaterial-interactions, and tissue regeneration appear to be related to their activation/differentiation states. Studies of macrophage behavior in vitro can be useful for elucidating their mechanisms of action, but it is not clear to what extent the source of macrophages affects their apparent behavior, potentially affecting interpretation of results. Although comparative studies of macrophage behavior with respect to cell source have been conducted, there has been no direct comparison of the three most commonly used cell sources: murine bone marrow, human monocytes from peripheral blood (PB), and the human leukemic monocytic cell line THP-1, across multiple macrophage phenotypes. In this study, we used multivariate discriminant analysis to compare the in vitro expression of genes commonly chosen to assess macrophage phenotype across all three sources of macrophages, as well as those derived from induced pluripotent stem cells (iPSCs), that were polarized towards four distinct phenotypes using the same differentiation protocols: M(LPS,IFN) (aka M1), M(IL4,IL13) (aka M2a), M(IL10) (aka M2c), and M(-) (aka M0) used as control. Several differences in gene expression trends were found among the sources of macrophages, especially between murine bone marrow-derived and human blood-derived M(LPS,IFN) and M(IL4,IL13) macrophages with respect to commonly used phenotype markers like CCR7 and genes associated with angiogenesis and tissue regeneration like FGF2 and MMP9. We found that the genes with the most similar patterns of expression among all sources were CXCL-10 and CXCL-11 for M(LPS,IFN) and CCL17 and CCL22 for M(IL4,IL13). Human PB-derived macrophages and human iPSC-derived macrophages showed similar gene expression patterns among the groups and genes studied here, suggesting that iPSC-derived monocytes have the potential to be used as a reliable cell source of human macrophages for in vitro studies. These findings could help select appropriate markers when testing macrophage behavior in vitro and highlight those markers that may confuse interpretation of results from experiments employing macrophages from different sources.},
author = {Spiller, Kara L. and Wrona, Emily A. and Romero-Torres, Saly and Pallotta, Isabella and Graney, Pamela L. and Witherel, Claire E. and Panicker, Leelamma M. and Feldman, Ricardo A. and Urbanska, Aleksandra M. and Santambrogio, Laura and Vunjak-Novakovic, Gordana and Freytes, Donald O.},
doi = {10.1016/j.yexcr.2015.10.017},
file = {:home/ubuntu/.local/share/data/Mendeley Ltd./Mendeley Desktop/Downloaded/Spiller et al. - 2016 - Differential gene expression in human, murine, and cell line-derived macrophages upon polarization.pdf:pdf},
isbn = {0014-4827},
issn = {10902422},
journal = {Experimental Cell Research},
keywords = {Alternatively activated macrophages,Angiogenesis,Biomaterials,Classically activated,In vitro characterization,Induced pluripotent stem cells,Tissue engineering,Wound healing},
number = {1},
pages = {1--13},
pmid = {26500109},
publisher = {Elsevier},
title = {{Differential gene expression in human, murine, and cell line-derived macrophages upon polarization}},
url = {http://dx.doi.org/10.1016/j.yexcr.2015.10.017},
volume = {347},
year = {2016}
}
@article{Kalluri2009,
abstract = {he origins of the mesenchymal cells participating in tissue repair and pathological processes, notably tissue fibrosis, tumor invasiveness, and metastasis, are poorly understood. However, emerging evidence suggests that epithelial-mesenchymal transitions (EMTs) represent one important source of these cells. As we discuss here, processes similar to the EMTs associated with embryo implantation, embryogenesis, and organ development are appropriated and subverted by chronically inflamed tissues and neoplasias. The identification of the signaling pathways that lead to activation of EMT programs during these disease processes is providing new insights into the plasticity of cellular phenotypes and possible therapeutic interventions},
author = {Kalluri, Raghu and Weinberg, Robert A},
doi = {10.1172/JCI39104.1420},
file = {:home/ubuntu/.local/share/data/Mendeley Ltd./Mendeley Desktop/Downloaded/Kalluri, Weinberg - 2009 - The basics of epithelial-mesenchymal transition.pdf:pdf},
journal = {The Journal of Clinical Investigation},
number = {6},
title = {{The basics of epithelial-mesenchymal transition}},
volume = {119},
year = {2009}
}
@article{MinisteriodaSaude2016a,
address = {Bras{\'{i}}lia},
archivePrefix = {arXiv},
arxivId = {arXiv:1011.1669v3},
author = {{Minist{\'{e}}rio da Sa{\'{u}}de}},
doi = {10.1024/0301-1526/a000111},
eprint = {arXiv:1011.1669v3},
isbn = {9788533423527},
issn = {0301-1526},
journal = {Minist{\'{e}}rio da Sa{\'{u}}de},
pmid = {25246403},
title = {{Protocolo Cl{\'{i}}nico e Diretrizes Terap{\^{e}}uticas para Aten{\c{c}}{\~{a}}o Integral {\`{a}}s Pessoas com Infec{\c{c}}{\~{o}}es Sexualmente Transmiss{\'{i}}veis}},
year = {2016}
}
@article{Pesce2006,
author = {Pesce, John and Kaviratne, Mallika and Ramalingam, Thirumalai R and Thompson, Robert W and Jr, Joseph F Urban and Cheever, Allen W and Young, Deborah A and Collins, Mary and Grusby, Michael J and Wynn, Thomas A},
doi = {10.1172/JCI27727.2044},
file = {:home/ubuntu/.local/share/data/Mendeley Ltd./Mendeley Desktop/Downloaded/Pesce et al. - 2006 - JCI - The IL-21 receptor augments Th2 effector function and alternative macrophage activation.pdf:pdf},
number = {7},
title = {{JCI - The IL-21 receptor augments Th2 effector function and alternative macrophage activation}},
url = {http://www.jci.org/articles/view/27727},
volume = {116},
year = {2006}
}
@article{Ishida2007,
abstract = {We investigated the pathogenic roles of CC chemokine ligand (CCL)3 and its receptors, CC chemokine receptor (CCR)1 and CCR5, in bleomycin (BLM)-induced pulmonary fibrosis (PF). An intratracheal injection of BLM into wild-type (WT) mice caused a massive infiltration of granulocytes and macrophages, followed by the development of diffuse PF with fibrocyte accumulation. Intrapulmonary CCL3 expression was enhanced rapidly and remained at elevated levels until PF developed. Moreover, CCL3 protein was detected mainly in infiltrating granulocytes and macrophages, whereas transforming growth factor-{\$}\backslashbackslashbeta{\{}\backslash{\{}{\}}\backslashbackslash{\{}\backslash{\$}{\}}{\{}$\backslash${\}}{\}}1 protein was detected in macrophages and myofibroblasts. Compared with WT mice, collagen accumulation was reduced in CCL3-/-and CCR5-/-but not CCR1-/-mice. Moreover, the BLM-induced increases in intrapulmonary macrophage and fibrocyte numbers were attenuated in CCL3-/-and CCR5-/-but not CCR1-/-mice, although BLM increased bone marrow (BM) fibrocyte number to a similar extent in these strains. BM transplantation from CCR5-/-to WT, but not that from WT to CCR5-/-mice, recapitulated the phenotypes in CCR5-/-mice. Furthermore, CCR5+/-mice exhibited a significant reduction in BLM-induced fibrotic changes. These results demonstrated that locally produced CCL3 was involved in BLM-induced recruitment of BM-derived macrophages and fibrocytes, main producers of transforming growth factor-{\$}\backslashbackslashbeta{\{}\backslash{\{}{\}}\backslashbackslash{\{}\backslash{\$}{\}}{\{}$\backslash${\}}{\}}1, and subsequent development of PF by interacting mainly with CCR5. Copyright {\textcopyright}American Society for Investigative Pathology.},
author = {Ishida, Yuko and Kimura, Akihiko and Kondo, Toshikazu and Hayashi, Takahito and Ueno, Masaya and Takakura, Nobuyuki and Matsushima, Kouji and Mukaida, Naofumi},
doi = {10.2353/ajpath.2007.051213},
isbn = {0002-9440 (Print){\$}\backslashbackslashbackslash{\{}\backslash{\{}{\}}\backslashbackslash{\{}\backslash{\$}{\}}{\{}$\backslash${\}}{\}}r0002-9440 (Linking)},
issn = {00029440},
journal = {American Journal of Pathology},
number = {3},
pages = {843--854},
pmid = {17322370},
title = {{Essential roles of the CC chemokine ligand 3-CC chemokine receptor 5 axis in bleomycin-induced pulmonary fibrosis through regulation of macrophage and fibrocyte infiltration}},
volume = {170},
year = {2007}
}
@article{Dai2012a,
abstract = {Apolipoprotein A-I (apoA-I) is a key component of high-density lipoproteins that mediates reverse cholesterol transport from cells and reduces vascular inflammation. We investigated whether endogenous apoA-I modulates ovalbumin (OVA)-induced airway inflammation in mice. We found that apoA-I expression was significantly reduced in the lungs of OVA-challenged, compared with saline-challenged, wild-type (WT) mice. Next, to investigate the role of endogenous apoA-I in the pathogenesis of OVA-induced airway inflammation, WT and apoA-I(-/-) mice were sensitized by intraperitoneal injections of OVA and aluminum hydroxide, followed by multiple nasal OVA challenges for 4 weeks. OVA-challenged apoA-I(-/-) mice exhibited a phenotype of increased airway neutrophils compared with WT mice, which could be rescued by an administration of a 5A apoA-I mimetic peptide. Multiple pathways promoted neutrophilic inflammation in OVA-challenged apoA-I(-/-) mice, including the up-regulated expression of (1) proinflammatory cytokines (IL-17A and TNF-{\$}\alpha{\$}), (2) CXC chemokines (CXCL5), (3) vascular adhesion molecules (i.e., vascular cell adhesion molecule-1), and (4) granulocyte colony-stimulating factors (G-CSF). Because concentrations of G-CSF in bronchoalveolar lavage fluid (BALF) were markedly increased in OVA-challenged apoA-I(-/-) mice, we hypothesized that enhanced G-CSF expression may represent the predominant pathway mediating increased neutrophilic inflammation. This was confirmed by the intranasal administration of a neutralizing anti-G-CSF antibody, which significantly reduced BALF neutrophilia by 72{\%} in OVA-challenged apoA-I(-/-) mice, compared with mice that received a control antibody. We conclude that endogenous apoA-I negatively regulates OVA-induced neutrophilic airway inflammation, primarily via a G-CSF-dependent mechanism. Furthermore, these findings suggest that apoA-I may play an important role in modulating the severity of neutrophilic airway inflammation in asthma.},
author = {Dai, Cuilian and Yao, Xianglan and Keeran, Karen J and Zywicke, Gayle J and Qu, Xuan and Yu, Zu Xi and Dagur, Pradeep K and McCoy, J Philip and Remaley, Alan T and Levine, Stewart J},
doi = {10.1165/rcmb.2011-0322OC},
file = {:home/ubuntu/.local/share/data/Mendeley Ltd./Mendeley Desktop/Downloaded/Dai et al. - 2012 - Apolipoprotein A-I attenuates ovalbumin-induced neutrophilic airway inflammation via a granulocyte colony-stimulatin.pdf:pdf},
issn = {10441549},
journal = {American Journal of Respiratory Cell and Molecular Biology},
keywords = {Airway inflammation,Apolipoprotein A-I,G-CSF,Neutrophil,Ovalbumin},
number = {2},
pages = {186--195},
pmid = {22427535},
title = {{Apolipoprotein A-I attenuates ovalbumin-induced neutrophilic airway inflammation via a granulocyte colony-stimulating factor-dependent mechanism}},
volume = {47},
year = {2012}
}
@article{Landsman2007,
abstract = {Peripheral blood monocytes are a population of circulating mononuclear phagocytes that harbor potential to differentiate into macrophages and dendritic cells. As in humans, monocytes in the mouse comprise two phenotypically distinct subsets that are Gr1(high)CX(3)CR1(int) and Gr1(low)CX(3)CR1(high), respectively. The question remains whether these populations contribute differentially to the generation of peripheral mononuclear phagocytes. In this study, we track the fate of adoptively transferred, fractionated monocyte subsets in the lung of recipient mice. We show that under inflammatory and noninflammatory conditions, both monocyte subsets give rise to pulmonary dendritic cells. In contrast, under the conditions studied, only Gr1(low)CX(3)CR1(high) monocytes, but not Gr1(high)CX(3)CR1(int) cells, had the potential to differentiate into lung macrophages. However, Gr1(high)CX(3)CR1(int) monocytes could acquire this potential upon conversion into Gr1(low)CX(3)CR1(high) cells. Our results therefore indicate an intrinsic dichotomy in the differentiation potential of the two main blood monocyte subsets.},
author = {Landsman, L. and Varol, C. and Jung, S.},
doi = {10.4049/jimmunol.178.4.2000},
file = {:home/ubuntu/.local/share/data/Mendeley Ltd./Mendeley Desktop/Downloaded/Landsman, Varol, Jung - 2007 - Distinct Differentiation Potential of Blood Monocyte Subsets in the Lung.pdf:pdf},
isbn = {0022-1767 (Print)$\backslash$r0022-1767 (Linking)},
issn = {0022-1767},
journal = {The Journal of Immunology},
number = {4},
pages = {2000--2007},
pmid = {17277103},
title = {{Distinct Differentiation Potential of Blood Monocyte Subsets in the Lung}},
url = {http://www.jimmunol.org/cgi/doi/10.4049/jimmunol.178.4.2000},
volume = {178},
year = {2007}
}
@article{Yu2016a,
abstract = {Clear identification of specific cell populations by flow cytometry is important to understand functional roles. A well-defined flow cytometry panel for myeloid cells in human bronchoalveolar lavage (BAL) and lung tissue is currently lacking. The objective of this study was to develop a flow cytometry-based panel for human BAL and lung tissue. We obtained and performed flow cytometry/sorting on human BAL cells and lung tissue. Confocal images were obtained from lung tissue using antibodies for cluster of differentiation (CD)206, CD169, and E cadherin. We defined a multicolor flow panel for human BAL and lung tissue that identifies major leukocyte populations. These include macrophage (CD206(+)) subsets and other CD206(-) leukocytes. The CD206(-) cells include: (1) three monocyte (CD14(+)) subsets, (2) CD11c(+) dendritic cells (CD14(-), CD11c(+), HLA-DR(+)), (3) plasmacytoid dendritic cells (CD14(-), CD11c(-), HLA-DR(+), CD123(+)), and (4) other granulocytes (neutrophils, mast cells, eosinophils, and basophils). Using this panel on human lung tissue, we defined two populations of pulmonary macrophages: CD169(+) and CD169(-) macrophages. In lung tissue, CD169(-) macrophages were a prominent cell type. Using confocal microscopy, CD169(+) macrophages were located in the alveolar space/airway, defining them as alveolar macrophages. In contrast, CD169(-) macrophages were associated with airway/alveolar epithelium, consistent with interstitial-associated macrophages. We defined a flow cytometry panel in human BAL and lung tissue that allows identification of multiple immune cell types and delineates alveolar from interstitial-associated macrophages. This study has important implications for defining myeloid cells in human lung samples.},
archivePrefix = {arXiv},
arxivId = {arXiv:1011.1669v3},
author = {Yu, Yen-Rei A. and Hotten, Danielle F. and Malakhau, Yuryi and Volker, Ellen and Ghio, Andrew J. and Noble, Paul W. and Kraft, Monica and Hollingsworth, John W. and Gunn, Michael D. and Tighe, Robert M.},
doi = {10.1165/rcmb.2015-0146OC},
eprint = {arXiv:1011.1669v3},
file = {:home/ubuntu/.local/share/data/Mendeley Ltd./Mendeley Desktop/Downloaded/Yu et al. - 2016 - Flow Cytometric Analysis of Myeloid Cells in Human Blood, Bronchoalveolar Lavage, and Lung Tissues.pdf:pdf},
isbn = {1044-1549},
issn = {1044-1549},
journal = {American Journal of Respiratory Cell and Molecular Biology},
keywords = {alveolar macrophages,interstitial lung disease,interstitial macrophages,interstitial-associated,macrophages},
number = {1},
pages = {13--24},
pmid = {26267148},
title = {{Flow Cytometric Analysis of Myeloid Cells in Human Blood, Bronchoalveolar Lavage, and Lung Tissues}},
url = {http://www.atsjournals.org/doi/10.1165/rcmb.2015-0146OC},
volume = {54},
year = {2016}
}
@article{Sun2016,
abstract = {BACKGROUND Accurate identification of differentially expressed (DE) genes in time course RNA-Seq data is crucial for understanding the dynamics of transcriptional regulatory network. However, most of the available methods treat gene expressions at different time points as replicates and test the significance of the mean expression difference between treatments or conditions irrespective of time. They thus fail to identify many DE genes with different profiles across time. In this article, we propose a negative binomial mixed-effect model (NBMM) to identify DE genes in time course RNA-Seq data. In the NBMM, mean gene expression is characterized by a fixed effect, and time dependency is described by random effects. The NBMM is very flexible and can be fitted to both unreplicated and replicated time course RNA-Seq data via a penalized likelihood method. By comparing gene expression profiles over time, we further classify the DE genes into two subtypes to enhance the understanding of expression dynamics. A significance test for detecting DE genes is derived using a Kullback-Leibler distance ratio. Additionally, a significance test for gene sets is developed using a gene set score. RESULTS Simulation analysis shows that the NBMM outperforms currently available methods for detecting DE genes and gene sets. Moreover, our real data analysis of fruit fly developmental time course RNA-Seq data demonstrates the NBMM identifies biologically relevant genes which are well justified by gene ontology analysis. CONCLUSIONS The proposed method is powerful and efficient to detect biologically relevant DE genes and gene sets in time course RNA-Seq data.},
author = {Sun, Xiaoxiao and Dalpiaz, David and Wu, Di and {S. Liu}, Jun and Zhong, Wenxuan and Ma, Ping},
doi = {10.1186/s12859-016-1180-9},
file = {:home/ubuntu/.local/share/data/Mendeley Ltd./Mendeley Desktop/Downloaded/Sun et al. - 2016 - Statistical inference for time course RNA-Seq data using a negative binomial mixed-effect model.pdf:pdf},
isbn = {1471-2105},
issn = {14712105},
journal = {BMC Bioinformatics},
keywords = {Analysis of variance,Differentially expressed gene,Gene set enrichment,Penalized likelihood,Smoothing spline},
number = {1},
pmid = {27565575},
title = {{Statistical inference for time course RNA-Seq data using a negative binomial mixed-effect model}},
volume = {17},
year = {2016}
}
@article{Carpenter2017,
abstract = {Stan is a probabilistic programming language for specifying statistical models. A Stan program imperatively defines a log probability function over parameters conditioned on specified data and constants. As of version 2.14.0, Stan provides full Bayesian inference for continuous-variable models through Markov chain Monte Carlo methods such as the No-U-Turn sampler, an adaptive form of Hamiltonian Monte Carlo sampling. Penalized maximum likelihood estimates are calculated using optimization methods such as the limited memory Broyden-Fletcher-Goldfarb-Shanno algorithm. Stan is also a platform for computing log densities and their gradients and Hessians, which can be used in alternative algorithms such as variational Bayes, expectation propagation, and marginal inference using approximate integration. To this end, Stan is set up so that the densities, gradients, and Hessians, along with intermediate quantities of the algorithm such as acceptance probabilities, are easily accessible. Stan can be called from the command line using the cmdstan package, through R using the rstan package, and through Python using the pystan package. All three interfaces support sampling and optimization-based inference with diagnostics and posterior analysis. rstan and pystan also provide access to log probabilities, gradients, Hessians, parameter transforms, and specialized plotting.},
author = {Carpenter, Bob and Gelman, Andrew and Hoffman, Matthew D. and Lee, Daniel and Goodrich, Ben and Betancourt, Michael and Brubaker, Marcus A. and Guo, Jiqiang and Li, Peter and Riddell, Allen},
doi = {10.18637/jss.v076.i01},
file = {:home/ubuntu/workstation/projetos/lib{\_}size/references/stats/Carpenter2017{\_}STAN.pdf:pdf},
issn = {15487660},
journal = {Journal of Statistical Software},
keywords = {Algorithmic differentiation,Bayesian inference,Probabilistic program,Stan},
number = {1},
title = {{Stan: A probabilistic programming language}},
volume = {76},
year = {2017}
}
@article{Withana2016,
abstract = {Idiopathic pulmonary fibrosis (IPF) is a lethal, chronic, progressive disease characterized by formation of scar tissue within the lungs. Because it is a disease of unknown etiology, it is difficult to diagnose, to predict disease course and to devise treatment strategies. Recent evidence suggests that activated macrophages play key roles in the pathology of IPF. Therefore, imaging probes that specifically recognize these pools of activated immune cells could provide valuable information about how these cells contribute to the pathobiology of the disease. Here we demonstrate that cysteine cathepsin-targeted imaging probes can be used to monitor the contribution of macrophages to fibrotic disease progression in the bleomycin-induced murine model of pulmonary fibrosis. Furthermore, we show that the probes highlight regions of macrophage involvement in fibrosis in human biopsy tissues from IPF patients. Finally, we present first-in-human results demonstrating non-invasive imaging of active cathepsins in fibrotic lesions of patients with IPF. Together, our findings validate small molecule cysteine cathepsin probes for clinical PET imaging and suggest that they have the potential to be used to generate mechanistically-informative molecular information regarding cellular drivers of IPF disease severity and progression.},
author = {Withana, Nimali P. and Ma, Xiaowei and McGuire, Helen M. and Verdoes, Martijn and van der Linden, Wouter A. and Ofori, Leslie O. and Zhang, Ruiping and Li, Hao and Sanman, Laura E. and Wei, Ke and Yao, Shaobo and Wu, Peilin and Li, Fang and Huang, Hui and Xu, Zuojun and Wolters, Paul J. and Rosen, Glenn D. and Collard, Harold R. and Zhu, Zhaohui and Cheng, Zhen and Bogyo, Matthew and Hardie, W. D. and Glasser, S. W. and Hagood, J. S. and Raghu, G. and Weycker, D. and Edelsberg, J. and Bradford, W. Z. and Oster, G. and Raghu, G. and Coward, W. R. and Saini, G. and Jenkins, G. and Caminati, A. and Harari, S. and Richeldi, L. and Fonovic, M. and Turk, B. and Gibbons, M. A. and Desai, B. and Prasse, A. and Tiev, K. P. and Aono, Y. and Chapman, H. A. and Riese, R. J. and Shi, G. P. and Wolters, P. J. and Chapman, H. A. and Takeyabu, K. and Koslowski, R. and Knoch, K. and Kuhlisch, E. and Seidel, D. and Kasper, M. and Conus, S. and Simon, H. U. and Verdoes, M. and Blum, G. and von Degenfeld, G. and Merchant, M. J. and Blau, H. M. and Bogyo, M. and Greenbaum, D. and Medzihradszky, K. F. and Burlingame, A. and Bogyo, M. and Segal, E. and Verdoes, M. and Cox, T. R. and Erler, J. T. and Kato, D. and Chang, S. H. and Lyo, V. and Withana, N. P. and Walters, D. M. and Kleeberger, S. R. and Richards, T. J. and Moore, B. B. and Hogaboam, C. M. and Wilson, M. S. and Bergeron, A. and Pan, L. H. and Ohtani, H. and Yamauchi, K. and Nagura, H. and Izbicki, G. and Segel, M. J. and Christensen, T. G. and Conner, M. W. and Breuer, R. and Cutter, J. L. and Kasabova, M. and Martin, S. L. and Caravan, P. and Krishna, G. and Young, L. R. and Borchers, M. T. and Allen, H. L. and Gibbons, R. S. and McCormack, F. X.},
doi = {10.1038/srep19755},
file = {:home/ubuntu/.local/share/data/Mendeley Ltd./Mendeley Desktop/Downloaded/Withana et al. - 2016 - Non-invasive Imaging of Idiopathic Pulmonary Fibrosis Using Cathepsin Protease Probes.pdf:pdf},
issn = {2045-2322},
journal = {Scientific Reports},
pages = {19755},
pmid = {26797565},
publisher = {Nature Publishing Group},
title = {{Non-invasive Imaging of Idiopathic Pulmonary Fibrosis Using Cathepsin Protease Probes}},
url = {http://www.nature.com/articles/srep19755},
volume = {6},
year = {2016}
}
@article{Tarasova2016a,
abstract = {Innate immune cells are complex systems that can be simultaneously activated in a variety of ways. Common methods currently used to estimate the response of innate immune cells to stimuli are usually biased toward a single mode of activation. The aim of this study was to assess the possibility of designing an assay based on unbiased proteome analysis that would be capable of predicting the complex response of the innate immune system to various challenges. Monocytes were used as representative cells of the innate immune system. The underlying hypothesis was that their proteome response to different activating molecules would reflect the immunogenicity of these molecules. To identify the main modes of response, we treated the human monocytic THP-1 cell line with nine different stimuli. Differentiation and activation were determined to be the two major modes of monocyte response, with PMA causing the strongest differentiation and Pam3CSK4 causing the strongest proinflammatory activation. The established assay was applied to characterize the monocyte response to epidermal growth factor peptide containing isoaspartate, which induced differentiation but not proinflammatory activation. Because of its versatility, robustness, and specificity, this new assay is likely to find a niche among the more established immunological methods. {\textcopyright}2016 American Chemical Society.},
author = {Tarasova, Nataliya K and Ytterberg, A Jimmy and Lundberg, Karin and Zhang, Xing Mei and Harris, Robert A and Zubarev, Roman A},
doi = {10.1021/acs.jproteome.6b00422},
issn = {15353907},
journal = {Journal of Proteome Research},
keywords = {THP-1 cell line,TLR ligands,activation,differentiation,label-free proteomics},
number = {7},
pages = {2337--2345},
pmid = {27223872},
title = {{Establishing a proteomics-based monocyte assay to assess differential innate immune activation responses}},
volume = {15},
year = {2016}
}
@article{Ferrari2015,
author = {Ferrari, Renata Salatti and Andrade, Cristiano Feij{\'{o}}},
file = {:home/ubuntu/.local/share/data/Mendeley Ltd./Mendeley Desktop/Downloaded/Ferrari, Andrade - 2015 - Oxidative Stress and Lung Ischemia-Reperfusion Injury.pdf:pdf},
title = {{Oxidative Stress and Lung Ischemia-Reperfusion Injury}},
volume = {2015},
year = {2015}
}
@article{Montaner2010,
abstract = {Understanding the functional implications of changes in gene expression, mutations, etc., is the aim of most genomic experiments. To achieve this, several functional profiling methods have been proposed. Such methods study the behaviour of different gene modules (e.g. gene ontology terms) in response to one particular variable (e.g. differential gene expression). In spite to the wealth of information provided by functional profiling methods, a common limitation to all of them is their inherent unidimensional nature. In order to overcome this restriction we present a multidimensional logistic model that allows studying the relationship of gene modules with different genome-scale measurements (e.g. differential expression, genotyping association, methylation, copy number alterations, heterozygosity, etc.) simultaneously. Moreover, the relationship of such functional modules with the interactions among the variables can also be studied, which produces novel results impossible to be derived from the conventional unidimensional functional profiling methods. We report sound results of gene sets associations that remained undetected by the conventional one-dimensional gene set analysis in several examples. Our findings demonstrate the potential of the proposed approach for the discovery of new cell functionalities with complex dependences on more than one variable.},
author = {Montaner, David and Dopazo, Joaqu{\'{i}}n},
doi = {10.1371/journal.pone.0010348},
issn = {19326203},
journal = {PLoS ONE},
number = {4},
pmid = {20436964},
title = {{Multidimensional gene set analysis of genomic data}},
volume = {5},
year = {2010}
}
@article{Rhodes2002,
abstract = {The increasing availability and maturity of DNA microarray technology has led to an explosion of cancer profiling studies. To extract maximum value from the accumulating mass of publicly available cancer gene expression data, methods are needed to evaluate, integrate, and intervalidate multiple datasets. Here we demonstrate a statistical model for performing meta-analysis of independent microarray datasets. Implementation of this model revealed that four prostate cancer gene expression datasets shared significantly similar results, independent of the method and technology used (i.e., spotted cDNA versus oligonucleotide). This interstudy cross-validation approach generated a cohort of genes that were consistently and significantly dysregulated in prostate cancer. Bioinformatic investigation of these genes revealed a synchronous network of transcriptional regulation in the polyamine and purine biosynthesis pathways. Beyond the specific implications for prostate cancer, this work establishes a much-needed model for the evaluation, cross-validation, and comparison of multiple cancer profiling studies.},
author = {Rhodes, Daniel R. and Barrette, Terrence R. and Rubin, Mark A. and Ghosh, Debashis and Chinnaiyan, Arul M.},
doi = {10.1158/0008-5472.can-04-2442},
file = {:home/ubuntu/.local/share/data/Mendeley Ltd./Mendeley Desktop/Downloaded/Rhodes et al. - 2002 - Meta-analysis of microarrays Interstudy validation of gene expression profiles reveals pathway dysregulation in p.pdf:pdf},
isbn = {0008-5472 (Print)$\backslash$r0008-5472 (Linking)},
issn = {00085472},
journal = {Cancer Research},
number = {15},
pages = {4427--4433},
pmid = {12154050},
title = {{Meta-analysis of microarrays: Interstudy validation of gene expression profiles reveals pathway dysregulation in prostate cancer}},
volume = {62},
year = {2002}
}
@article{Reichert2011,
abstract = {This overview of 25 monoclonal antibody (mAb) and 5 Fc fusion protein therapeutics provides brief descriptions of the candidates, recently published clinical study results and on-going Phase 3 studies. In alphanumeric order, the 2011 therapeutic antibodies to watch list comprises AIN-457, bapineuzumab, brentuximab vedotin, briakinumab, dalotuzumab, epratuzumab, farletuzumab, girentuximab (WX-G250), naptumomab estafenatox, necitumumab, obinutuzumab, otelixizumab, pagibaximab, pertuzumab, ramucirumab, REGN88, reslizumab, solanezumab, T1h , teplizumab, trastuzumab emtansine, tremelimumab, vedolizumab, zalutumumab and zanolimumab. In alphanumeric order, the 2011 Fc fusion protein therapeutics to watch list comprises aflibercept, AMG-386, atacicept, Factor VIII and Factor IX-Fc. Commercially-sponsored mAb and Fc fusion therapeutics that have progressed only as far as Phase 2/3 or 3 were included. Candidates undergoing regulatory review or products that have been approved may also be in Phase 3 studies, but these were excluded. Due to the large body of primary literature about the candidates, only selected references are given and results from recent publications and articles that were relevant to Phase 3 studies are emphasized. Current as of September 2010, the information presented here will serve as a baseline against which future progress in the development of antibody-based therapeutics can be measured.},
archivePrefix = {arXiv},
arxivId = {arXiv:1011.1669v3},
author = {Reichert, Janice M.},
doi = {10.4161/mabs.3.1.13895},
eprint = {arXiv:1011.1669v3},
file = {:home/ubuntu/.local/share/data/Mendeley Ltd./Mendeley Desktop/Downloaded/Reichert - 2011 - Antibody-based therapeutics to watch in 2011.pdf:pdf},
isbn = {1942-0870 (Electronic)$\backslash$n1942-0862 (Linking)},
issn = {19420862},
journal = {mAbs},
number = {1},
pages = {76--99},
pmid = {21051951},
title = {{Antibody-based therapeutics to watch in 2011}},
volume = {3},
year = {2011}
}
@article{Rhiel2014,
abstract = {We describe a novel approach named REAL-Select for the non-covalent display of IgG-molecules on the surface of yeast cells for the purpose of antibody engineering and selection. It relies on the capture of secreted native full-length antibodies on the cell surface via binding to an externally immobilized ZZ domain, which tightly binds antibody Fc. It is beneficial for high-throughput screening of yeast-displayed IgG-libraries during antibody discovery and development. In a model experiment, antibody-displaying yeast cells were isolated from a 1:1,000,000 mixture with control cells confirming the maintenance of genotype-phenotype linkage. Antibodies with improved binding characteristics were obtained by affinity maturation using REAL-Select, demonstrating the ability of this system to display antibodies in their native form and to detect subtle changes in affinity by flow cytometry. The biotinylation of the cell surface followed by functionalization with a streptavidin-ZZ fusion protein is an approach that is independent of the genetic background of the antibody-producing host and therefore can be expected to be compatible with other eukaryotic expression hosts such as P. pastoris or mammalian cells.},
author = {Rhiel, Laura and Krah, Simon and G{\"{u}}nther, Ralf and Becker, Stefan and Kolmar, Harald and Hock, Bj{\"{o}}rn},
doi = {10.1371/journal.pone.0114887},
file = {:home/ubuntu/.local/share/data/Mendeley Ltd./Mendeley Desktop/Downloaded/Rhiel et al. - 2014 - REAL-select Full-length antibody display and library screening by surface capture on yeast cells.pdf:pdf},
issn = {19326203},
journal = {PLoS ONE},
number = {12},
pages = {1--19},
pmid = {25501029},
title = {{REAL-select: Full-length antibody display and library screening by surface capture on yeast cells}},
volume = {9},
year = {2014}
}
@book{Sinha2014,
abstract = {The Bioconductor project was initiated in 2001 to provide a resource{\$}\backslashbackslash{\{}\backslash{\$}{\}}nof R packages that specifically address bioinformatics problems.{\$}\backslashbackslash{\{}\backslash{\$}{\}}nWritten by the leader of this project and the original developer{\$}\backslashbackslash{\{}\backslash{\$}{\}}nof the R software, this book provides an overview of techniques to{\$}\backslashbackslash{\{}\backslash{\$}{\}}ndevelop R programming skills for bioinformatics. The book presents{\$}\backslashbackslash{\{}\backslash{\$}{\}}ncomprehensive coverage of a broad range of key topics, including{\$}\backslashbackslash{\{}\backslash{\$}{\}}nR language fundamentals, object-oriented programming in R, foreign{\$}\backslashbackslash{\{}\backslash{\$}{\}}nlanguage interfaces, building R packages, handling different data{\$}\backslashbackslash{\{}\backslash{\$}{\}}ntechnologies, and debugging. It includes a number of detailed illustrative{\$}\backslashbackslash{\{}\backslash{\$}{\}}nbioinformatics examples as well as exercises to demonstrate techniques.},
address = {Birmingham},
author = {Sinha, Paurush Praveen},
isbn = {978-1-78328-313-2 www.packtpub.com},
publisher = {Packt Publishing},
title = {{Bioinformatics with R}},
year = {2014}
}
@book{Dale2013,
author = {Male, David and Brostoff, Jonathan and Roth, David B and Roitt, Ivan},
booktitle = {Elsevier},
edition = {8},
isbn = {9780323080583},
keywords = {1999,also,antigen,bola,bola-drb3,bovine,called the bovine leucocyte,complex,genotyping,includes many immune-related genes,lewin et al,mhc,of cattle,the major histocompatibility complex},
pages = {63},
publisher = {Elsevier},
title = {{Immunology}},
volume = {39},
year = {2013}
}
@book{Sinha2014,
abstract = {The Bioconductor project was initiated in 2001 to provide a resource{\$}\backslashbackslashbackslash{\{}\backslash{\{}{\}}\backslashbackslash{\{}\backslash{\$}{\}}{\{}$\backslash${\}}{\}}nof R packages that specifically address bioinformatics problems.{\$}\backslashbackslashbackslash{\{}\backslash{\{}{\}}\backslashbackslash{\{}\backslash{\$}{\}}{\{}$\backslash${\}}{\}}nWritten by the leader of this project and the original developer{\$}\backslashbackslashbackslash{\{}\backslash{\{}{\}}\backslashbackslash{\{}\backslash{\$}{\}}{\{}$\backslash${\}}{\}}nof the R software, this book provides an overview of techniques to{\$}\backslashbackslashbackslash{\{}\backslash{\{}{\}}\backslashbackslash{\{}\backslash{\$}{\}}{\{}$\backslash${\}}{\}}ndevelop R programming skills for bioinformatics. The book presents{\$}\backslashbackslashbackslash{\{}\backslash{\{}{\}}\backslashbackslash{\{}\backslash{\$}{\}}{\{}$\backslash${\}}{\}}ncomprehensive coverage of a broad range of key topics, including{\$}\backslashbackslashbackslash{\{}\backslash{\{}{\}}\backslashbackslash{\{}\backslash{\$}{\}}{\{}$\backslash${\}}{\}}nR language fundamentals, object-oriented programming in R, foreign{\$}\backslashbackslashbackslash{\{}\backslash{\{}{\}}\backslashbackslash{\{}\backslash{\$}{\}}{\{}$\backslash${\}}{\}}nlanguage interfaces, building R packages, handling different data{\$}\backslashbackslashbackslash{\{}\backslash{\{}{\}}\backslashbackslash{\{}\backslash{\$}{\}}{\{}$\backslash${\}}{\}}ntechnologies, and debugging. It includes a number of detailed illustrative{\$}\backslashbackslashbackslash{\{}\backslash{\{}{\}}\backslashbackslash{\{}\backslash{\$}{\}}{\{}$\backslash${\}}{\}}nbioinformatics examples as well as exercises to demonstrate techniques.},
address = {Birmingham},
author = {Sinha, Paurush Praveen},
isbn = {978-1-78328-313-2 www.packtpub.com},
publisher = {Packt Publishing},
title = {{Bioinformatics with R}},
year = {2014}
}
@article{Levin2010,
author = {Levin, Petra A and Wang, Jue D},
doi = {10.1038/nrmicro2202.Metabolism},
file = {:home/ubuntu/.local/share/data/Mendeley Ltd./Mendeley Desktop/Downloaded/Levin, Wang - 2010 - Metabolism, cell growth and the bacterial cell cycle Jue.pdf:pdf},
journal = {Nat Rev Microbiol},
number = {11},
pages = {822--827},
title = {{Metabolism, cell growth and the bacterial cell cycle Jue}},
volume = {7},
year = {2010}
}
@article{Chang2013,
abstract = {BACKGROUND: As high-throughput genomic technologies become accurate and affordable, an increasing number of data sets have been accumulated in the public domain and genomic information integration and meta-analysis have become routine in biomedical research. In this paper, we focus on microarray meta-analysis, where multiple microarray studies with relevant biological hypotheses are combined in order to improve candidate marker detection. Many methods have been developed and applied in the literature, but their performance and properties have only been minimally investigated. There is currently no clear conclusion or guideline as to the proper choice of a meta-analysis method given an application; the decision essentially requires both statistical and biological considerations.$\backslash$n$\backslash$nRESULTS: We performed 12 microarray meta-analysis methods for combining multiple simulated expression profiles, and such methods can be categorized for different hypothesis setting purposes: (1) HSA: DE genes with non-zero effect sizes in all studies, (2) HSB: DE genes with non-zero effect sizes in one or more studies and (3) HSr: DE gene with non-zero effect in "majority" of studies. We then performed a comprehensive comparative analysis through six large-scale real applications using four quantitative statistical evaluation criteria: detection capability, biological association, stability and robustness. We elucidated hypothesis settings behind the methods and further apply multi-dimensional scaling (MDS) and an entropy measure to characterize the meta-analysis methods and data structure, respectively.$\backslash$n$\backslash$nCONCLUSIONS: The aggregated results from the simulation study categorized the 12 methods into three hypothesis settings (HSA, HSB, and HSr). Evaluation in real data and results from MDS and entropy analyses provided an insightful and practical guideline to the choice of the most suitable method in a given application. All source files for simulation and real data are available on the author's publication website.},
author = {Chang, Lun Ching and Lin, Hui Min and Sibille, Etienne and Tseng, George C.},
doi = {10.1186/1471-2105-14-368},
file = {:home/ubuntu/.local/share/data/Mendeley Ltd./Mendeley Desktop/Downloaded/Chang et al. - 2013 - Meta-analysis methods for combining multiple expression profiles Comparisons, statistical characterization and an.pdf:pdf},
isbn = {1471-2105},
issn = {14712105},
journal = {BMC Bioinformatics},
number = {1},
pmid = {24359104},
title = {{Meta-analysis methods for combining multiple expression profiles: Comparisons, statistical characterization and an application guideline}},
volume = {14},
year = {2013}
}
@article{Bakker2018,
abstract = {The immune response to pathogens varies substantially among people. Whereas both genetic and nongenetic factors contribute to interperson variation, their relative contributions and potential predictive power have remained largely unknown. By systematically correlating host factors in 534 healthy volunteers, including baseline immunological parameters and molecular profiles (genome, metabolome and gut microbiome), with cytokine production after stimulation with 20 pathogens, we identified distinct patterns of co-regulation. Among the 91 different cytokine–stimulus pairs, 11 categories of host factors together explained up to 67{\%} of interindividual variation in cytokine production induced by stimulation. A computational model based on genetic data predicted the genetic component of stimulus-induced cytokine production (correlation 0.28–0.89), and nongenetic factors influenced cytokine production as well.},
author = {Bakker, Olivier B. and Aguirre-Gamboa, Raul and Sanna, Serena and Oosting, Marije and Smeekens, Sanne P. and Jaeger, Martin and Zorro, Maria and V{\~{o}}sa, Urmo and Withoff, Sebo and Netea-Maier, Romana T. and Koenen, Hans J.P.M. and Joosten, Irma and Xavier, Ramnik J. and Franke, Lude and Joosten, Leo A.B. and Kumar, Vinod and Wijmenga, Cisca and Netea, Mihai G. and Li, Yang},
doi = {10.1038/s41590-018-0121-3},
file = {:home/ubuntu/.local/share/data/Mendeley Ltd./Mendeley Desktop/Downloaded/Bakker et al. - 2018 - Integration of multi-omics data and deep phenotyping enables prediction of cytokine responses.pdf:pdf},
isbn = {15292908 (ISSN)},
issn = {15292916},
journal = {Nature Immunology},
number = {7},
pages = {776--786},
pmid = {29784908},
title = {{Integration of multi-omics data and deep phenotyping enables prediction of cytokine responses}},
volume = {19},
year = {2018}
}
@article{Murthy2015,
abstract = {Alternative activation of alveolar macrophages is linked to fibrosis following exposure to asbestos. The scavenger receptor, macrophage receptor with collagenous structure (MARCO), provides innate immune defense against inhaled particles and pathogens; however, a receptor for asbestos has not been identified. We hypothesized that MARCO acts as an initial signaling receptor for asbestos, polarizes macrophages to a profibrotic M2 phenotype, and is required for the development of asbestos-induced fibrosis. Compared with normal subjects, alveolar macrophages isolated from patients with asbestosis express higher amounts of MARCO and have greater profibrotic polarization. Arginase 1 (40-fold) and IL-10 (265-fold) were higher in patients. In vivo, the genetic deletion of MARCO attenuated the profibrotic environment and pulmonary fibrosis in mice exposed to chrysotile. Moreover, alveolar macrophages from MARCO(-/-) mice polarize to an M1 phenotype, whereas wild-type mice have higher Ym1 ({\textgreater}3.0-fold) and nearly 7-fold more active TGF-$\beta$1 in bronchoalveolar lavage (BAL) fluid (BALF). Arg(432) and Arg(434) in domain V of MARCO are required for the polarization of macrophages to a profibrotic phenotype as mutation of these residues reduced FIZZ1 expression (17-fold) compared with cells expressing MARCO. These observations demonstrate that a macrophage membrane protein regulates the fibrotic response to lung injury and suggest a novel target for therapeutic intervention.-Murthy, S., Larson-Casey, J. L., Ryan, A. J., He, C., Kobzik, L., Carter, A. B. Alternative activation of macrophages and pulmonary fibrosis are modulated by scavenger receptor, macrophage receptor with collagenous structure.},
author = {Murthy, Shubha and Larson-Casey, Jennifer L. and Ryan, Alan J. and He, Chao and Kobzik, Lester and Carter, A. Brent},
doi = {10.1096/fj.15-271304},
file = {:home/ubuntu/.local/share/data/Mendeley Ltd./Mendeley Desktop/Downloaded/Murthy et al. - 2015 - Alternative activation of macrophages and pulmonary fibrosis are modulated by scavenger receptor, macrophage rece.pdf:pdf},
issn = {15306860},
journal = {FASEB Journal},
keywords = {Asbestos,MARCO,Mitochondria},
number = {8},
pages = {3527--3536},
pmid = {25953850},
title = {{Alternative activation of macrophages and pulmonary fibrosis are modulated by scavenger receptor, macrophage receptor with collagenous structure}},
volume = {29},
year = {2015}
}
@article{Huber2015,
abstract = {Bioconductor is an open-source, open-development software project for the analysis and comprehension of high-throughput data in genomics and molecular biology. The project aims to enable interdisciplinary research, collaboration and rapid development of scientific software. Based on the statistical programming language R, Bioconductor comprises 934 interoperable packages contributed by a large, diverse community of scientists. Packages cover a range of bioinformatic and statistical applications. They undergo formal initial review and continuous automated testing. We present an overview for prospective users and contributors.},
archivePrefix = {arXiv},
arxivId = {arXiv:gr-qc/9809069v1},
author = {Huber, Wolfgang and Carey, Vincent J. and Gentleman, Robert and Anders, Simon and Carlson, Marc and Carvalho, Benilton S. and Bravo, Hector Corrada and Davis, Sean and Gatto, Laurent and Girke, Thomas and Gottardo, Raphael and Hahne, Florian and Hansen, Kasper D. and Irizarry, Rafael A. and Lawrence, Michael and Love, Michael I. and MaCdonald, James and Obenchain, Valerie and Oles̈, Andrzej K. and Pag{\`{e}}s, Herv{\'{e}} and Reyes, Alejandro and Shannon, Paul and Smyth, Gordon K. and Tenenbaum, Dan and Waldron, Levi and Morgan, Martin},
doi = {10.1038/nmeth.3252},
eprint = {9809069v1},
file = {:home/ubuntu/.local/share/data/Mendeley Ltd./Mendeley Desktop/Downloaded/Huber et al. - 2015 - Orchestrating high-throughput genomic analysis with Bioconductor.pdf:pdf},
isbn = {1548-7091},
issn = {15487105},
journal = {Nature Methods},
number = {2},
pages = {115--121},
pmid = {25633503},
primaryClass = {arXiv:gr-qc},
publisher = {Nature Publishing Group},
title = {{Orchestrating high-throughput genomic analysis with Bioconductor}},
url = {http://dx.doi.org/10.1038/nmeth.3252},
volume = {12},
year = {2015}
}
@article{Falcon2007,
author = {Falcon, Seth and Morgan, Martin and Gentleman, Robert},
file = {:home/ubuntu/.local/share/data/Mendeley Ltd./Mendeley Desktop/Downloaded/Falcon, Morgan, Gentleman - 2007 - An Introduction to {\{}Bioconductor's{\}} {\{}ExpressionSet{\}} Class.pdf:pdf},
pages = {1--11},
title = {{An Introduction to {\{}Bioconductor's{\}} {\{}ExpressionSet{\}} Class}},
year = {2007}
}
@article{Nikota2016,
abstract = {The increasing use of engineered nanomaterials (ENMs) of varying physical and chemical characteristics poses a great challenge for screening and assessing the potential pathology induced by these materials, necessitating novel toxicological approaches. Toxicogenomics measures changes in mRNA levels in cells and tissues following exposure to toxic substances. The resulting information on altered gene expression profiles, associated pathways, and the doses at which these changes occur, are used to identify the underlying mechanisms of toxicity and to predict disease outcomes. We evaluated the applicability of toxicogenomics data in identifying potential lung-specific (genomic datasets are currently available from experiments where mice have been exposed to various ENMs through this common route of exposure) disease outcomes following exposure to ENMs.},
author = {Nikota, Jake and Williams, Andrew and Yauk, Carole L. and Wallin, H{\aa}kan and Vogel, Ulla and Halappanavar, Sabina},
doi = {10.1186/s12989-016-0137-5},
file = {:home/ubuntu/.local/share/data/Mendeley Ltd./Mendeley Desktop/Downloaded/Nikota et al. - 2016 - Meta-analysis of transcriptomic responses as a means to identify pulmonary disease outcomes for engineered nanoma.pdf:pdf},
isbn = {1298901601375},
issn = {17438977},
journal = {Particle and Fibre Toxicology},
keywords = {Carbon black,Carbon nanotubes,Lung disease,Lung fibrosis,Nanomaterials,TiO2 nanoparticles,Toxicogenomics},
number = {1},
pmid = {27169501},
publisher = {Particle and Fibre Toxicology},
title = {{Meta-analysis of transcriptomic responses as a means to identify pulmonary disease outcomes for engineered nanomaterials}},
url = {http://dx.doi.org/10.1186/s12989-016-0137-5},
volume = {13},
year = {2016}
}
@article{Wang2008,
abstract = {In this issue of Immunity, Chaussabel et al. (2008) apply an inductive approach to pathway discovery identifying modular units that govern human immune biology. {\textcopyright} 2008 Elsevier Inc. All rights reserved.},
author = {Wang, Ena and Marincola, Francesco M.},
doi = {10.1016/j.immuni.2008.07.002},
file = {:home/ubuntu/.local/share/data/Mendeley Ltd./Mendeley Desktop/Downloaded/Wang, Marincola - 2008 - Bottom Up A Modular View of Immunology.pdf:pdf},
isbn = {1074-7613},
issn = {10747613},
journal = {Immunity},
number = {1},
pages = {9--11},
pmid = {18631452},
title = {{Bottom Up: A Modular View of Immunology}},
volume = {29},
year = {2008}
}
@article{Kroger2016,
abstract = {Systemic Lupus Erythematosus (SLE) is a complex, multi-systemic, autoimmune disease for which the underlying aetiological mechanisms are poorly understood. The genetic and molecular processes underlying lupus have been extensively investigated using a variety of -omics approaches, including genome-wide association studies, candidate gene studies and microarray experiments of differential gene expression in lupus samples compared to controls. This study analyses a combination of existing microarray data sets to identify differentially regulated genetic pathways that are dysregulated in human peripheral blood mononuclear cells from SLE patients compared to unaffected controls. Two statistical approaches, quantile discretisation and scaling, are used to combine publicly available expression microarray datasets and perform a meta-analysis of differentially expressed genes. Differentially expressed genes implicated in interferon signaling were identified by the meta-analysis, in agreement with the findings of the individual studies that generated the datasets used. In contrast to the individual studies, however, the meta-analysis and subsequent pathway analysis additionally highlighted TLR signaling, oxidative phosphorylation and diapedesis and adhesion regulatory networks as being differentially regulated in peripheral blood mononuclear cells (PBMCs) from SLE patients compared to controls. Our analysis demonstrates that it is possible to derive additional information from publicly available expression data using meta-analysis techniques, which is particularly relevant to research into rare diseases where sample numbers can be limiting.},
author = {Kr{\"{o}}ger, Wendy and Mapiye, Darlington and Entfellner, Jean Baka Domelevo and Tiffin, Nicki},
doi = {10.1186/s12920-016-0227-0},
file = {:home/ubuntu/.local/share/data/Mendeley Ltd./Mendeley Desktop/Downloaded/Kr{\"{o}}ger et al. - 2016 - A meta-analysis of public microarray data identifies gene regulatory pathways deregulated in peripheral blood mo.pdf:pdf},
isbn = {1292001602270},
issn = {17558794},
journal = {BMC Medical Genomics},
keywords = {Gene expression,Lupus,Meta-analysis,Microarray,Systemic Lupus Erythematosus (SLE)},
number = {1},
pages = {1--11},
pmid = {27846842},
publisher = {BMC Medical Genomics},
title = {{A meta-analysis of public microarray data identifies gene regulatory pathways deregulated in peripheral blood mononuclear cells from individuals with Systemic Lupus Erythematosus compared to those without}},
url = {http://dx.doi.org/10.1186/s12920-016-0227-0},
volume = {9},
year = {2016}
}
@article{City2015,
abstract = {When working with data you must:{\$}\backslashbackslash{\{}\backslash{\$}{\}}r{\$}\backslashbackslash{\{}\backslash{\$}{\}}n Figure out what you want to do.{\$}\backslashbackslash{\{}\backslash{\$}{\}}r{\$}\backslashbackslash{\{}\backslash{\$}{\}}n Describe those tasks in the form of a{\$}\backslashbackslash{\{}\backslash{\$}{\}}r{\$}\backslashbackslash{\{}\backslash{\$}{\}}n computer program.{\$}\backslashbackslash{\{}\backslash{\$}{\}}r{\$}\backslashbackslash{\{}\backslash{\$}{\}}n Execute the program.{\$}\backslashbackslash{\{}\backslash{\$}{\}}r{\$}\backslashbackslash{\{}\backslash{\$}{\}}nThe dplyr package makes these steps fast and easy:{\$}\backslashbackslash{\{}\backslash{\$}{\}}r{\$}\backslashbackslash{\{}\backslash{\$}{\}}n By constraining your options, it simplifies{\$}\backslashbackslash{\{}\backslash{\$}{\}}r{\$}\backslashbackslash{\{}\backslash{\$}{\}}n how you can think about common data {\$}\backslashbackslash{\{}\backslash{\$}{\}}r{\$}\backslashbackslash{\{}\backslash{\$}{\}}n manipulation tasks.{\$}\backslashbackslash{\{}\backslash{\$}{\}}r{\$}\backslashbackslash{\{}\backslash{\$}{\}}n It provides simple “verbs”, functions that {\$}\backslashbackslash{\{}\backslash{\$}{\}}r{\$}\backslashbackslash{\{}\backslash{\$}{\}}n correspond to the most common data {\$}\backslashbackslash{\{}\backslash{\$}{\}}r{\$}\backslashbackslash{\{}\backslash{\$}{\}}n manipulation tasks, to help you {\$}\backslashbackslash{\{}\backslash{\$}{\}}r{\$}\backslashbackslash{\{}\backslash{\$}{\}}n translate those thoughts into code.{\$}\backslashbackslash{\{}\backslash{\$}{\}}r{\$}\backslashbackslash{\{}\backslash{\$}{\}}n It uses efficient data storage backends, {\$}\backslashbackslash{\{}\backslash{\$}{\}}r{\$}\backslashbackslash{\{}\backslash{\$}{\}}n so you spend less time waiting for the {\$}\backslashbackslash{\{}\backslash{\$}{\}}r{\$}\backslashbackslash{\{}\backslash{\$}{\}}n computer.{\$}\backslashbackslash{\{}\backslash{\$}{\}}r{\$}\backslashbackslash{\{}\backslash{\$}{\}}n{\$}\backslashbackslash{\{}\backslash{\$}{\}}r{\$}\backslashbackslash{\{}\backslash{\$}{\}}nThis document introduces you to dplyr's basic set of tools, and shows you how to apply them to data frames.},
author = {City, New York and Bureau, U S and Statistics, Transporation},
doi = {10.1002/9781119153818.ch06},
file = {:home/ubuntu/.local/share/data/Mendeley Ltd./Mendeley Desktop/Downloaded/City, Bureau, Statistics - 2015 - Introduction to dplyr 2015­01­13.pdf:pdf},
pages = {1--13},
title = {{Introduction to dplyr 2015­01­13}},
year = {2015}
}
@article{Baek2016,
author = {Baek, Ae Rin and Lee, Ji Min and Seo, Hyun Jung and Park, Jong Sook and Lee, June Hyuk and Park, Sung Woo and Jang, An Soo and Kim, Do Jin and Koh, Eun Suk and Uh, Soo Taek and Kim, Yong Hoon and Park, Choon Sik},
doi = {10.4046/trd.2016.79.3.143},
issn = {17383536},
journal = {Tuberculosis and Respiratory Diseases},
keywords = {Apolipoprotein A-1,Epithelial-mesenchymal transition,Pulmonary fibrosis,Transforming growth factor beta1},
number = {3},
pages = {143--152},
title = {{Apolipoprotein A1 inhibits tgf-{\$}\backslashbeta{\{}\backslash{\$}{\}}1-induced epithelial-to-mesenchymal transition of alveolar epithelial cells}},
volume = {79},
year = {2016}
}
@article{Ley2011,
abstract = {Idiopathic pulmonary fibrosis (IPF) is a progressive, life-threatening, interstitial lung disease of unknown etiology. The median survival of patients with IPF is only 2 to 3 years, yet some patients live much longer. Respiratory failure resulting from disease progression is the most frequent cause of death. To date we have limited information as to predictors of mortality in patients with IPF, and research in this area has failed to yield prediction models that can be reliably used in clinical practice to predict individual risk of mortality. The goal of this concise clinical review is to examine and summarize the current data on the clinical course, individual predictors of survival, and proposed clinical prediction models in IPF. Finally, we will discuss challenges and future directions related to predicting survival in IPF.},
author = {Ley, Brett and Collard, Harold R and King, Talmadge E},
doi = {10.1164/rccm.201006-0894CI},
isbn = {1535-4970 (Electronic){\$}\backslashbackslashbackslash{\{}\backslash{\{}{\}}\backslashbackslash{\{}\backslash{\$}{\}}{\{}$\backslash${\}}{\}}r1073-449X (Linking)},
issn = {1073449X},
journal = {American Journal of Respiratory and Critical Care Medicine},
keywords = {Clinical course,Idiopathic pulmonary fibrosis,Predictors,Prognosis,Survival},
number = {4},
pages = {431--440},
pmid = {20935110},
title = {{Clinical course and prediction of survival in idiopathic pulmonary fibrosis}},
volume = {183},
year = {2011}
}
@article{Piguet1993,
abstract = {We explored the role of interleukin 1 (IL-1) in two models of pulmonary fibrosis (PF), elicited in mice by the intra-tracheal instillation of bleomycin or silica. In both models, administration of IL-1 receptor antagonist (IL-1ra) by an osmotic minipump implanted i.p., at a rate of 0.5 {\$}\mu{\$}g/h, completely prevented the collagen deposition, as evaluated by the lung hydroxyproline content on day 15 after instillation. IL-1ra had little or no influence on the number of cells recovered from the broncho-alveolar lavage. Study of histological sections suggests that IL-1ra globally decreased the proportion of damaged lung and particularly in silica the formation of nodules with a rich content in collagen fibrils. IL-1ra was also effective in reducing the lung hydroxyproline content when given on day 25 after instillation of bleomycin or silica, indicating that it may reverse established PF. This study indicates that IL-1ra might be useful for the treatment of incipient or established pulmonary fibrosis. {\textcopyright}1993.},
author = {Piguet, Pierre F and Vesin, Christian and Grau, Georges E and Thompson, Robert C},
doi = {10.1016/1043-4666(93)90024-Y},
file = {:home/ubuntu/.local/share/data/Mendeley Ltd./Mendeley Desktop/Downloaded/Piguet et al. - 1993 - Interleukin 1 receptor antagonist (IL-1ra) prevents or cures pulmonary fibrosis elicited in mice by bleomycin or.pdf:pdf},
isbn = {1043-4666 (Print){\$}\backslash{\$}r1043-4666 (Linking)},
issn = {10434666},
journal = {Cytokine},
keywords = {IL-1,collagen,pulmonary fibrosis},
number = {1},
pages = {57--61},
pmid = {7683505},
title = {{Interleukin 1 receptor antagonist (IL-1ra) prevents or cures pulmonary fibrosis elicited in mice by bleomycin or silica}},
volume = {5},
year = {1993}
}
@article{Saelens2018,
abstract = {A critical step in the analysis of large genome-wide gene expression datasets is the use of module detection methods to group genes into co-expression modules. Because of limitations of classical clustering methods, numerous alternative module detection methods have been proposed, which improve upon clustering by handling co-expression in only a subset of samples, modelling the regulatory network, and/or allowing overlap between modules. In this study we use known regulatory networks to do a comprehensive and robust evaluation of these different methods. Overall, decomposition methods outperform all other strategies, while we do not find a clear advantage of biclustering and network inference-based approaches on large gene expression datasets. Using our evaluation workflow, we also investigate several practical aspects of module detection, such as parameter estimation and the use of alternative similarity measures, and conclude with recommendations for the further development of these methods.},
author = {Saelens, Wouter and Cannoodt, Robrecht and Saeys, Yvan},
doi = {10.1038/s41467-018-03424-4},
file = {:home/ubuntu/.local/share/data/Mendeley Ltd./Mendeley Desktop/Downloaded/Saelens, Cannoodt, Saeys - 2018 - A comprehensive evaluation of module detection methods for gene expression data.pdf:pdf},
isbn = {2041-1723 (Electronic) 2041-1723 (Linking)},
issn = {20411723},
journal = {Nature Communications},
number = {1},
pmid = {29545622},
title = {{A comprehensive evaluation of module detection methods for gene expression data}},
volume = {9},
year = {2018}
}
@article{Sharp2017,
abstract = {Idiopathic pulmonary fibrosis (IPF) has an unpredictable course and prognostic factors are incompletely understood. We aimed to identify prognostic factors, including multidimensional indices from a significant IPF cohort at the Bristol Interstitial Lung Disease Centre in the UK. Patients diagnosed with IPF between 2007 and 2014 were identified. Longitudinal pulmonary physiology and exercise testing results were collated, with all-cause mortality used as the primary outcome. Factors influencing overall, 12- and 24-month survival were identified using Cox proportional hazards modelling and receiver operating characteristic curve analysis. We found in this real-world cohort of 167 patients, diffusing capacity for carbon monoxide (DLCO) and initiation of long-term oxygen were independent markers of poor prognosis. Exercise testing results predicted 12-month mortality as well as DLCO, but did not perform as well for overall survival. The Composite Physiological Index was the best performing multidimensional index, but did not outperform DLCO. Our data confirmed that patients who experienced a fall in forced vital capacity (FVC) {\textgreater}10{\%} had significantly worse survival after that point (p=0.024). Our data from longitudinal follow-up in IPF show that DLCO is the best individual prognostic marker, outperforming FVC. Exercise testing is important in predicting early poor outcome. Regular and complete review should be conducted to ensure appropriate care is delivered in a timely fashion.},
author = {Sharp, Charles and Adamali, Huzaifa I and Millar, Ann B},
doi = {10.1183/23120541.00096-2016},
file = {:home/ubuntu/.local/share/data/Mendeley Ltd./Mendeley Desktop/Downloaded/Sharp, Adamali, Millar - 2017 - A comparison of published multidimensional indices to predict outcome in idiopathic pulmonary fibrosis.pdf:pdf},
issn = {2312-0541},
journal = {ERJ Open Research},
number = {1},
pages = {96--2016},
pmid = {28326312},
title = {{A comparison of published multidimensional indices to predict outcome in idiopathic pulmonary fibrosis}},
url = {http://openres.ersjournals.com/lookup/doi/10.1183/23120541.00096-2016},
volume = {3},
year = {2017}
}
@article{Barkauskas2014,
abstract = {Idiopathic pulmonary fibrosis (IPF) is a devastating disease characterized by severe and progressive scar formation in the gas-exchange regions of the lung. Despite years of research, therapeutic treatments remain elusive and there is a pressing need for deeper mechanistic insights into the pathogenesis of the disease. In this article, we review our current knowledge of the triggers and/or perpetuators of pulmonary fibrosis with special emphasis on the alveolar epithelium and the underlying mesenchyme. In doing so, we raise a number of questions highlighting critical voids and limitations in our current understanding and study of this disease.},
author = {Barkauskas, C. E. and Noble, P. W.},
doi = {10.1152/ajpcell.00321.2013},
file = {:home/ubuntu/.local/share/data/Mendeley Ltd./Mendeley Desktop/Downloaded/Barkauskas, Noble - 2014 - Cellular Mechanisms of Tissue Fibrosis. 7. New insights into the cellular mechanisms of pulmonary fibrosis.pdf:pdf},
isbn = {1522-1563 (Electronic)$\backslash$r0363-6143 (Linking)},
issn = {0363-6143},
journal = {AJP: Cell Physiology},
number = {11},
pages = {C987--C996},
pmid = {24740535},
title = {{Cellular Mechanisms of Tissue Fibrosis. 7. New insights into the cellular mechanisms of pulmonary fibrosis}},
url = {http://ajpcell.physiology.org/cgi/doi/10.1152/ajpcell.00321.2013},
volume = {306},
year = {2014}
}
@article{Kosmidis2017,
abstract = {AbstractBackground: Chronic pulmonary aspergillosis (CPA) has substantial impact on quality of life. A subset of patients develops significant pulmonary fibrosis, identified either on biopsy or radiologically. The term chronic fibrosing pulmonary aspergillosis (CFPA) has been suggested.Methods: We describe 11 patients with CFPA referred to our centre.Results: Mean age was 58.5 years and five were male. In nine, fibrosis was already evident on presentation, while in two it developed 3 and 6 years later. The predominant radiological feature was extensive or complete involvement of the entire lung, with minimal contralateral involvement. All patients received prolonged antifungal treatment. Two patients had surgical treatment; both developed post-operative complications. The contralateral lung remained free of significant disease in all but three patients.Conclusions: CFPA is a rare complication of CPA that is usually evident on presentation, but may develop after years in patients not on antifungals. Fibros...},
author = {Kosmidis, Chris and Newton, Pippa and Muldoon, Eavan G. and Denning, David W.},
doi = {10.1080/23744235.2016.1232861},
file = {:home/ubuntu/.local/share/data/Mendeley Ltd./Mendeley Desktop/Downloaded/Kosmidis et al. - 2017 - Chronic fibrosing pulmonary aspergillosis a cause of ‘destroyed lung' syndrome.pdf:pdf},
isbn = {2374-4235},
issn = {23744235},
journal = {Infectious Diseases},
keywords = {Chronic pulmonary aspergillosis,case series,destroyed lung,fibrosis,outcome,radiology},
number = {4},
pages = {296--301},
pmid = {27658458},
publisher = {Informa UK Limited, trading as Taylor 8 Francis Group},
title = {{Chronic fibrosing pulmonary aspergillosis: a cause of ‘destroyed lung' syndrome}},
url = {http://dx.doi.org/10.1080/23744235.2016.1232861},
volume = {49},
year = {2017}
}
@article{Yang2014a,
abstract = {Monocytes express various receptors, which monitor and sense environmental changes. Monocytes are highly plastic and heterogeneous, and change their functional phenotype in response to environmental stimulation. Evidence from murine and human studies has suggested that monocytosis can be an indicator of various inflammatory diseases. Monocytes can differentiate into inflammatory or anti-inflammatory subsets. Upon tissue damage or infection, monocytes are rapidly recruited to the tissue, where they can differentiate into tissue macrophages or dendritic cells. Given the rapid progress in monocyte research from broad spectrum of inflammatory diseases, there is a need to summarize our knowledge in monocyte heterogeneity and its impact in human disease. In this review, we describe the current understanding of heterogeneity of human and murine monocytes, the function of distinct subsets of monocytes, and a potential mechanism for monocyte differentiation. We emphasize that inflammatory monocyte subsets are valuable biomarkers for inflammatory diseases, including cardiovascular diseases.},
author = {Yang, Jiyeon and Zhang, Lixiao and Yu, Caijia and Yang, Xiao-Feng and Wang, Hong},
doi = {10.1186/2050-7771-2-1},
file = {:home/ubuntu/.local/share/data/Mendeley Ltd./Mendeley Desktop/Downloaded/Yang et al. - 2014 - Monocyte and macrophage differentiation circulation inflammatory monocyte as biomarker for inflammatory diseases.pdf:pdf},
isbn = {2050-7771 (Electronic){\$}\backslash{\$}r2050-7771 (Linking)},
issn = {2050-7771},
journal = {Biomarker Research},
keywords = {inflammatory diseases,monocytes},
number = {1},
pages = {1},
pmid = {24398220},
title = {{Monocyte and macrophage differentiation: circulation inflammatory monocyte as biomarker for inflammatory diseases}},
url = {http://biomarkerres.biomedcentral.com/articles/10.1186/2050-7771-2-1},
volume = {2},
year = {2014}
}
@article{T?ndell2014,
abstract = {In sarcoidosis, increased Th17 cell fractions have been reported in bronchoalveolar lavage fluid, and elevated numbers of Th17 cells producing IFN- ? have been observed in peripheral blood. The balance between Th1, Th17, and FoxP3 + CD4 + T cell subsets in sarcoidosis remains unclear. Bronchoalveolar lavage fluid cells, from 30 patients with sarcoidosis, 18 patients with other diffuse parenchymal lung diseases, and 15 healthy controls, were investigated with flow cytometry for intracellular expression of FoxP3. In a subset of the patients, expression of the cytokines IL17A and IFN- ? was investigated. The fractions of FoxP3 + CD4 + T cells and Th17 cells were both lower in sarcoidosis compared to controls ( P = 0.017 and P = 0.011 , resp.). The proportion of Th17 cells positive for IFN- ? was greater in sarcoidosis than controls (median 72.4{\%} versus 31{\%}, P = 0.0005 ) and increased with radiologic stage ( N = 23 , r h o = 0.45 , and P = 0.03 ). IFN- ? + Th17 cells were highly correlated with Th1 cells ( N = 23 , r h o = 0.64 , and P = 0.001 ), and the ratio of IFN- ? + Th17/FoxP3 + CD4 + T cells was prominently increased in sarcoidosis. IFN- ? + Th17 cells may represent a pathogenic subset of Th17 cells, yet their expression of IFN- ? could be a consequence of a Th1-polarized cytokine milieu. Our results indicate a possible immune cell imbalance in sarcoidosis.},
author = {T?ndell, Anders and Moen, Torolf and B?rset, Magne and Salvesen, ??yvind and R?, Anne Dorthea and Sue-Chu, Malcolm},
doi = {10.1155/2014/438070},
issn = {0962-9351},
journal = {Mediators of Inflammation},
pages = {1--9},
pmid = {24882950},
title = {{Bronchoalveolar Lavage Fluid IFN- {\textless}math id="M1"{\textgreater}{\textless}mrow{\textgreater}{\textless}msup{\textgreater}{\textless}mrow{\textgreater}{\textless}mi mathvariant="bold-italic"{\textgreater}?{\textless}/mi{\textgreater}{\textless}/mrow{\textgreater}{\textless}mrow{\textgreater}{\textless}mo{\textgreater}+{\textless}/mo{\textgreater}{\textless}/mrow{\textgreater}{\textless}/msup{\textgreater}{\textless}/mrow{\textgreater}{\textless}/math{\textgreater}Th17 Cells and Regulatory T Cells in Pulmonary Sarcoidosis}},
url = {http://www.hindawi.com/journals/mi/2014/438070/},
volume = {2014},
year = {2014}
}
@article{Lei2017,
abstract = {Motivation RNA-seq has emerged as a powerful technology for the detection of differential gene expression in the transcriptome. The commonly used statistical methods for RNA-seq differential expression analysis were designed for individual genes, which may detect too many irrelevant significantly genes or too few genes to interpret the phenotypic changes. Recently network module-based methods have been proposed as a powerful approach to analyze and interpret expression data in microarray and shotgun proteomics. But the module-based statistical model has not been adequately addressed for RNA-seq data. Result we proposed a network module-based generalized linear model for differential expression analysis of the count-based sequencing data from RNA-seq. The simulation studies demonstrated the effectiveness of the proposed model and the improvement of the statistical power for identifying the differentially expressed modules in comparison to the existing methods. We also applied our method to tissue datasets and identified 207 significantly differentially expressed kidney-active or liver-active modules. For liver cancer datasets, significantly differentially expressed modules, including Wnt signaling pathway and VEGF pathway, were found to be tightly associated with liver cancer. Besides, in comparison with the single gene-level analysis, our method could identify more significantly biological modules, which related to the liver cancer. Availability and Implementation The R package SeqMADE is available at https://cran.r-project.org/web/packages/SeqMADE/ . Contact jing.li@sjtu.edu.cn. Supplementary information Supplementary data are available at Bioinformatics online.},
archivePrefix = {arXiv},
arxivId = {103549},
author = {Lei, Mingli and Xu, Jia and Huang, Li Ching and Wang, Lily and Li, Jing},
doi = {10.1093/bioinformatics/btx214},
eprint = {103549},
file = {:home/ubuntu/.local/share/data/Mendeley Ltd./Mendeley Desktop/Downloaded/Lei et al. - 2017 - Network module-based model in the differential expression analysis for RNA-seq.pdf:pdf},
issn = {14602059},
journal = {Bioinformatics},
number = {17},
pages = {2699--2705},
pmid = {28407034},
title = {{Network module-based model in the differential expression analysis for RNA-seq}},
volume = {33},
year = {2017}
}
@book{Hawley2014,
author = {Hawley, Louise and Ziegler, Richard J and Clarke, Benjamin L},
edition = {6},
file = {:home/ubuntu/.local/share/data/Mendeley Ltd./Mendeley Desktop/Downloaded/Hawley, Ziegler, Clarke - 2014 - Microbiology {\&} Immunology.pdf:pdf},
isbn = {9781451175349},
pages = {347},
title = {{Microbiology {\&} Immunology}},
year = {2014}
}
@article{Russo2018,
abstract = {The analysis of modular gene co-expression networks is a well-established method commonly used for discovering the systems-level functionality of genes. In addition, these studies provide a basis for the discovery of clinically relevant molecular pathways underlying different diseases and conditions. In this paper, we present a fast and easy-to-use Bioconductor package named CEMiTool that unifies the discovery and the analysis of co-expression modules. Using the same real datasets, we demonstrate that CEMiTool outperforms existing tools, and provides unique results in a user-friendly html report with high quality graphs. Among its features, our tool evaluates whether modules contain genes that are over-represented by specific pathways or that are altered in a specific sample group, as well as it integrates transcriptomic data with interactome information, identifying the potential hubs on each network. We successfully applied CEMiTool to over 1000 transcriptome datasets, and to a new RNA-seq dataset of patients infected with Leishmania, revealing novel insights of the disease's physiopathology. The CEMiTool R package provides users with an easy-to-use method to automatically implement gene co-expression network analyses, obtain key information about the discovered gene modules using additional downstream analyses and retrieve publication-ready results via a high-quality interactive report.},
author = {Russo, Pedro S T and Ferreira, Gustavo R and Cardozo, Lucas E and B{\"{u}}rger, Matheus C and Arias-Carrasco, Raul and Maruyama, Sandra R and Hirata, Thiago D C and Lima, Di{\'{o}}genes S and Passos, Fernando M and Fukutani, Kiyoshi F and Lever, Melissa and Silva, Jo{\~{a}}o S and Maracaja-Coutinho, Vinicius and Nakaya, Helder I},
doi = {10.1186/s12859-018-2053-1},
isbn = {1932-6203 (Electronic){\$}\backslashbackslashbackslash{\{}\backslash{\{}{\}}\backslashbackslash{\{}\backslash{\$}{\}}{\{}$\backslash${\}}{\}}r1932-6203 (Linking)},
issn = {14712105},
journal = {BMC Bioinformatics},
keywords = {Co-expression modules,Gene networks,Leishmaniasis,Modular analysis,Transcriptomics},
number = {1},
pages = {1--13},
pmid = {29458351},
publisher = {BMC Bioinformatics},
title = {{CEMiTool: A Bioconductor package for performing comprehensive modular co-expression analyses}},
volume = {19},
year = {2018}
}
@article{Hartl2005,
abstract = {BACKGROUND: Interstitial lung diseases (ILD) are chronic inflammatory disorders leading to pulmonary fibrosis. Monocyte chemotactic protein 1 (MCP-1) promotes collagen synthesis and deletion of the MCP-1 receptor CCR2 protects from pulmonary fibrosis in ILD mouse models. We hypothesized that pulmonary MCP-1 and CCR2+ T cells accumulate in pediatric ILD and are related to disease severity. METHODS: Bronchoalveolar lavage fluid was obtained from 25 children with ILD and 10 healthy children. Levels of pulmonary MCP-1 and Th1/Th2-associated cytokines were quantified at the protein and the mRNA levels. Pulmonary CCR2+, CCR4+, CCR3+, CCR5+ and CXCR3+ T cells were quantified by flow-cytometry. RESULTS: CCR2+ T cells and MCP-1 levels were significantly elevated in children with ILD and correlated with forced vital capacity, total lung capacity and ILD disease severity scores. Children with lung fibrosis had significantly higher MCP-1 levels and CCR2+ T cells in bronchoalveolar lavage fluid compared to non-fibrotic children. CONCLUSION: The results indicate that pulmonary CCR2+ T cells and MCP-1 contribute to the pathogenesis of pediatric ILD and might provide a novel target for therapeutic strategies.},
author = {Hartl, Dominik and Griese, Matthias and Nicolai, Thomas and Zissel, Gernot and Prell, Christine and Reinhardt, Dietrich and Schendel, Dolores J. and Krauss-Etschmann, Susanne},
doi = {10.1186/1465-9921-6-93},
file = {:home/ubuntu/.local/share/data/Mendeley Ltd./Mendeley Desktop/Downloaded/Hartl et al. - 2005 - A role for MCP-1CCR2 in interstitial lung disease in children.pdf:pdf},
isbn = {1465-993X (Electronic)$\backslash$r1465-9921 (Linking)},
issn = {1465993X},
journal = {Respiratory Research},
keywords = {Bronchoalveolar lavage,CCR2,Chemokines,Children,Interstitial lung diseases,MCP-1},
pages = {1--12},
pmid = {16095529},
title = {{A role for MCP-1/CCR2 in interstitial lung disease in children}},
volume = {6},
year = {2005}
}
@article{Phillips2012,
abstract = {Bleomycin induces a transient lung fibrosis in mice that has been used to investigate mechanisms related to idiopathic pulmonary fibrosis. Our aim was to determine a sensitive method for assessing lung function in bleomycin treated mice that correlated with the degree of lung fibrosis as measured by collagen immunohistochemistry. Bleomycin (2 U/kg) or saline was intratracheally microsprayed to male C57BL/6 mice under isoflurane anesthesia. Lung function (single compartment model, constant phase model, and work of breathing) was assessed using the flexiVent system, and after euthanasia lungs were inflated with formalin in situ for histological analysis. The lung fibrosis histopathology score for the bleomycin treated animals on day 21 was indicative of mild-to-moderate fibrosis (Saline treated control: 0 ± 0, Bleomycin treated: 4.9 ± 0.4). There were at least three large areas of fibrosis in the peribronchial alveolar regions of the lung, but less than 50{\%} of each lung was affected by fibrosis. Although changes in lung function were less obvious, volume normalized dynamic work of breathing measured at 30 ml/kg tidal volume (Saline treated control: 9.2 ± 0.1 J/l, Bleomycin treated: 10.6 ± 0.3 J/l) and the oscillatory mechanics constant phase model parameter tissue elastance (H; Saline treated control: 31 ± 2 cm H2O/ml, Bleomycin treated: 38 ± 3 cm H2O/ml) were significantly increased on day 21. The work of breathing (r = 0.83) correlated slightly better with fibrosis histopathology score than H (r = 0.64). Work of breathing can detect decrements in lung function due to pulmonary fibrosis, correlates well with the amount of collagen in the lungs, and may be a more sensitive quantitative measure of efficacy for drugs being developed to treat pulmonary fibrosis. {\textcopyright}2011 Elsevier Ltd.},
author = {Phillips, Jonathan E and Peng, Ruoqi and Burns, Lisa and Harris, Paul and Garrido, Rosario and Tyagi, Gaurav and Fine, Jay S and Stevenson, Christopher S},
doi = {10.1016/j.pupt.2011.10.001},
file = {:home/ubuntu/.local/share/data/Mendeley Ltd./Mendeley Desktop/Downloaded/Phillips et al. - 2012 - Bleomycin induced lung fibrosis increases work of breathing in the mouse.pdf:pdf},
isbn = {1522-9629 (Electronic){\$}\backslashbackslash{\{}\backslash{\$}{\}}r1094-5539 (Linking)},
issn = {10945539},
journal = {Pulmonary Pharmacology and Therapeutics},
keywords = {Bleomycin,Collagen,Lung function,Lung inflammation,Mouse,Pressure-volume loop,Pulmonary fibrosis,Pulmonary mechanics},
number = {4},
pages = {281--285},
pmid = {22024054},
publisher = {Elsevier Ltd},
title = {{Bleomycin induced lung fibrosis increases work of breathing in the mouse}},
url = {http://dx.doi.org/10.1016/j.pupt.2011.10.001},
volume = {25},
year = {2012}
}
@article{Peng2013,
abstract = {The preclinical model of bleomycin-induced lung fibrosis, used to investigate mechanisms related to idiopathic pulmonary fibrosis (IPF), has incorrectly predicted efficacy for several candidate compounds suggesting that it may be of limited value. As an attempt to improve the predictive nature of this model, integrative bioinformatic approaches were used to compare molecular alterations in the lungs of bleomycin-treated mice and patients with IPF. Using gene set enrichment analysis we show for the first time that genes differentially expressed during the fibrotic phase of the single challenge bleomycin model were significantly enriched in the expression profiles of IPF patients. The genes that contributed most to the enrichment were largely involved in mitosis, growth factor, and matrix signaling. Interestingly, these same mitotic processes were increased in the expression profiles of fibroblasts isolated from rapidly progressing, but not slowly progressing, IPF patients relative to control subjects. The data also indicated that TGF$\beta$ was not the sole mediator responsible for the changes observed in this model since the ALK-5 inhibitor SB525334 effectively attenuated some but not all of the fibrosis associated with this model. Although some would suggest that repetitive bleomycin injuries may more effectively model IPF-like changes, our data do not support this conclusion. Together, these data highlight that a single bleomycin instillation effectively replicates several of the specific pathogenic molecular changes associated with IPF, and may be best used as a model for patients with active disease.},
author = {Peng, Ruoqi and Sridhar, Sriram and Tyagi, Gaurav and Phillips, Jonathan E. and Garrido, Rosario and Harris, Paul and Burns, Lisa and Renteria, Lorena and Woods, John and Chen, Leena and Allard, John and Ravindran, Palanikumar and Bitter, Hans and Liang, Zhenmin and Hogaboam, Cory M. and Kitson, Chris and Budd, David C. and Fine, Jay S. and Bauer, Carla M T and Stevenson, Christopher S.},
doi = {10.1371/journal.pone.0059348},
file = {:home/ubuntu/.local/share/data/Mendeley Ltd./Mendeley Desktop/Downloaded/Peng et al. - 2013 - Bleomycin Induces Molecular Changes Directly Relevant to Idiopathic Pulmonary Fibrosis A Model for Active Disease.pdf:pdf},
isbn = {1932-6203 (Electronic)$\backslash$r1932-6203 (Linking)},
issn = {19326203},
journal = {PLoS ONE},
number = {4},
pmid = {23565148},
title = {{Bleomycin Induces Molecular Changes Directly Relevant to Idiopathic Pulmonary Fibrosis: A Model for "Active" Disease}},
volume = {8},
year = {2013}
}
@article{Hong2006a,
abstract = {UNLABELLED: While meta-analysis provides a powerful tool for analyzing microarray experiments by combining data from multiple studies, it presents unique computational challenges. The Bioconductor package RankProd provides a new and intuitive tool for this purpose in detecting differentially expressed genes under two experimental conditions. The package modifies and extends the rank product method proposed by Breitling et al., [(2004) FEBS Lett., 573, 83-92] to integrate multiple microarray studies from different laboratories and/or platforms. It offers several advantages over t-test based methods and accepts pre-processed expression datasets produced from a wide variety of platforms. The significance of the detection is assessed by a non-parametric permutation test, and the associated P-value and false discovery rate (FDR) are included in the output alongside the genes that are detected by user-defined criteria. A visualization plot is provided to view actual expression levels for each gene with estimated significance measurements. AVAILABILITY: RankProd is available at Bioconductor http://www.bioconductor.org. A web-based interface will soon be available at http://cactus.salk.edu/RankProd},
author = {Hong, Fangxin and Breitling, Rainer and McEntee, Connor W and Wittner, Ben S and Nemhauser, Jennifer L and Chory, Joanne},
doi = {10.1093/bioinformatics/btl476},
file = {:home/ubuntu/.local/share/data/Mendeley Ltd./Mendeley Desktop/Downloaded/Hong et al. - 2006 - RankProd A bioconductor package for detecting differentially expressed genes in meta-analysis.pdf:pdf},
isbn = {1367-4811 (Electronic){\$}\backslash{\$}r1367-4803 (Linking)},
issn = {13674803},
journal = {Bioinformatics},
number = {22},
pages = {2825--2827},
pmid = {16982708},
title = {{RankProd: A bioconductor package for detecting differentially expressed genes in meta-analysis}},
volume = {22},
year = {2006}
}
@article{Liu2003,
abstract = {Abstract: A sense of belonging or attachment to place is believed to help maintain a sense of identity and well-being, and to facilitate successful adjustments in old age. Older people in particular have been shown to draw meaning and security from the places in which they live. Qualitative data from multiple conversational interviews held over the period of a year with each of 83 community-dwelling older people in Auckland within the context of a study conducted from 2006 to 2008 are interpreted to explore how older people relate to their social and physical environments, with a specific focus on attachment to place and the meaning of home. The concept of ‘social space' is proposed, to capture the elastic physical, imaginative, emotional and symbolic experiences of and connections to people and place across time and in scope. Talking with older people themselves gave a rich account of attachment to place, social spaces, and well-being. Our participants had strong attachments to their homes and neighbourhoods, extensive participation in ‘beyond spaces', and shrinking social worlds. They did not, however necessarily view changes as negative; instead there was a delicate negotiation of positive and negative aspects, and complex engagement with ‘social space' as a profoundly meaningful construct. [Copyright {\&}y{\&} Elsevier]; Copyright of Social Science {\&} Medicine is the property of Pergamon Press - An Imprint of Elsevier Science and its content may not be copied or emailed to multiple sites or posted to a listserv without the copyright holder's express written permission. However, users may print, download, or email articles for individual use. This abstract may be abridged. No warranty is given about the accuracy of the copy. Users should refer to the original published version of the material for the full abstract. (Copyright applies to all Abstracts.)},
archivePrefix = {arXiv},
arxivId = {0805.4770},
author = {Liu, Guoying and Loraine, Ann E and Shigeta, Ron and Cline, Melissa and Cheng, Jill and Valmeekam, Venu and Sun, Shaw and Kulp, David and Siani-Rose, Michael A},
doi = {10.1093/nar/gkg121},
eprint = {0805.4770},
file = {:home/ubuntu/.local/share/data/Mendeley Ltd./Mendeley Desktop/Downloaded/Liu et al. - 2003 - NetAffix Affymetrix probesets and annotations.pdf:pdf},
isbn = {02779536},
issn = {03051048},
journal = {Nucleic Acids Research},
number = {1},
pages = {82--86},
pmid = {18999496},
title = {{NetAffix: Affymetrix probesets and annotations}},
volume = {31},
year = {2003}
}
@article{Rosas2008,
abstract = {BACKGROUND: Idiopathic pulmonary fibrosis (IPF) is a chronic progressive fibrotic lung disease associated with substantial morbidity and mortality. The objective of this study was to determine whether there is a peripheral blood protein signature in IPF and whether components of this signature may serve as biomarkers for disease presence and progression. METHODS AND FINDINGS: We analyzed the concentrations of 49 proteins in the plasma of 74 patients with IPF and in the plasma of 53 control individuals. We identified a combinatorial signature of five proteins-MMP7, MMP1, MMP8, IGFBP1, and TNFRSF1A-that was sufficient to distinguish patients from controls with a sensitivity of 98.6{\%} (95{\%} confidence interval [CI] 92.7{\%}-100{\%}) and specificity of 98.1{\%} (95{\%} CI 89.9{\%}-100{\%}). Increases in MMP1 and MMP7 were also observed in lung tissue and bronchoalveolar lavage fluid obtained from IPF patients. MMP7 and MMP1 plasma concentrations were not increased in patients with chronic obstructive pulmonary disease or sarcoidosis and distinguished IPF compared to subacute/chronic hypersensitivity pneumonitis, a disease that may mimic IPF, with a sensitivity of 96.3{\%} (95{\%} CI 81.0{\%}-100{\%}) and specificity of 87.2{\%} (95{\%} CI 72.6{\%}-95.7{\%}). We verified our results in an independent validation cohort composed of patients with IPF, familial pulmonary fibrosis, subclinical interstitial lung disease (ILD), as well as with control individuals. MMP7 and MMP1 concentrations were significantly higher in IPF patients compared to controls in this cohort. Furthermore, MMP7 concentrations were elevated in patients with subclinical ILD and negatively correlated with percent predicted forced vital capacity (FVC{\%}) and percent predicted carbon monoxide diffusing capacity (DLCO{\%}). CONCLUSIONS: Our experiments provide the first evidence for a peripheral blood protein signature in IPF to our knowledge. The two main components of this signature, MMP7 and MMP1, are overexpressed in the lung microenvironment and distinguish IPF from other chronic lung diseases. Additionally, increased MMP7 concentration may be indicative of asymptomatic ILD and reflect disease progression.},
author = {Rosas, Ivan O and Richards, Thomas J and Konishi, Kazuhisa and Zhang, Yingze and Gibson, Kevin and Lokshin, Anna E and Lindell, Kathleen O and Cisneros, Jose and MacDonald, Sandra D and Pardo, Annie and Sciurba, Frank and Dauber, James and Selman, Moises and Gochuico, Bernadette R and Kaminski, Naftali},
doi = {10.1371/journal.pmed.0050093},
isbn = {1549-1676 (Electronic){\$}\backslashbackslashbackslash{\{}\backslash{\{}{\}}\backslashbackslash{\{}\backslash{\$}{\}}{\{}$\backslash${\}}{\}}r1549-1277 (Linking)},
issn = {15491277},
journal = {PLoS Medicine},
number = {4},
pages = {623--633},
pmid = {18447576},
title = {{MMP1 and MMP7 as potential peripheral blood biomarkers in idiopathic pulmonary fibrosis}},
volume = {5},
year = {2008}
}
@article{Wynn2011,
abstract = {Pulmonary fibrosis is a highly heterogeneous and lethal pathological process with limited therapeutic options. Although research on the pathogenesis of pulmonary fibrosis has frequently focused on the mechanisms that regulate the proliferation, activation, and differentiation of collagen-secreting myofibroblasts, recent studies have identified new pathogenic mechanisms that are critically involved in the initiation and progression of fibrosis in a variety of settings. A more detailed and integrated understanding of the cellular and molecular mechanisms of pulmonary fibrosis could help pave the way for effective therapeutics for this devastating and complex disease.},
author = {Wynn, Thomas A.},
doi = {10.1084/jem.20110551},
file = {:home/ubuntu/.local/share/data/Mendeley Ltd./Mendeley Desktop/Downloaded/Wynn - 2011 - Integrating mechanisms of pulmonary fibrosis.pdf:pdf},
isbn = {1540-9538 (Electronic)$\backslash$n0022-1007 (Linking)},
issn = {0022-1007},
journal = {The Journal of Experimental Medicine},
number = {7},
pages = {1339--1350},
pmid = {21727191},
title = {{Integrating mechanisms of pulmonary fibrosis}},
url = {http://www.jem.org/lookup/doi/10.1084/jem.20110551},
volume = {208},
year = {2011}
}
@article{Physiol2012,
author = {Physiol, Am J and Cell, Lung and Physiol, Mol and June, First and Mishra, Anil and Wang, Meiqin and Schlotman, James and Nikolaidis, Nikolaos M and Charles, W and Karow, Margaret L and Rothenberg, Marc E and Johns, Roger A and Respir, Am J and Care, Crit and Angelini, Daniel J and Su, Qingning and Yamaji-kegan, Kazuyo and Fan, Chunling and Teng, Xingwu and Paul, M and Yang, Stephen C and Champion, Hunter C and Tuder, Rubin M and Johns, Roger A and Tachdjian, Raffi and Mathias, Clinton and Khatib, Shadi Al and Bryce, Paul J and Kim, Hong S and Blaeser, Frank and Connor, Brian D O and Rzymkiewicz, Danuta and Chen, Andrew and Holtzman, Michael J and Gurjit, K and Garn, Holger and Harb, Hani and Renz, Harald and Oettgen, Hans C and Chatila, Talal A and Mishra, Anil and Wang, Meiqin and Schlotman, James and Nikolaidis, Nikolaos M and Debrosse, Charles W and Karow, Margaret L and Rothenberg, Marc E},
doi = {10.1152/ajplung.00147.2007},
file = {:home/ubuntu/.local/share/data/Mendeley Ltd./Mendeley Desktop/Downloaded/Physiol et al. - 2012 - cytokine with inflammatory and remodeling activity in the murine lung Resistin-like molecule- ␤ is an allergen.pdf:pdf},
number = {June 2007},
pages = {305--313},
title = {{cytokine with inflammatory and remodeling activity in the murine lung Resistin-like molecule- ␤ is an allergen-induced cytokine with inflammatory and remodeling activity in the murine lung}},
volume = {45229},
year = {2012}
}
@article{Smyth2015a,
author = {Smyth, Gordon K and Ritchie, Matthew and Thorne, Natalie},
doi = {10.1093/nar/gkv007},
file = {:home/ubuntu/.local/share/data/Mendeley Ltd./Mendeley Desktop/Downloaded/Smyth, Ritchie, Thorne - 2015 - Linear Models for Microarray and RNA-Seq Data User's Guide.pdf:pdf},
issn = {0305-1048},
journal = {R},
number = {September},
title = {{Linear Models for Microarray and RNA-Seq Data User's Guide}},
year = {2015}
}
@article{Plantier2018,
abstract = {The clinical expression of idiopathic pulmonary fibrosis (IPF) is directly related to multiple alterations in lung function. These alterations derive from a complex disease process affecting all compartments of the lower respiratory system, from the conducting airways to the lung vasculature. In this article we review the profound alterations in lung mechanics (reduced lung compliance and lung volumes), pulmonary gas exchange (reduced diffusing capacity, increased dead space ventilation, chronic arterial hypoxaemia) and airway physiology (increased cough reflex and increased airway volume), as well as pulmonary haemodynamics related to IPF. The relative contribution of these alterations to exertional limitation and dyspnoea in IPF is discussed.},
author = {Plantier, Laurent and Cazes, Aur{\'{e}}lie and Dinh-Xuan, Anh-Tuan and Bancal, Catherine and Marchand-Adam, Sylvain and Crestani, Bruno},
doi = {10.1183/16000617.0062-2017},
file = {:home/ubuntu/.local/share/data/Mendeley Ltd./Mendeley Desktop/Downloaded/Plantier et al. - 2018 - Physiology of the lung in idiopathic pulmonary fibrosis.pdf:pdf},
issn = {0905-9180},
journal = {European Respiratory Review},
number = {147},
pages = {170062},
pmid = {29367408},
title = {{Physiology of the lung in idiopathic pulmonary fibrosis}},
url = {http://www.ncbi.nlm.nih.gov/pubmed/29367408{\%}0Ahttp://err.ersjournals.com/lookup/doi/10.1183/16000617.0062-2017},
volume = {27},
year = {2018}
}
@article{Izbicki2002,
abstract = {Intratracheal instillation (IT) of bleomycin is a widely used experimental model for lung fibrosis. In this study we describe the time-course of bleomycin-induced lung fibrosis in mice using computer-assisted morphometry. C57Bl/6J mice were treated with a single IT dose of bleomycin or control saline. Animals were killed 3, 6, 14 and 21 days post-IT. Lung injury was evaluated by analysis of bronchoalveolar lavage (BAL) fluid, hydroxyproline concentration in the lung, routine light microscopic examination resulting in a semiquantitative morphological index (SMI) of lung injury, and quantitative morphological measurements (fibrosis fraction and alveolar wall area fraction) aided by optimas image analysis software. Changes in BAL fluid attributed to bleomycin treatment include increased total cell count (days 14 and 21), and increased percentage of neutrophils (days 3 and 6) followed by a sustained increase in lymphocytes (days 6, 14 and 21). Hydroxyproline levels increased in bleomycin-treated mice on days 14 and 21. Median SMI grades were significantly elevated on days 3, 14 and 21. Computer-assisted morphometry demonstrated a 3-fold increase in fibrosis fraction and a 1.3-fold increase in wall area fraction in bleomycin-treated mice on day 14, with no further increase on day 21. These data also demonstrate that the most suitable time point for assessing lung fibrosis in this model is 14 days after IT instillation of bleomycin, based on the observation that at 14 days the animals developed extensive fibrosis, but had less variability in the fibrotic response and lower mortality than later at 21 days. Computer-assisted morphometry provides objective and quantitative measurements that are a useful tool for the evaluation of bleomycin-induced lung injury.},
author = {Izbicki, G. and Segel, M. J. and Christensen, T. G. and Conner, M. W. and Breuer, Raphael},
doi = {10.1046/j.1365-2613.2002.00220.x},
file = {:home/ubuntu/.local/share/data/Mendeley Ltd./Mendeley Desktop/Downloaded/Izbicki et al. - 2002 - Time course of bleomycin-induced lung fibrosis.pdf:pdf},
isbn = {0959-9673 (Print)},
issn = {09599673},
journal = {International Journal of Experimental Pathology},
keywords = {Bleomycin,Computer-assisted morphometry,Fibrosis,Interstitial lung disease,Lung,Mice},
number = {3},
pages = {111--119},
pmid = {12383190},
title = {{Time course of bleomycin-induced lung fibrosis}},
volume = {83},
year = {2002}
}
@article{Krenkel2017,
abstract = {This Review describes the different populations of monocytes and macrophages, including Kupffer cells, that are found in the liver. The authors discuss the immune functions of these cells in the homeostatic liver as well as during liver infection and disease.},
author = {Krenkel, Oliver and Tacke, Frank},
doi = {10.1038/nri.2017.11},
file = {:home/ubuntu/.local/share/data/Mendeley Ltd./Mendeley Desktop/Downloaded/Krenkel, Tacke - 2017 - Liver macrophages in tissue homeostasis and disease.pdf:pdf},
isbn = {1474-1733},
issn = {14741741},
journal = {Nature Reviews Immunology},
number = {5},
pages = {306--321},
pmid = {28317925},
title = {{Liver macrophages in tissue homeostasis and disease}},
volume = {17},
year = {2017}
}
@article{Heymans2010,
abstract = {The diagnosis of syphilis can be complicated when it is based on diverse clinical manifestations, dark-field microscopy, and serology. In the present study, therefore, we examined the additional clinical value of a Treponema pallidum real-time TaqMan PCR for the detection of primary and secondary syphilis. The additional value of the T. pallidum real-time PCR for the diagnosis of primary syphilis was evaluated by the use of three different algorithms: (i) a head-to-head comparison of the dark-field microscopy result and the T. pallidum real-time PCR result, (ii) comparison of the clinical diagnosis made in a sexually transmitted infection clinic (STI) (including by dark-field microscopy) and the T. pallidum real-time PCR result, and (iii) comparison of the clinical diagnosis made in a general practitioner's office (without dark-field microscopy) and the T. pallidum real-time PCR result. A fourth algorithm was used to determine the performance of the T. pallidum real-time PCR regarding the detection of secondary syphilis. From December 2006 to April 2008, 716 patients with suspected cases of primary syphilis and 133 patients with suspected cases of secondary syphilis were included in the study. A kappa value of 0.601 was found for the agreement between dark-field microscopy and the T. pallidum real-time PCR. Good agreement was found between the T. pallidum real-time PCR and both the diagnosis of the general practitioner (kappa = 0.745) and the diagnosis of the STI clinic (kappa = 0.769). The sensitivity with respect to the STI clinic diagnosis was 72.8{\%}, the specificity was 95.5{\%}, the positive predictive value was 89.2{\%}, and the negative predictive value was 95.0{\%}. The T. pallidum real-time PCR is a fast, efficient, and reliable test for the diagnosis of primary syphilis in an STI outpatient clinic and a general practitioner setting, but it has no added diagnostic value for the diagnosis of secondary syphilis.},
author = {Heymans, R. and {Van Der Helm}, J. J. and {De Vries}, H. J C and Fennema, H. S A and Coutinho, R. A. and Bruisten, S. M.},
doi = {10.1128/JCM.00720-09},
file = {:home/ubuntu/.local/share/data/Mendeley Ltd./Mendeley Desktop/Downloaded/Heymans et al. - 2010 - Clinical value of Treponema pallidum real-time PCR for diagnosis of syphilis.pdf:pdf},
issn = {00951137},
journal = {Journal of Clinical Microbiology},
number = {2},
pages = {497--502},
pmid = {20007388},
title = {{Clinical value of Treponema pallidum real-time PCR for diagnosis of syphilis}},
volume = {48},
year = {2010}
}
@article{Spiller2016,
abstract = {The mechanisms by which macrophages control the inflammatory response, wound healing, biomaterial-interactions, and tissue regeneration appear to be related to their activation/differentiation states. Studies of macrophage behavior in vitro can be useful for elucidating their mechanisms of action, but it is not clear to what extent the source of macrophages affects their apparent behavior, potentially affecting interpretation of results. Although comparative studies of macrophage behavior with respect to cell source have been conducted, there has been no direct comparison of the three most commonly used cell sources: murine bone marrow, human monocytes from peripheral blood (PB), and the human leukemic monocytic cell line THP-1, across multiple macrophage phenotypes. In this study, we used multivariate discriminant analysis to compare the in vitro expression of genes commonly chosen to assess macrophage phenotype across all three sources of macrophages, as well as those derived from induced pluripotent stem cells (iPSCs), that were polarized towards four distinct phenotypes using the same differentiation protocols: M(LPS,IFN) (aka M1), M(IL4,IL13) (aka M2a), M(IL10) (aka M2c), and M(-) (aka M0) used as control. Several differences in gene expression trends were found among the sources of macrophages, especially between murine bone marrow-derived and human blood-derived M(LPS,IFN) and M(IL4,IL13) macrophages with respect to commonly used phenotype markers like CCR7 and genes associated with angiogenesis and tissue regeneration like FGF2 and MMP9. We found that the genes with the most similar patterns of expression among all sources were CXCL-10 and CXCL-11 for M(LPS,IFN) and CCL17 and CCL22 for M(IL4,IL13). Human PB-derived macrophages and human iPSC-derived macrophages showed similar gene expression patterns among the groups and genes studied here, suggesting that iPSC-derived monocytes have the potential to be used as a reliable cell source of human macrophages for in vitro studies. These findings could help select appropriate markers when testing macrophage behavior in vitro and highlight those markers that may confuse interpretation of results from experiments employing macrophages from different sources.},
author = {Spiller, Kara L and Wrona, Emily A and Romero-Torres, Saly and Pallotta, Isabella and Graney, Pamela L and Witherel, Claire E and Panicker, Leelamma M and Feldman, Ricardo A and Urbanska, Aleksandra M and Santambrogio, Laura and Vunjak-Novakovic, Gordana and Freytes, Donald O},
doi = {10.1016/j.yexcr.2015.10.017},
file = {:home/ubuntu/.local/share/data/Mendeley Ltd./Mendeley Desktop/Downloaded/Spiller et al. - 2016 - Differential gene expression in human, murine, and cell line-derived macrophages upon polarization.pdf:pdf},
isbn = {0014-4827},
issn = {10902422},
journal = {Experimental Cell Research},
keywords = {Alternatively activated macrophages,Angiogenesis,Biomaterials,Classically activated,In vitro characterization,Induced pluripotent stem cells,Tissue engineering,Wound healing},
number = {1},
pages = {1--13},
pmid = {26500109},
publisher = {Elsevier},
title = {{Differential gene expression in human, murine, and cell line-derived macrophages upon polarization}},
url = {http://dx.doi.org/10.1016/j.yexcr.2015.10.017},
volume = {347},
year = {2016}
}
@article{Takada2015,
abstract = {Fat embolism syndrome (FES) is a common complication of long bone fractures. FES is rare but with significant morbidity and occasional fatalities. Studies of animal models of FES are numerous; however, few studies compare inflammatory reactions in multiple organs. The present study investigated the effect of neutral fat and fatty acids, which cause changes in multiple organs and induce FES. Using rats we evaluated the ratio of lung-to-body weight and conducted histological analyses and quantitative analysis of inflammatory cytokine mRNAs in the lungs following intravenous administration of neutral fat or fatty acids. Neutral fat increased the ratio of lung-to-body weight, and neutral fat formed emboli in lung capillaries. The levels of interleukin-1 beta (IL-1$\beta$), IL-6 and tumor necrosis factor-alpha (TNF-$\alpha$) in the lungs increased after injection of neutral fat and oleic acid. Analysis of the histologic changes revealed that the highest numbers of fat droplets, occluding the capillaries of the lungs, kidney, heart, and brain formed 12. h after the injection of neutral fat and fat droplets gradually diminished 48. h later. Fat droplets were not detected in any organs after the injection of oleic acid. IL-1$\beta$ and TNF-$\alpha$ levels in the lungs were elevated 9-24. h after the injection of neutral fat, although IL-6 levels peaked at 6. h. After injection of oleic acid, peak levels of IL-1$\beta$, IL-6, and TNF-$\alpha$ were detected at 6. h, and IL-6 again increased in all organs and plasma at 15. h. Neutral fat, but not fatty acids, formed emboli in the capillaries of multiple organs. These findings suggest that neutral fat increased inflammatory cytokine levels by forming emboli in organ capillaries, particularly in the lungs, while oleic acid augmented inflammatory cytokine levels by stimulating endothelial cells of multiple organs.},
author = {Takada, Meri and Chiba, Shoetsu and Nagai, Tomonori and Takeshita, Hiroshi and Kanno, Sanae and Ikawa, Toru and Sakamoto, Kana and Sagi, Morihisa and Ichiba, Kazue and Mukai, Toshiji},
doi = {10.1016/j.forsciint.2015.07.011},
isbn = {0379-0738},
issn = {18726283},
journal = {Forensic Science International},
keywords = {Fat embolism syndrome,Fatty acid,Inflammatory cytokine,Neutral fat,Rat},
pages = {126--132},
pmid = {26218407},
publisher = {Elsevier Ireland Ltd},
title = {{Inflammatory responses to neutral fat and fatty acids in multiple organs in a rat model of fat embolism syndrome}},
url = {http://dx.doi.org/10.1016/j.forsciint.2015.07.011},
volume = {254},
year = {2015}
}
@article{Gibbons2011,
abstract = {RATIONALE: Idiopathic pulmonary fibrosis (IPF) is a devastating disease. Antiinflammatory therapies, including corticosteroids, are of no benefit. The role of monocytes and macrophages is therefore controversial.$\backslash$n$\backslash$nOBJECTIVES: To define the role of monocytes and macrophages during lung fibrogenesis and resolution, and explore the phenotype of the cells involved.$\backslash$n$\backslash$nMETHODS: We used multiple in vivo depletional strategies, backed up by adoptive transfer techniques. Further studies were performed on samples from patients with IPF.$\backslash$n$\backslash$nMEASUREMENTS AND MAIN RESULTS: Depletion of lung macrophages during fibrogenesis reduced pulmonary fibrosis as measured by lung collagen (P = 0.0079); fibrosis score (P = 0.0051); and quantitative polymerase chain reaction for surrogate markers of fibrosis Col1 (P = 0.0083) and a-smooth muscle actin (P = 0.0349). There was an associated reduction in markers of the profibrotic alternative macrophage activation phenotype, Ym1 (P = 0.0179), and Arginase 1. The alternative macrophage marker CD163 was expressed on lung macrophages from patients with IPF. Depletion of Ly6Chi circulating monocytes reduced pulmonary fibrosis (P = 0.0052) and the number of Ym1- positive alternatively activated lung macrophages (P = 0.0310). Their adoptive transfer during fibrogenesis exacerbated fibrosis (P = 0.0304); however, adoptively transferred CD45.1 Ly6Chi cells were not found in the lungs of recipient CD45.2 mice.$\backslash$n$\backslash$nCONCLUSIONS: We demonstrate the importance of circulating monocytes and lung macrophages during pulmonary fibrosis, and emphasize the importance of the alternatively activated macrophage phenotype. We show that Ly6Chi monocytes facilitate the progression of pulmonary fibrosis, but are not obviously engrafted into lungs thereafter. Finally, we provide empirical data to suggest that macrophages may have a resolution-promoting role during the reversible phase of bleomycin-induced pulmonary fibrosis.},
author = {Gibbons, Michael A. and MacKinnon, Alison C. and Ramachandran, Prakash and Dhaliwal, Kevin and Duffin, Rodger and Phythian-Adams, Alexander T. and {Van Rooijen}, Nico and Haslett, Christopher and Howie, Sarah E. and Simpson, A. John and Hirani, Nikhil and Gauldie, Jack and Iredale, John P. and Sethi, Tariq and Forbes, Stuart J.},
doi = {10.1164/rccm.201010-1719OC},
file = {:home/ubuntu/.local/share/data/Mendeley Ltd./Mendeley Desktop/Downloaded/Gibbons et al. - 2011 - Ly6Chimonocytes direct alternatively activated profibrotic macrophage regulation of lung fibrosis.pdf:pdf},
isbn = {1535-4970 (Electronic)$\backslash$r1073-449X (Linking)},
issn = {1073449X},
journal = {American Journal of Respiratory and Critical Care Medicine},
keywords = {Antiinflammatory,Corticosteroids,Immune cells},
number = {5},
pages = {569--581},
pmid = {21680953},
title = {{Ly6Chimonocytes direct alternatively activated profibrotic macrophage regulation of lung fibrosis}},
volume = {184},
year = {2011}
}
@article{Zhang2017,
abstract = {Motivation: Gene set enrichment analyses (GSEAs) are widely used in
genomic research to identify underlying biological mechanisms (defined
by the gene sets), such as Gene Ontology terms and molecular pathways.
There are two caveats in the currently available methods: (i) they are
typically designed for group comparisons or regression analyses, which
do not utilize temporal information efficiently in time-series of
transcriptomics measurements; and (ii) genes overlapping in multiple
molecular pathways are considered multiple times in hypothesis testing.
Results: We propose an inferential framework for GSEA based on
functional data analysis, which utilizes the temporal information based
on functional principal component analysis, and disentangles the effects
of overlapping genes by a functional extension of the elastic-net
regression. Furthermore, the hypothesis testing for the gene sets is
performed by an extension of Mann-Whitney U test which is based on
weighted rank sums computed from correlated observations. By using both
simulated datasets and a large-scale time-course gene expression data on
human influenza infection, we demonstrate that our method has uniformly
better receiver operating characteristic curves, and identifies more
pathways relevant to immune-response to human influenza infection than
the competing approaches.},
author = {Zhang, Yun and Topham, David J. and Thakar, Juilee and Qiu, Xing},
doi = {10.1093/bioinformatics/btx104},
file = {:home/ubuntu/.local/share/data/Mendeley Ltd./Mendeley Desktop/Downloaded/Zhang et al. - 2017 - FUNNEL-GSEA FUNctioNal ELastic-net regression in time-course gene set enrichment analysis(2).pdf:pdf},
issn = {14602059},
journal = {Bioinformatics},
number = {13},
pages = {1944--1952},
pmid = {28334094},
title = {{FUNNEL-GSEA: FUNctioNal ELastic-net regression in time-course gene set enrichment analysis}},
volume = {33},
year = {2017}
}
@article{T?ndell2014,
abstract = {In sarcoidosis, increased Th17 cell fractions have been reported in bronchoalveolar lavage fluid, and elevated numbers of Th17 cells producing IFN- ? have been observed in peripheral blood. The balance between Th1, Th17, and FoxP3 + CD4 + T cell subsets in sarcoidosis remains unclear. Bronchoalveolar lavage fluid cells, from 30 patients with sarcoidosis, 18 patients with other diffuse parenchymal lung diseases, and 15 healthy controls, were investigated with flow cytometry for intracellular expression of FoxP3. In a subset of the patients, expression of the cytokines IL17A and IFN- ? was investigated. The fractions of FoxP3 + CD4 + T cells and Th17 cells were both lower in sarcoidosis compared to controls ( P = 0.017 and P = 0.011 , resp.). The proportion of Th17 cells positive for IFN- ? was greater in sarcoidosis than controls (median 72.4{\%} versus 31{\%}, P = 0.0005 ) and increased with radiologic stage ( N = 23 , r h o = 0.45 , and P = 0.03 ). IFN- ? + Th17 cells were highly correlated with Th1 cells ( N = 23 , r h o = 0.64 , and P = 0.001 ), and the ratio of IFN- ? + Th17/FoxP3 + CD4 + T cells was prominently increased in sarcoidosis. IFN- ? + Th17 cells may represent a pathogenic subset of Th17 cells, yet their expression of IFN- ? could be a consequence of a Th1-polarized cytokine milieu. Our results indicate a possible immune cell imbalance in sarcoidosis.},
author = {T?ndell, Anders and Moen, Torolf and B?rset, Magne and Salvesen, ??yvind and R?, Anne Dorthea and Sue-Chu, Malcolm},
doi = {10.1155/2014/438070},
file = {:home/ubuntu/.local/share/data/Mendeley Ltd./Mendeley Desktop/Downloaded/Nuclear et al. - 2017 - Apolipoprotein A-I attenuates ovalbumin-induced neutrophilic airway inflammation via a granulocyte colony-st(11).pdf:pdf},
issn = {0962-9351},
journal = {Mediators of Inflammation},
pages = {1--9},
pmid = {24882950},
title = {{Bronchoalveolar Lavage Fluid IFN- {\textless}math id="M1"{\textgreater}{\textless}mrow{\textgreater}{\textless}msup{\textgreater}{\textless}mrow{\textgreater}{\textless}mi mathvariant="bold-italic"{\textgreater}?{\textless}/mi{\textgreater}{\textless}/mrow{\textgreater}{\textless}mrow{\textgreater}{\textless}mo{\textgreater}+{\textless}/mo{\textgreater}{\textless}/mrow{\textgreater}{\textless}/msup{\textgreater}{\textless}/mrow{\textgreater}{\textless}/math{\textgreater}Th17 Cells and Regulatory T Cells in Pulmonary Sarcoidosis}},
url = {http://www.hindawi.com/journals/mi/2014/438070/},
volume = {2014},
year = {2014}
}
@article{Shukla2010,
abstract = {The rapid development of high-yielding and robust manufacturing processes for monoclonal antibodies is an area of significant focus in the biopharmaceutical landscape. Advances in mammalian cell culture have taken titers to beyond the 5. g/l mark. Platform approaches to downstream process development have become widely established. Continuous evolution of these platforms is occurring as experience with a wider range of products is accrued. The increased cell culture productivity has shifted the attention of bioprocess development to operations downstream of the production bioreactor. This has rejuvenated interest in the use of non-chromatographic separation processes. Here, we review the current state-of-the-art industrial production processes, focusing on downstream technologies, for antibodies and antibody-related products and discuss future avenues for evolution. ?? 2010 Elsevier Ltd.},
author = {Shukla, Abhinav A. and Th??mmes, J??rg},
doi = {10.1016/j.tibtech.2010.02.001},
file = {:home/ubuntu/.local/share/data/Mendeley Ltd./Mendeley Desktop/Downloaded/Shukla, Thmmes - 2010 - Recent advances in large-scale production of monoclonal antibodies and related proteins.pdf:pdf},
isbn = {1879-3096 (Electronic)$\backslash$r0167-7799 (Linking)},
issn = {01677799},
journal = {Trends in Biotechnology},
number = {5},
pages = {253--261},
pmid = {20304511},
publisher = {Elsevier Ltd},
title = {{Recent advances in large-scale production of monoclonal antibodies and related proteins}},
url = {http://dx.doi.org/10.1016/j.tibtech.2010.02.001},
volume = {28},
year = {2010}
}
@article{MinisteriodaSaude2016a,
address = {Bras{\'{i}}lia},
archivePrefix = {arXiv},
arxivId = {arXiv:1011.1669v3},
author = {{Minist{\'{e}}rio da Sa{\'{u}}de}},
doi = {10.1024/0301-1526/a000111},
eprint = {arXiv:1011.1669v3},
file = {:home/ubuntu/.local/share/data/Mendeley Ltd./Mendeley Desktop/Downloaded/Minist{\'{e}}rio da Sa{\'{u}}de - 2016 - Protocolo Cl{\'{i}}nico e Diretrizes Terap{\^{e}}uticas para Aten{\c{c}}{\~{a}}o Integral {\`{a}}s Pessoas com Infec{\c{c}}{\~{o}}es Sexual.pdf:pdf},
isbn = {9788533423527},
issn = {0301-1526},
journal = {Minist{\'{e}}rio da Sa{\'{u}}de},
pmid = {25246403},
title = {{Protocolo Cl{\'{i}}nico e Diretrizes Terap{\^{e}}uticas para Aten{\c{c}}{\~{a}}o Integral {\`{a}}s Pessoas com Infec{\c{c}}{\~{o}}es Sexualmente Transmiss{\'{i}}veis}},
year = {2016}
}
@article{Gensel2017,
abstract = {Spinal cord injury (SCI) triggers a heterogeneous macrophage response that when experimentally polarized toward alternative forms of activation (M2 macrophages) promotes tissue and functional recovery. There are limited pharmacological therapies that can drive this reparative inflammatory state. In the current study, we used in vitro systems to comprehensively defined markers of macrophages with known pathological (M1) and reparative (M2) properties in SCI. We then used these markers to objectively define the macrophage activation states after SCI in response to delayed azithromycin treatment. Mice were subjected to moderate-severe thoracic contusion SCI. Azithromycin or vehicle was administered beginning 30 minutes post-SCI and then daily for 3 or 7 days post injury (dpi). We detected a dose-dependent polarization toward purportedly protective M2 macrophages with daily AZM treatment. Specifically, AZM doses of 10, 40, or 160 mg/kg decreased M1 macrophage gene expression at 3 dpi while the lowest (10 mg/kg) and highest (160 mg/kg) doses increased M2 macrophage gene expression at 7 dpi. Azithromycin has documented immunomodulatory properties and is commonly prescribed to treat infections in SCI individuals. This work demonstrates the utility of objective, comprehensive macrophage gene profiling for evaluating immunomodulatory SCI therapies and highlights azithromycin as a promising agent for SCI treatment. Spinal cord injury (SCI) activates CNS macrophages consisting of endogenous microglia and recruited monocyte-derived macrophages. These cells have pathological properties and contribute to neurodegeneration and tissue loss subsequent to the initial mechanical trauma. Activated macrophages also have the potential to promote tissue remodeling and axon regeneration 1–3 and there is growing evidence that transgenic, viral, or transplantation-mediated alterations in macrophage phenotype in SCI can be therapeutic 4 . The development of clinically viable, pharmacological interventions that harness the reparative potential of macrophages responding to SCI, however, remains a challenge facing the SCI community. To date, only one pharmacological agent, meth-ylprednisolone, is approved to treat SCI and its use is controversial. Increasingly, well-tolerated, pharmacological agents with immunomodulatory properties are being sought as therapies for SCI. Azithromycin (AZM) is a semisynthetic derivative of the macrolide antibiotic erythromycin with significant immunomodulatory actions independent of is antibacterial properties 5,6},
author = {Gensel, John C. and Kopper, Timothy J. and Zhang, Bei and Orr, Michael B. and Bailey, William M.},
doi = {10.1038/srep40144},
file = {:home/ubuntu/.local/share/data/Mendeley Ltd./Mendeley Desktop/Downloaded/Gensel et al. - 2017 - Predictive screening of M1 and M2 macrophages reveals the immunomodulatory effectiveness of post spinal cord inju.pdf:pdf},
issn = {20452322},
journal = {Scientific Reports},
number = {December 2016},
pages = {1--10},
pmid = {28057928},
title = {{Predictive screening of M1 and M2 macrophages reveals the immunomodulatory effectiveness of post spinal cord injury azithromycin treatment}},
volume = {7},
year = {2017}
}
@incollection{Harrel2015,
address = {New York},
author = {Harrel, Frank},
booktitle = {Regression modeling strategies: with applications to linear models, logistic regression, and survival analysis},
chapter = {13},
doi = {10.1177/096228020401300512},
edition = {2},
file = {:home/ubuntu/Documents/books/stats/[Springer Series in Statistics] Frank E. Harrell , Jr. (auth.) - Regression Modeling Strategies{\_} With Applications to Linear Models, Logistic and Ordinal Regression, and Survival Analysis (2015, Springer International Publishing).pdf:pdf},
isbn = {9783319194240},
issn = {0962-2802},
pages = {311--325},
publisher = {Springer},
title = {{Ordinal Logistic Regression}},
year = {2015}
}
@article{Oh2012,
abstract = {Idiopathic pulmonary fibrosis (IPF) is a disease of unknown etiology with considerable morbidity and mortality. Cigarette smoking is one of the most recognized risk factors for development of IPF. Furthermore, recent work suggests that smoking may have a detrimental effect on survival of patients with IPF. The mechanism by which smoking may contribute to the pathogenesis of IPF is largely unknown. However, accumulating evidence suggests that increased oxidative stress might promote disease progression in IPF patients who are current and former smokers. In this review, potential mechanisms by which cigarette smoking affects IPF, the effects of cigarette smoking on accelerated loss of lung function in patients with IPF, key genetic studies evaluating the potential candidate genes and gene-environment (smoking) interaction, diagnosis, and treatment with emphasis on recently closed and ongoing clinical trials are presented.},
author = {Oh, C K and Murray, L A and Molfino, N A},
doi = {10.1155/2012/808260},
file = {:home/ubuntu/.local/share/data/Mendeley Ltd./Mendeley Desktop/Downloaded/Oh, Murray, Molfino - 2012 - Smoking and idiopathic pulmonary fibrosis.pdf:pdf},
isbn = {2090-1844 (Electronic)$\backslash$r2090-1844 (Linking)},
issn = {2090-1844},
journal = {Pulm Med},
pages = {808260},
pmid = {22448328},
title = {{Smoking and idiopathic pulmonary fibrosis}},
url = {http://www.ncbi.nlm.nih.gov/pubmed/22448328},
volume = {2012},
year = {2012}
}
@article{Goncalves-de-Albuquerque2015a,
abstract = {Lung injury especially acute respiratory distress syndrome (ARDS) can be triggered by diverse stimuli, including fatty acids and microbes. ARDS affects thousands of people worldwide each year, presenting high mortality rate and having an economic impact. One of the hallmarks of lung injury is edema formation with alveoli flooding. Animal models are used to study lung injury. Oleic acid-induced lung injury is a widely used model resembling the human disease. The oleic acid has been linked to metabolic and inflammatory diseases; here we focus on lung injury. Firstly, we briefly discuss ARDS and secondly we address the mechanisms by which oleic acid triggers lung injury and inflammation.},
author = {Goncalves-de-Albuquerque, Cassiano Felippe and Silva, Adriana Ribeiro and Burth, Patricia and Castro-Faria, Mauro Velho and Castro-Faria-Neto, Hugo Caire},
doi = {10.1155/2015/260465},
file = {:home/ubuntu/.local/share/data/Mendeley Ltd./Mendeley Desktop/Downloaded/Goncalves-de-Albuquerque et al. - 2015 - Acute Respiratory Distress Syndrome Role of Oleic Acid-Triggered Lung Injury and Inflammation.pdf:pdf},
issn = {1466-1861 (Electronic)},
journal = {Mediators of inflammation},
number = {Table 2},
pages = {260465},
pmid = {26640323},
title = {{Acute Respiratory Distress Syndrome: Role of Oleic Acid-Triggered Lung Injury and Inflammation.}},
volume = {2015},
year = {2015}
}
@article{Yamaguchi2017,
abstract = {The oleic acid (OA) model of acute lung injury in rats is characterized by a massive and rapid influx of polymorphonuclear neutrophils (PMN) within 1 h, with a peak inflammatory response at 4 h and resolution by 72 h. We hypothesized that PMN apoptosis is involved in the resolution of OA-induced acute lung injury. To test this hypothesis, healthy adult Fischer 344 rats were given 30 microl OA in 0.1{\%} bovine serum albumin (BSA) intravenously; controls were given BSA alone and killed at 1, 4, 24, and 72 h after OA to obtain bronchoalveolar lavage fluid (BALF) and lung tissue. Cell pellets from BALF and formalin-fixed, paraffin-embedded tissue section samples were processed for terminal deoxyribonucleotidyl transferase-mediated dUTP-biotin nick end labeling (TUNEL) to identify apoptotic cells. Propidium iodide was used to counterstain nuclei. Percentage of nuclei undergoing apoptosis was counted under a fluorescent microscope. Control rats showed only resident alveolar macrophages (AM) in the BALF with no apoptosis. At the peak of injury, 1 h and 4 h after OA injection, we observed a massive PMN response without any evidence of apoptosis. At 24 h, when the OA injury is clinically and histologically in early resolution, we observed intense apoptosis of PMN nuclei along with evidence of apoptotic bodies in the cytoplasm of AM. Some of the AM also showed apoptotic nuclei at 72 h. Similar observations were made in the lung tissue sections. The results of the TUNEL assay were confirmed by DNA ladders and electron microscopy. We conclude that apoptosis of PMN and clearance by AM is an important mechanism in resolution of OA- induced acute lung injury.},
author = {Yamaguchi, M and Samuchiwal, S K and Quehenberger, O and Boyce, J A and Balestrieri, B and Williams-bey, Yolanda and Boularan, Cedric and Vural, Ali and Huang, Ning-na and Hwang, Il-young and Shan-shi, Chong and Kehrl, John H and Watson, Sarah-jane and Brown, Alastair J H and Holliday, Nicholas D and Takada, Meri and Chiba, Shoetsu and Nagai, Tomonori and Takeshita, Hiroshi and Kanno, Sanae and Ikawa, Toru and Sakamoto, Kana and Sagi, Morihisa and Ichiba, Kazue and Mukai, Toshiji and Injury, Acid-induced Lung and Su, Xiao and Bai, Chunxue and Hong, Qunying and Zhu, Duming and He, Lixian and Wu, Jianping and Ding, Feng and Fang, Xiaohui and Matthay, Michael A and Schuster, Daniel P and Rohwedder, Arndt and Zhang, Qifeng and Rudge, Simon A and Wakelam, Michael J O and Oh, Da Young and Talukdar, Saswata and Bae, Eun Ju and Imamura, Takeshi and Morinaga, Hidetaka and Moniri, Nader H and Milligan, Graeme and Alvarez-curto, Elisa and Hudson, Brian D and Prihandoko, Rudi and Tobin, Andrew B and Watterson, K R and Ulven, T and Hudson, Brian D and Liu, Hong-da and Wang, Wenying Wen-bo and Xu, Zhi-gang and Liu, Chang-hong and He, Dong-fang and Li, Xinzhi and Yu, Yu Zhong Ying and Funk, Colin D and Lee, Joo Y and Sohn, Kyung H and Rhee, Sang H and Hwang, Daniel and Flick, R and Inoue, Hiromasa and Nakagawa, Yasuhisa and Ikemura, Mayumi and Usugi, Eri and Nata, Masayuki and Ehrhart, C and Graham, M Ruth and Haberman, Craig J and Brewster, John F and Girling, Linda G and Mcmanus, Bruce M and Mutch, W Alan C and Gon{\c{c}}alves-de-albuquerque, Cassiano Felippe and Silva, Adriana Ribeiro and Burth, Patr{\'{i}}cia and Castro-faria, Mauro Velho and Castro-faria-neto, Hugo Caire De and Silva, Adriana Ribeiro and Matos, Isabel and Moraes, Medeiros De and Magno, Flora and Oliveira, De Jesus and Santelli, Ricardo Erthal and Freire, Aline Soares and Bozza, Patr{\'{i}}cia Torres and Younes-ibrahim, Mauricio and Castro-faria-neto, Hugo Caire De and Avila, Heloisa D and Silva, Adriana Ribeiro and Matos, Isabel and Moraes, Medeiros De and De, Flora Magno and Oliveira, Jesus and Younes-ibrahim, Mauricio and Conceic, Maria and Hofman, W F and Derks, Christian M and Jacobovitz-derks, Danielle and Davidson, Kate G and Bersten, Andrew D and Barr, Heather A and Dowling, Kay D A Y D and Nicholas, Terence E and Doyle, I A N R and Kate, G and Bersten, Andrew D and Heather, A and Dowling, Kay D A Y D and Nicholas, Terence E and Lung, R Doyle and Physiol, Am J and Cell, Lung and Physiol, Mol and L, L and Cheshmehkani, Ameneh and Senatorov, Ilya S and Dhuguru, Jyothi and Ghoneim, Ola and Moniri, Nader H and Chan, Shih-hung and Chu, Pei-ming and Kao, Chung-lan and Cheng, Yung-hsin and Hung, Ching-hsia and Tsai, Kun-ling and Camell, Christina and Smith, C Wayne and Medicine, Internal and Ballard-croft, Cherry and Wang, Dongfang and Sumpter, L Ryan and Zhou, Xiaoqin and Zwischenberger, Joseph B and Al, Ballard-croft E T and Ambrozova, Gabriela and Martiskova, Hana and Koudelka, Adolf and Ravekes, Thorben and Rudolph, Tanja K and Klinke, Anna and Rudolph, Volker and Freeman, Bruce A and Woodcock, Steven R and Kubala, Lukas and Pekarova, Michaela and Alvarez-curto, Elisa and Milligan, Graeme and Tong, J and Jin, M and Wang, X.-F. and Wu, W and Zang, B.-X. and Li, Jian Hua J.-R. and Dong, N.-N. and Yao-bin, Zhu and Yan-bo, Zhang and Dong-hai, Liu and Xiao-feng, Li and Ai-jun, Liu and Xiang-ming, Fan and Chen-hui, Qiao and Feng, Ling and Ying-long, Liu and Xu, Xiaotao and Zhu, Qingwei and Zhang, Rong and Wang, Yan Xia and Niu, Fangfang and Wang, Wenying Wen-bo and Sun, Dawei and Wang, Aizhong and Verescakova, Hana and Ambrozova, Gabriela and Kubala, Lukas and Perecko, Tomas and Koudelka, Adolf and Vasicek, Ondrej and Rudolph, Tanja K and Klinke, Anna and Woodcock, Steven R and Freeman, Bruce A and Pekarova, Michaela and Pan, Long and Yao, Dun Chen and Yu, Yu Zhong Ying and Li, Sheng Jie and Chen, Bing Jun and Hu, Gui He and Xi, Chang and Wang, Zi Hui and Wang, Hong Yan and Li, Jian Hua J.-R. and Tu, Yong Sheng and Mizumura, Kenji and Maruoka, Shuichiro and Gon, Yasuhiro and Choi, Augustine M K and Hashimoto, Shu and Kucukgul, Altug and Erdogan, Suat and Wiese, Sebastian and Reidegeld, Kai A and Meyer, Helmut E and Warscheid, Bettina and Im, Dong Soon and Hussain, N and Wu, F and Zhu, L and Thrall, R S and Kresch, M J and Chen, H I and Hsieh, N K and Kao, S J and Su, C F and Hoque, Mehboob and Gupta, Jyoti and Saleemuddin, M and Dong, Hai Ying and Xu, Min and Ji, Zhen Yu and Wang, Yan Xia and Dong, Ming Qing and Liu, Man Ling and Xu, Dun Quan and Zhao, Peng Tao and Liu, Yi and Luo, Ying and Niu, Wen and Zhang, Bo and Ye, Jing and Li, Zhi Chao and Abd-Allah, Somia H and Shalaby, Sally M and Abd-Elbary, Eman and Saleh, Ayman A and El-Magd, Mohammed Abu},
doi = {10.1016/j.bbrc.2016.08.163},
isbn = {1477-2566 (Electronic){\$}\backslashbackslashbackslash{\{}\backslash{\{}{\}}\backslashbackslash{\{}\backslash{\$}{\}}{\{}$\backslash${\}}{\}}r1465-3249 (Linking)},
issn = {10902104},
journal = {Free Radical Biology and Medicine},
keywords = {*Disease Models,3 polyunsaturated fatty acids,ARDS,Acute lung injury,Adult/chemically,Alveolar,Alveolar: pathology,Animal,Animals,Anti-inflammation,Apoptosis,Arrestin,Autophagy,Biased signaling,Bronchoalveolar Lavage Fluid,Bronchoalveolar Lavage Fluid: cytology,CD34+ve,Chronic obstructive pulmonary disease,Coloring Agents,Differentiation,Electron,Epithelium,Epithelium: pathology,Erythrocytes,FFA4,Fibrosis,Fluorescence,G protein-coupled receptor,GPR120,Glucose metabolism,Growth factors,HAMLET,Hemodynamics/drug effects,Hemolysis,Hypnotics and Sedatives/pharmacology/*therapeutic,ICAM-1,IL-10,Immunoglobulin G,In Situ Nick-End Labeling,Inbred F344,Inflammation,Interpretation of mass spectra,LPS,Leptin,Lipid,Liquid chromatography-tandem mass spectrometry,Lung,Lung Diseases,Lung Diseases: chemically induced,Lung Diseases: pathology,Lung: pathology,Macrophage,Macrophage functional specialization,Macrophages,Male,Microscopy,Mitophagy,Necroptosis,Necrostatin-1,Neutrophils,Neutrophils: pathology,Nitro-fatty acids,Nitro-oleic acid,Oleic Acid,Oleic Acid/antagonists {\&} inhibitors/blood/toxicity,Oleic acid,Omega 3 polyunsaturated fatty acid,Phagocytosis,Propidium,Propofol/pharmacology/*therapeutic use,Quantitative analysis,Rats,Respiratory Distress Syndrome,Safflor yellow,Signaling pathways,Sprague-Dawley,Stable isotope labeling,TNF-{\$}\backslashbackslashalpha{\{}\backslash{\{}{\}}\backslashbackslash{\{}\backslash{\$}{\}}{\{}$\backslash${\}}{\}},TSG-6,abbreviations,acute respiratory distress syndrome,after,also known as prosta-,and failure continues to,and trauma,anp,antithrombin iii,apoptosis,atrial natriuretic peptide,background an inflammatory response,be a major problem,bronchoalveolar lavage fluzd,cad,cancer,cassianofg,com,conditions such as sepsis,converts arachi-,coronary arterial disease,correspondence,cox-2,cyclooxygenase-2,cytokine,d,diabetes,ecm,extracellular matrix,fat embolism syndrome,fatty acid receptor,ffa,ffar4,ffas,free fatty acid,free fatty acids,free-fatty acid receptor-4,function and,glandin g,gmail,h synthase 2,including effects on endothelial,induced/pathology/*prevention {\&} control,inflammation,inflammation ⅐ gpr120,inflammatory cytokine,inflammatory mediators,inflammatory response,injury in many clinical,inos,it is increasingly recognized,itraq,k-atpase,leading to organ dysfunction,lipid body,lipid droplets,lipopolysaccharide,ltb 4,lung,lung function inflammation,lung injury,matrix metallo-,na,natriuretic peptide,obesity,of biological activities,oleic acid,pge 2,pghs-2,phospholipase,pi3-kinase,possesses a broad range,proteinases,proteomics,rat lung injury,rats,severe burns,sirtuin 1,smooth muscle cells,that atrial,tumor necrosis factor,⅐ prostaglandin ⅐},
number = {6},
pages = {1057--1063},
pmid = {23855826},
publisher = {Elsevier},
title = {{Protective effects of safflor yellow on acute lung injury induced by oleic acid in rats}},
url = {http://dx.doi.org/10.1016/j.jcyt.2014.11.002 http://dx.doi.org/10.1016/j.biochi.2017.03.013 http://www.ncbi.nlm.nih.gov/entrez/query.fcgi?cmd=Retrieve{\&}db=PubMed{\&}dopt=Citation{\&}list{\_}uids=18379248 http://www.ncbi.nlm.nih.gov/pubmed/9843920 http://dx.doi.org/},
volume = {17},
year = {2017}
}
@book{Schnerch2016,
abstract = {Sarcoidosis is a granulomatous disease characterized by a T-helper type 1 (Th1) cell-dominated alveolitis. As a role of bacteria in the pathogenesis of sarcoidosis has been discussed, Toll-like receptors (TLRs) may be involved in the initiation of a first immune reaction. We analyzed expression and functional relevance of several TLRs in bronchoalveolar lavage (BAL) cells from patients with pulmonary sarcoidosis. In parallel, we determined the release of C-X-C motif chemokine 9 (CXCL9), CXCL10, and CXCL11 by BAL cells from patients with pulmonary sarcoidosis. Nucleotide-binding oligomerization domain-containing protein (NOD) 1 and 2, TLR2, TLR6, and TLR9 expression by BAL cells was analyzed by real-time RT-PCR and cell surface expression by flow cytometry. Chemokine release was measured in BAL cell culture supernatants by ELISA. We found increased TLR9 mRNA expression in patients with sarcoidosis with chest X-ray type I and II and TLR9 protein expression in BAL cells from patients with chest X-ray type II and III. Stimulation with CpG nucleotides increased CXCL10 release by BAL cells from patients with sarcoidosis type II significantly compared with control subjects or other patients with sarcoidosis. In contrast, no increase in TNF, IL-12p40, or CXCL8 was detected. Spontaneous release of CXCL10, but not CXCL9 or CXCL11, by cultured BAL cells was also highest in cells from patients with chest X-ray type II. We found a significant association between TLR9 expression and CD4(+) lymphocytes in BAL. Our data demonstrate that TLR9 ligands may contribute to the immunopathogenesis of sarcoidosis via induction of CXCL10 release in the alveolar macrophages.},
author = {Schnerch, Jasmin and Prasse, Antje and Vlachakis, Dimitrios and Schuchardt, Kathrin L. and Pechkovsky, Dmitri V. and Goldmann, Torsten and Gaede, Karoline I. and Muller-Quernheim, Joachim and Zissel, Gernot},
booktitle = {American Journal of Respiratory Cell and Molecular Biology},
doi = {10.1165/rcmb.2015-0278OC},
file = {:home/ubuntu/.local/share/data/Mendeley Ltd./Mendeley Desktop/Downloaded/Nuclear et al. - 2017 - Apolipoprotein A-I attenuates ovalbumin-induced neutrophilic airway inflammation via a granulocyte colony-st(25).pdf:pdf},
isbn = {4976127074360},
issn = {15354989},
keywords = {Alveolitis,Bronchoalveolar lavage,Cxcr3 ligands,Sarcoidosis,Toll-like receptors},
number = {5},
pages = {749--757},
pmid = {27390897},
title = {{Functional toll-like receptor 9 expression and CXCR3 ligand release in pulmonary sarcoidosis}},
volume = {55},
year = {2016}
}
@article{Becker2012,
abstract = {Monocytes differentiate into heterogeneous populations of tissue macrophages and dendritic cells (DCs) that regulate inflammation and immunity. Identifying specific populations of myeloid cells in vivo is problematic, however, because only a limited number of proteins have been used to assign cellular phenotype. Using mass spectrometry and bone marrow-derived cells, we provided a global view of the proteomes of M-CSF-derived macrophages, classically and alternatively activated macrophages, and GM-CSF-derived DCs. Remarkably, the expression levels of half the plasma membrane proteins differed significantly in the various populations of cells derived in vitro. Moreover, the membrane proteomes of macrophages and DCs were more distinct than those of classically and alternatively activated macrophages. Hierarchical cluster and dual statistical analyses demonstrated that each cell type exhibited a robust proteomic signature that was unique. To interrogate the phenotype of myeloid cells in vivo, we subjected elicited peritoneal macrophages harvested from wild-type and GM-CSF-deficient mice to mass spectrometric and functional analysis. Unexpectedly, we found that peritoneal macrophages exhibited many features of the DCs generated in vitro. These findings demonstrate that global analysis of the membrane proteome can help define immune cell phenotypes in vivo.},
author = {Becker, Lev and Liu, Ning Chun and Averill, Michelle M. and Yuan, Wei and Pamir, Nathalie and Peng, Yufeng and Irwin, Angela D. and Fu, Xiaoyun and Bornfeldt, Karin E. and Heinecke, Jay W.},
doi = {10.1371/journal.pone.0033297},
file = {:home/ubuntu/.local/share/data/Mendeley Ltd./Mendeley Desktop/Downloaded/Becker et al. - 2012 - Unique proteomic signatures distinguish macrophages and dendritic cells.pdf:pdf},
isbn = {1932-6203 (Electronic)$\backslash$r1932-6203 (Linking)},
issn = {19326203},
journal = {PLoS ONE},
number = {3},
pages = {1--12},
pmid = {22428014},
title = {{Unique proteomic signatures distinguish macrophages and dendritic cells}},
volume = {7},
year = {2012}
}
@article{Raes2002,
abstract = {{\textless}p{\textgreater} Although it is well-established that macrophages can occur in distinct activation states, the molecular characteristics of differentially activated macrophages, and particularly those of alternatively activated macrophages (aaM$\phi$), are still poorly unraveled. Recently, we demonstrated that the expression of FIZZ1 and Ym is induced in aaM$\phi$ as compared with classically activated macrophages (caM$\phi$), elicited {\textless}italic{\textgreater}in vitro{\textless}/italic{\textgreater} or developed {\textless}italic{\textgreater}in vivo{\textless}/italic{\textgreater} during infection with {\textless}italic{\textgreater}Trypanosoma brucei brucei{\textless}/italic{\textgreater} . In the present study, we analyzed the expression of FIZZ1 and Ym in caM$\phi$ and aaM$\phi$ elicited during {\textless}italic{\textgreater}Trypanosoma congolense{\textless}/italic{\textgreater} infection and show that the use of FIZZ1 and Ym for the identification of aaM$\phi$ is not limited to {\textless}italic{\textgreater}T. b. brucei{\textless}/italic{\textgreater} infection and is independent of the organ sources from which macrophages are obtained. We also demonstrate that FIZZ1 can be used to discriminate between different populations of aaM$\phi$. Furthermore, we studied the effects of various stimuli, and combinations thereof, on the expression of FIZZ1 and Ym in macrophages from different mouse strains and demonstrate that regulation of the expression of FIZZ1 and Ym in macrophages is not dependent on the mouse strain. Finally, we show that these genes can be used to monitor the macrophage activation status without the need to obtain pure macrophage populations. {\textless}/p{\textgreater}},
author = {Raes, Geert and No{\"{e}}l, Wim and Beschin, Alain and Brys, Lea and de Baetselier, Patrick and Hassanzadeh, Gh. Gholamreza},
doi = {10.1080/1044667031000137629},
file = {:home/ubuntu/.local/share/data/Mendeley Ltd./Mendeley Desktop/Downloaded/Raes et al. - 2002 - FIZZ1 and Ym as Tools to Discriminate between Differentially Activated Macrophages.pdf:pdf},
isbn = {1044-6672 (Print) 1026-7905 (Linking)},
issn = {1044-6672},
journal = {Developmental Immunology},
keywords = {gene expression,l -arginine,macrophage activation,trypanosoma},
number = {3},
pages = {151--159},
pmid = {12892049},
title = {{FIZZ1 and Ym as Tools to Discriminate between Differentially Activated Macrophages}},
url = {http://www.hindawi.com/journals/jir/2002/684810/abs/},
volume = {9},
year = {2002}
}
@article{Mosser2009,
author = {Mosser, David M and Edwards, Justin P},
doi = {10.1038/nri2448.Exploring},
file = {:home/ubuntu/.local/share/data/Mendeley Ltd./Mendeley Desktop/Downloaded/Mosser, Edwards - 2009 - Exploring the full spectrum of macrophage activation.pdf:pdf},
journal = {Genetics},
number = {12},
pages = {958--969},
title = {{Exploring the full spectrum of macrophage activation}},
volume = {8},
year = {2009}
}
@article{Butler2005,
abstract = {There has been a rapid increase in the number and demand for approved biopharmaceuticals produced from animal cell culture processes over the last few years. In part, this has been due to the efficacy of several humanized monoclonal antibodies that are required at large doses for therapeutic use. There have also been several identifiable advances in animal cell technology that has enabled efficient biomanufacture of these products. Gene vector systems allow high specific protein expression and some minimize the undesirable process of gene silencing that may occur in prolonged culture. Characterization of cellular metabolism and physiology has enabled the design of fed-batch and perfusion bioreactor processes that has allowed a significant improvement in product yield, some of which are now approaching 5 g/L. Many of these processes are now being designed in serum-free and animal-component-free media to ensure that products are not contaminated with the adventitious agents found in bovine serum. There are several areas that can be identified that could lead to further improvement in cell culture systems. This includes the down-regulation of apoptosis to enable prolonged cell survival under potentially adverse conditions. The characterization of the critical parameters of glycosylation should enable process control to reduce the heterogeneity of glycoforms so that production processes are consistent. Further improvement may also be made by the identification of glycoforms with enhanced biological activity to enhance clinical efficacy. The ability to produce the ever-increasing number of biopharmaceuticals by animal cell culture is dependent on sufficient bioreactor capacity in the industry. A recent shortfall in available worldwide culture capacity has encouraged commercial activity in contract manufacturing operations. However, some analysts indicate that this still may not be enough and that future manufacturing demand may exceed production capacity as the number of approved biotherapeutics increases.},
author = {Butler, Michael},
doi = {10.1007/s00253-005-1980-8},
isbn = {0175-7598},
issn = {01757598},
journal = {Applied Microbiology and Biotechnology},
number = {3},
pages = {283--291},
pmid = {15834715},
title = {{Animal cell cultures: Recent achievements and perspectives in the production of biopharmaceuticals}},
volume = {68},
year = {2005}
}
@article{Mizumura2016,
abstract = {By regulating the cell number and eliminating harmful cells, programmed cell death plays a critical role in development, homeostasis, and disease. While apoptosis is a recognized form of programmed cell death, necrosis was considered a type of uncontrolled cell death induced by extreme physical or chemical stress. However, recent studies have revealed the existence of a genetically programmed and regulated form of necrosis, termed necroptosis. Necroptosis is defined as necrotic cell death that is dependent on receptor-interacting protein kinase 3 (RIPK3). RIPK3, receptor-interacting protein kinase 1 (RIPK1), and a mixed-lineage kinase domain-like protein (MLKL) form a multiprotein complex called a necrosome. Although necroptosis generally provides a cell-autonomous host defense, on the other hand, cell rupture caused by necroptosis induces inflammation through the release of damage-associated molecular patterns, such as mitochondrial DNA, HMGB1, and IL-1. Previously, necroptosis was considered an alternative to apoptosis, but it is becoming increasingly clear that necroptosis itself is relevant to clinical disease, independent of apoptosis. According to some recent studies, autophagy, a cellular process for organelle and protein turnover, regulates necroptosis. This review outlines the principal components of necroptosis and provides an overview of the emerging importance of necroptosis in the pathogenesis of pulmonary disease, including chronic obstructive pulmonary disease, lung cancer, infection, and sepsis. We also discuss the molecular relationship between necroptosis and autophagy. Strategies targeting necroptosis may yield novel therapies for pulmonary diseases.},
author = {Mizumura, Kenji and Maruoka, Shuichiro and Gon, Yasuhiro and Choi, Augustine M.K. and Hashimoto, Shu},
doi = {10.1016/j.resinv.2016.03.008},
file = {:home/ubuntu/.local/share/data/Mendeley Ltd./Mendeley Desktop/Downloaded/Yamaguchi et al. - 2017 - Protective effects of safflor yellow on acute lung injury induced by oleic acid in rats(9).pdf:pdf},
isbn = {1414-431X (Electronic)$\backslash$r0100-879X (Linking)},
issn = {22125353},
journal = {Respiratory Investigation},
keywords = {Autophagy,Chronic obstructive pulmonary disease,Mitophagy,Necroptosis},
number = {6},
pages = {407--412},
pmid = {25714887},
publisher = {Elsevier},
title = {{The role of necroptosis in pulmonary diseases}},
url = {http://dx.doi.org/10.1016/j.resinv.2016.03.008},
volume = {54},
year = {2016}
}
@article{Sun2016,
abstract = {BACKGROUND Accurate identification of differentially expressed (DE) genes in time course RNA-Seq data is crucial for understanding the dynamics of transcriptional regulatory network. However, most of the available methods treat gene expressions at different time points as replicates and test the significance of the mean expression difference between treatments or conditions irrespective of time. They thus fail to identify many DE genes with different profiles across time. In this article, we propose a negative binomial mixed-effect model (NBMM) to identify DE genes in time course RNA-Seq data. In the NBMM, mean gene expression is characterized by a fixed effect, and time dependency is described by random effects. The NBMM is very flexible and can be fitted to both unreplicated and replicated time course RNA-Seq data via a penalized likelihood method. By comparing gene expression profiles over time, we further classify the DE genes into two subtypes to enhance the understanding of expression dynamics. A significance test for detecting DE genes is derived using a Kullback-Leibler distance ratio. Additionally, a significance test for gene sets is developed using a gene set score. RESULTS Simulation analysis shows that the NBMM outperforms currently available methods for detecting DE genes and gene sets. Moreover, our real data analysis of fruit fly developmental time course RNA-Seq data demonstrates the NBMM identifies biologically relevant genes which are well justified by gene ontology analysis. CONCLUSIONS The proposed method is powerful and efficient to detect biologically relevant DE genes and gene sets in time course RNA-Seq data.},
author = {Sun, Xiaoxiao and Dalpiaz, David and Wu, Di and {S. Liu}, Jun and Zhong, Wenxuan and Ma, Ping},
doi = {10.1186/s12859-016-1180-9},
file = {:home/ubuntu/.local/share/data/Mendeley Ltd./Mendeley Desktop/Downloaded/Sun et al. - 2016 - Statistical inference for time course RNA-Seq data using a negative binomial mixed-effect model.pdf:pdf},
isbn = {1471-2105},
issn = {14712105},
journal = {BMC Bioinformatics},
keywords = {Analysis of variance,Differentially expressed gene,Gene set enrichment,Penalized likelihood,Smoothing spline},
number = {1},
pmid = {27565575},
title = {{Statistical inference for time course RNA-Seq data using a negative binomial mixed-effect model}},
volume = {17},
year = {2016}
}
@article{Mathur2018a,
abstract = {Background Gene set analysis is a valuable tool to summarize high-dimensional gene expression data in terms of biologically relevant sets. This is an active area of research and numerous gene set analysis methods have been developed. Despite this popularity, systematic comparative studies have been limited in scope. Methods In this study we present a semi-synthetic simulation study using real datasets in order to test and compare commonly used methods. Results A software pipeline, Flexible Algorithm for Novel Gene set Simulation (FANGS) develops simulated data based on a prostate cancer dataset where the KRAS and TGF-$\beta$ pathways were differentially expressed. The FANGS software is compatible with other datasets and pathways. Comparisons of gene set analysis methods are presented for Gene Set Enrichment Analysis (GSEA), Significance Analysis of Function and Expression (SAFE), sigPathway, and Correlation Adjusted Mean RAnk (CAMERA) methods. All gene set analysis methods are tested using gene sets from the MSigDB knowledge base. The false positive rate and power are estimated and presented for comparison. Recommendations are made for the utility of the default settings of methods and each method's sensitivity towards various effect sizes. Conclusions The results of this study provide empirical guidance to users of gene set analysis methods. The FANGS software is available for researchers for continued methods comparisons.},
author = {Mathur, Ravi and Rotroff, Daniel and Ma, Jun and Shojaie, Ali and Motsinger-Reif, Alison},
doi = {10.1186/s13040-018-0166-8},
file = {:home/ubuntu/.local/share/data/Mendeley Ltd./Mendeley Desktop/Downloaded/Mathur et al. - 2018 - Gene set analysis methods A systematic comparison.pdf:pdf},
isbn = {1756-0381 (Linking)},
issn = {17560381},
journal = {BioData Mining},
keywords = {Gene set analysis,Methods comparison,Pathway analysis},
number = {1},
pages = {1--19},
pmid = {29881462},
publisher = {BioData Mining},
title = {{Gene set analysis methods: A systematic comparison}},
volume = {11},
year = {2018}
}
@article{Sharifi2018,
abstract = {Gram-negative bacteria such as Escherichia coli (E. coli) are assumed to be among the main agents that cause severe mastitis disease with clinical signs in dairy cattle. Rapid detection of this disease is so important in order to prevent transmission to other cows and helps to reduce inappropriate use of antibiotics. With the rapid progress in high-throughput technologies, and accumulation of various kinds of ‘-omics' data in public repositories, there is an opportunity to retrieve, integrate, and reanalyze these resources to improve the diagnosis and treatment of different diseases and to provide mechanistic insights into host resistance in an efficient way. Meta-analysis is a relatively inexpensive option with good potential to increase the statistical power and generalizability of single-study analysis. In the current meta-analysis research, six microarray-based studies that investigate the transcriptome profile of mammary gland tissue after induced mastitis by E. coli infection were used. This meta-analysis not only reinforced the findings in individual studies, but also several novel terms including responses to hypoxia, response to drug, anti-apoptosis and positive regulation of transcription from RNA polymerase II promoter enriched by up-regulated genes. Finally, in order to identify the small sets of genes that are sufficiently informative in E. coli mastitis, the differentially expressed gene introduced by meta-analysis were prioritized by using ten different attribute weighting algorithms. Twelve meta-genes were detected by the majority of attribute weighting algorithms (with weight above 0.7) as most informative genes including CXCL8 (IL8), NFKBIZ, HP, ZC3H12A, PDE4B, CASP4, CXCL2, CCL20, GRO1(CXCL1), CFB, S100A9, and S100A8. Interestingly, the results have been demonstrated that all of these genes are the key genes in the immune response, inflammation or mastitis. The Decision tree models efficiently discovered the best combination of the meta-genes as bio-signature and confirmed that some of the top-ranked genes -ZC3H12A, CXCL2, GRO, CFB- as biomarkers for E. coli mastitis (with the accuracy 83{\%} in average). This research properly indicated that by combination of two novel data mining tools, meta-analysis and machine learning, increased power to detect most informative genes that can help to improve the diagnosis and treatment strategies for E. coli associated with mastitis in cattle.},
author = {Sharifi, Somayeh and Pakdel, Abbas and Ebrahimi, Mansour and Reecy, James M and Farsani, Samaneh Fazeli and Ebrahimie, Esmaeil},
doi = {10.1371/journal.pone.0191227},
file = {:home/ubuntu/.local/share/data/Mendeley Ltd./Mendeley Desktop/Downloaded/Sharifi et al. - 2018 - Integration of machine learning and metaanalysis identifies the transcriptomic bio-signature of mastitis disease.pdf:pdf},
isbn = {1111111111},
issn = {19326203},
journal = {PLoS ONE},
number = {2},
pages = {1--18},
pmid = {29470489},
title = {{Integration of machine learning and metaanalysis identifies the transcriptomic bio-signature of mastitis disease in cattle}},
volume = {13},
year = {2018}
}
@article{Langfelder2009,
abstract = {Important note: The code below uses parallel computation where multiple cores are available. This works well when R is run from a terminal or from the Graphical User Interface (GUI) shipped with R itself, but at present it does not work with RStudio and possibly other ... {\$}\backslash{\$}n},
author = {Langfelder, Peter and Horvath, Steve},
file = {:home/ubuntu/.local/share/data/Mendeley Ltd./Mendeley Desktop/Downloaded/Langfelder, Horvath - 2009 - Tutorial for the WGCNA package for R I . Network analysis of liver expression data in female mice 2 . a Au.pdf:pdf},
isbn = {9780511615177},
journal = {Genetics},
pages = {1--5},
title = {{Tutorial for the WGCNA package for R : I . Network analysis of liver expression data in female mice 2 . a Automatic network construction and module detection Preliminaries : setting up the R session}},
year = {2009}
}
@article{Tarasova2016a,
abstract = {Innate immune cells are complex systems that can be simultaneously activated in a variety of ways. Common methods currently used to estimate the response of innate immune cells to stimuli are usually biased toward a single mode of activation. The aim of this study was to assess the possibility of designing an assay based on unbiased proteome analysis that would be capable of predicting the complex response of the innate immune system to various challenges. Monocytes were used as representative cells of the innate immune system. The underlying hypothesis was that their proteome response to different activating molecules would reflect the immunogenicity of these molecules. To identify the main modes of response, we treated the human monocytic THP-1 cell line with nine different stimuli. Differentiation and activation were determined to be the two major modes of monocyte response, with PMA causing the strongest differentiation and Pam3CSK4 causing the strongest proinflammatory activation. The established assay was applied to characterize the monocyte response to epidermal growth factor peptide containing isoaspartate, which induced differentiation but not proinflammatory activation. Because of its versatility, robustness, and specificity, this new assay is likely to find a niche among the more established immunological methods. {\textcopyright} 2016 American Chemical Society.},
author = {Tarasova, Nataliya K. and Ytterberg, A. Jimmy and Lundberg, Karin and Zhang, Xing Mei and Harris, Robert A. and Zubarev, Roman A.},
doi = {10.1021/acs.jproteome.6b00422},
file = {:home/ubuntu/.local/share/data/Mendeley Ltd./Mendeley Desktop/Downloaded/Tarasova et al. - 2016 - Establishing a proteomics-based monocyte assay to assess differential innate immune activation responses.pdf:pdf},
issn = {15353907},
journal = {Journal of Proteome Research},
keywords = {THP-1 cell line,TLR ligands,activation,differentiation,label-free proteomics},
number = {7},
pages = {2337--2345},
pmid = {27223872},
title = {{Establishing a proteomics-based monocyte assay to assess differential innate immune activation responses}},
volume = {15},
year = {2016}
}
@article{Nikota2016,
abstract = {The increasing use of engineered nanomaterials (ENMs) of varying physical and chemical characteristics poses a great challenge for screening and assessing the potential pathology induced by these materials, necessitating novel toxicological approaches. Toxicogenomics measures changes in mRNA levels in cells and tissues following exposure to toxic substances. The resulting information on altered gene expression profiles, associated pathways, and the doses at which these changes occur, are used to identify the underlying mechanisms of toxicity and to predict disease outcomes. We evaluated the applicability of toxicogenomics data in identifying potential lung-specific (genomic datasets are currently available from experiments where mice have been exposed to various ENMs through this common route of exposure) disease outcomes following exposure to ENMs.},
author = {Nikota, Jake and Williams, Andrew and Yauk, Carole L and Wallin, H{\aa}kan and Vogel, Ulla and Halappanavar, Sabina},
doi = {10.1186/s12989-016-0137-5},
file = {:home/ubuntu/.local/share/data/Mendeley Ltd./Mendeley Desktop/Downloaded/Nikota et al. - 2016 - Meta-analysis of transcriptomic responses as a means to identify pulmonary disease outcomes for engineered nanoma.pdf:pdf},
isbn = {1298901601375},
issn = {17438977},
journal = {Particle and Fibre Toxicology},
keywords = {Carbon black,Carbon nanotubes,Lung disease,Lung fibrosis,Nanomaterials,TiO2 nanoparticles,Toxicogenomics},
number = {1},
pmid = {27169501},
publisher = {Particle and Fibre Toxicology},
title = {{Meta-analysis of transcriptomic responses as a means to identify pulmonary disease outcomes for engineered nanomaterials}},
url = {http://dx.doi.org/10.1186/s12989-016-0137-5},
volume = {13},
year = {2016}
}
@article{Liddell2018,
abstract = {We surveyed all articles in the Journal of Personality and Social Psychology (JPSP), Psychological Science (PS), and the Journal of Experimental Psychology: General (JEP:G) that mentioned the term “Likert,” and found that 100{\%} of the articles that analyzed ordinal data did so using a metric model. We present novel evidence that analyzing ordinal data as if they were metric can systematically lead to errors. We demonstrate false alarms (i.e., detecting an effect where none exists, Type I errors) and failures to detect effects (i.e., loss of power, Type II errors). We demonstrate systematic inversions of effects, for which treating ordinal data as metric indicates the opposite ordering of means than the true ordering of means. We show the same problems — false alarms, misses, and inversions — for interactions in factorial designs and for trend analyses in regression. We demonstrate that averaging across multiple ordinal measurements does not solve or even ameliorate these problems. A central contribution is a graphical explanation of how and when the misrepresentations occur. Moreover, we point out that there is no sure-fire way to detect these problems by treating the ordinal values as metric, and instead we advocate use of ordered-probit models (or similar) because they will better describe the data. Finally, although frequentist approaches to some ordered-probit models are available, we use Bayesian methods because of their flexibility in specifying models and their richness and accuracy in providing parameter estimates. An R script is provided for running an analysis that compares ordered-probit and metric models.},
author = {Liddell, Torrin M. and Kruschke, John K.},
doi = {10.1016/j.jesp.2018.08.009},
file = {:home/ubuntu/workstation/projetos/lib{\_}size/references/stats/Liddell2018.pdf:pdf},
issn = {10960465},
journal = {Journal of Experimental Social Psychology},
keywords = {Bayesian analysis,Likert,Ordered-probit,Ordinal data},
number = {November 2017},
pages = {328--348},
publisher = {Elsevier},
title = {{Analyzing ordinal data with metric models: What could possibly go wrong?}},
url = {https://doi.org/10.1016/j.jesp.2018.08.009},
volume = {79},
year = {2018}
}
@article{Pollara2017,
abstract = {Numerous gene signatures, or modules have been described to evaluate the immune cell composition in transcriptomes of multicellular tissue samples. However, significant diversity in module gene content for specific cell types is associated with heterogeneity in their perfor-mance. In order to rank modules that best reflect their purported association, we have gen-erated the modular discrimination index (MDI) score that assesses expression of each module in the target cell type relative to other cells. We demonstrate that MDI scores predict modules that best reflect independently validated differences in cellular composition, and correlate with the covariance between cell numbers and module expression in human blood and tissue samples. Our analyses demonstrate that MDI scores provide an ordinal summary statistic that reliably ranks the accuracy of gene expression modules for deconvolution of cell type abundance in transcriptional data.},
author = {Pollara, Gabriele and Murray, Matthew J and Heather, James M and Byng-Maddick, Rachel and Guppy, Naomi and Ellis, Matthew and Turner, Carolin T and Chain, Benjamin M and Noursadeghi, Mahdad},
doi = {10.1371/journal.pone.0169271},
file = {:home/ubuntu/.local/share/data/Mendeley Ltd./Mendeley Desktop/Downloaded/Pollara et al. - 2017 - Validation of immune cell modules in multicellular transcriptomic data.pdf:pdf},
isbn = {1111111111},
issn = {19326203},
journal = {PLoS ONE},
number = {1},
pages = {7--9},
pmid = {28045996},
title = {{Validation of immune cell modules in multicellular transcriptomic data}},
volume = {12},
year = {2017}
}
@article{MinisteriodaSaude2017,
author = {{Minist{\'{e}}rio da Sa{\'{u}}de}},
isbn = {1517-1159},
issn = {2358-9450},
journal = {Minist{\'{e}}rio da Sa{\'{u}}de},
number = {36},
pages = {41},
title = {{Boletim Epidemiol{\'{o}}gico: S{\'{i}}filis 2017}},
volume = {48},
year = {2017}
}
@article{Irizarry2003,
author = {Irizarry, Rafael A and Hobbs, Bridget and Collin, Francois and Beazer-barclay, Yasmin D and Antonellis, Kristen J and Speed, Terence P},
number = {June},
pages = {249--264},
title = {{Exploration , Normalization , and Summaries of High Density Oligonucleotide Array Probe Level Data}},
year = {2003}
}
@article{Court2017,
abstract = {Macrophages are innate immune cells which can react to a large number of environmental stimuli thanks to a high degree of plasticity. These cells are involved in a variety of tissue functions in homeostasis, and they play essential roles in pathological contexts. Macrophages' activation state, which determines their functional orientation, is strongly influenced by the cellular environment. A large body of macrophage literature is devoted to better defining polarizations from a molecular viewpoint. It is now accepted that a multidimensional model of polarization is needed to grasp the broad phenotype repertoire controlled by environmental signals. The study presented here aimed, among other goals, to provide a molecular signature of various polarizations in human macrophages at the protein level to better define the different macrophage activation states. To study the proteome in human monocyte-derived macrophages as a function of their polarization state, we used a label-free quantification approach on in-gel fractionated and LysC/Trypsin digested proteins. In total, 5102 proteins were identified and quantified for all polarization states. New polarization-specific markers were identified and validated. Because oxygen tension is an important environmental parameter in tissues, we explored how environmental oxygen tension, at either atmospheric composition (18.6{\%} O2) or "tissue normoxia" (3{\%} O2), affected our classification of macrophage polarization. The comparative results revealed new polarization-specific makers which suggest that environmental oxygen levels should be taken into account when characterizing macrophage activation states. The proteomic screen revealed various polarization-specific proteins and oxygen sensors in human macrophages. One example is arachidonate 15-lipoxygenase (ALOX15), an IL4/IL13 polarization-specific protein, which was upregulated under low oxygen conditions and is associated with an increase in the rate of phagocytosis of apoptotic cells. These results illustrate the need to consider physicochemical parameters like oxygen level when studying macrophage polarization, so as to correctly assess their functions in tissue.},
author = {Court, Magali and Petre, Graciane and Atifi, Mich{\`{e}}le EL and Millet, Arnaud},
doi = {10.1074/mcp.RA117.000082},
file = {:home/ubuntu/.local/share/data/Mendeley Ltd./Mendeley Desktop/Downloaded/Court et al. - 2017 - Proteomic Signature Reveals Modulation of Human Macrophage Polarization and Functions Under Differing Environmenta.pdf:pdf},
issn = {1535-9476},
journal = {Molecular {\&} Cellular Proteomics},
keywords = {7483,efferocytosis,lc-ms,macrophages,ms,number of words,oxygen,oxygen tension modulates macrophage,polarization,running title},
number = {12},
pages = {2153--2168},
pmid = {28887380},
title = {{Proteomic Signature Reveals Modulation of Human Macrophage Polarization and Functions Under Differing Environmental Oxygen Conditions}},
url = {http://www.mcponline.org/lookup/doi/10.1074/mcp.RA117.000082},
volume = {16},
year = {2017}
}
@article{McMurdie2014,
abstract = {The analysis of microbial communities through dna sequencing brings many challenges: the integration of different types of data with methods from ecology, genetics, phylogenetics, multivariate statistics, visualization and testing. With the increased breadth of experimental designs now being pursued, project-specific statistical analyses are often needed, and these analyses are often difficult (or impossible) for peer researchers to independently reproduce. The vast majority of the requisite tools for performing these analyses reproducibly are already implemented in R and its extensions (packages), but with limited support for high throughput microbiome census data.$\backslash$n$\backslash$nRESULTS: Here we describe a software project, phyloseq, dedicated to the object-oriented representation and analysis of microbiome census data in R. It supports importing data from a variety of common formats, as well as many analysis techniques. These include calibration, filtering, subsetting, agglomeration, multi-table comparisons, diversity analysis, parallelized Fast UniFrac, ordination methods, and production of publication-quality graphics; all in a manner that is easy to document, share, and modify. We show how to apply functions from other R packages to phyloseq-represented data, illustrating the availability of a large number of open source analysis techniques. We discuss the use of phyloseq with tools for reproducible research, a practice common in other fields but still rare in the analysis of highly parallel microbiome census data. We have made available all of the materials necessary to completely reproduce the analysis and figures included in this article, an example of best practices for reproducible research.$\backslash$n$\backslash$nCONCLUSIONS: The phyloseq project for R is a new open-source software package, freely available on the web from both GitHub and Bioconductor.},
author = {McMurdie, Paul J. and Holmes, Susan},
doi = {10.1371/journal.pone.0061217},
file = {:home/ubuntu/workstation/projetos/hu/references/McMurdie2014.pdf:pdf},
issn = {19326203},
journal = {PLoS ONE},
number = {4},
title = {{Phyloseq: An R Package for Reproducible Interactive Analysis and Graphics of Microbiome Census Data}},
volume = {8},
year = {2013}
}
@article{Huang2017,
abstract = {RATIONALE Differences in the lung microbial community influence idiopathic pulmonary fibrosis (IPF) progression. Whether the lung microbiome influences IPF host defense remains unknown. OBJECTIVES To explore the host immune response and microbial interaction in IPF as they relate to progression-free survival (PFS), fibroblast function, and leukocyte phenotypes. METHODS Paired microarray gene expression data derived from peripheral blood mononuclear cells as well as 16S ribosomal RNA sequencing data from bronchoalveolar lavage obtained as part of the COMET-IPF (Correlating Outcomes with Biochemical Markers to Estimate Time-Progression in Idiopathic Pulmonary Fibrosis) study were used to conduct association pathway analyses. The responsiveness of paired lung fibroblasts to Toll-like receptor 9 (TLR9) stimulation by CpG-oligodeoxynucleotide (CpG-ODN) was integrated into microbiome-gene expression association analyses for a subset of individuals. The relationship between associated pathways and circulating leukocyte phenotypes was explored by flow cytometry. MEASUREMENTS AND MAIN RESULTS Down-regulation of immune response pathways, including nucleotide-binding oligomerization domain (NOD)-, Toll-, and RIG1-like receptor pathways, was associated with worse PFS. Ten of the 11 PFS-associated pathways correlated with microbial diversity and individual genus, with species accumulation curve richness as a hub. Higher species accumulation curve richness was significantly associated with inhibition of NODs and TLRs, whereas increased abundance of Streptococcus correlated with increased NOD-like receptor signaling. In a network analysis, expression of up-regulated signaling pathways was strongly associated with decreased abundance of operational taxonomic unit 1341 (OTU1341; Prevotella) among individuals with fibroblasts responsive to CpG-ODN stimulation. The expression of TLR signaling pathways was also linked to CpG-ODN responsive fibroblasts, OTU1341 (Prevotella), and Shannon index of microbial diversity in a network analysis. Lymphocytes expressing C-X-C chemokine receptor 3 CD8 significantly correlated with OTU1348 (Staphylococcus). CONCLUSIONS These findings suggest that host-microbiome interactions influence PFS and fibroblast responsiveness.},
author = {Huang, Yong and Ma, Shwu-Fan and Espindola, Milena S and Vij, Rekha and Oldham, Justin M and Huffnagle, Gary B and Erb-Downward, John R and Flaherty, Kevin R and Moore, Beth B and White, Eric S and Zhou, Tong and Li, Jianrong and Lussier, Yves A and Han, MeiLan K and Kaminski, Naftali and Garcia, Joe G N and Hogaboam, Cory M and Martinez, Fernando J and Noth, Imre},
doi = {10.1164/rccm.201607-1525OC},
issn = {1073-449X},
journal = {American Journal of Respiratory and Critical Care Medicine},
keywords = {bronchoalveolar,cpg-oligodeoxynucleotide response,host immune response and,including nucleotide-binding oligomerization,lavage microbiome,microbial interaction,pattern,peripheral blood mononuclear cell,response pathways,transcriptome},
number = {2},
pages = {208--219},
pmid = {28157391},
title = {{Microbes Are Associated with Host Innate Immune Response in Idiopathic Pulmonary Fibrosis}},
url = {http://www.atsjournals.org/doi/10.1164/rccm.201607-1525OC},
volume = {196},
year = {2017}
}
@phdthesis{Tarasova2016,
address = {Stockholm},
author = {Tarasova, Nataliya},
file = {:home/ubuntu/.local/share/data/Mendeley Ltd./Mendeley Desktop/Downloaded/Tarasova - 2016 - Establishing a proteomics-based monocyte assay to assess differential innate immune responses.pdf:pdf},
isbn = {9789176762738},
publisher = {Karolinska Institutet},
school = {Karolinska Institutet},
title = {{Establishing a proteomics-based monocyte assay to assess differential innate immune responses}},
type = {Doctoral Thesis},
url = {http://repositorio.ufpe.br/handle/123456789/14905},
year = {2016}
}
@article{Alfano2013,
abstract = {Mononuclear phagocytes play a fundamental role in the tissue homeostasis and innate defenses against viruses and other microbial pathogens. In addition, they are likely involved in several steps of cancer development. Circulating monocytes and tissue macrophages are target cells of viral infections, including human cytomegalovirus, human herpes virus 8, and the HIV, and alterations of their functional and phenotypic properties are likely involved in many tissue-degenerative diseases, including atherosclerosis and cancer. Different tissue microenvironments as well as their pathological alterations can profoundly affect the polarization state of macrophages toward the extreme phenotypes conventionally termed M1 and M2. Thus, targeting disease-associated macrophages is considered a potential approach particularly in the context of cancer-associated tumor-associated macrophages, supporting malignant cell growth and progression toward a metastatic phenotype. Of note is the fact that tumor-associated macrophages isolated from established tumors display phenotypic and functional features similar to those of in vitro-derived M2-polarized cells. Concerning HIV-1 infection, viral eradication strategies in the context of combination antiretroviral therapy should also consider the possibility to deplete, at least transiently, certain mononuclear phagocytes subsets, although the possibility of distinguishing those that are either infected or pathogenically altered remains a goal of future research. In the present review, we will focus on the recent literature concerning the role of human macrophage polarization in viral infections and cancer.},
author = {Alfano, Massimo and Graziano, Francesca and Genovese, Luca and Poli, Guido},
doi = {10.1161/ATVBAHA.112.300171},
file = {:home/ubuntu/.local/share/data/Mendeley Ltd./Mendeley Desktop/Downloaded/Alfano et al. - 2013 - Macrophage polarization at the crossroad between hiv-1 infection and cancer development.pdf:pdf},
isbn = {1079-5642},
issn = {10795642},
journal = {Arteriosclerosis, Thrombosis, and Vascular Biology},
keywords = {Cancer,HIV,Human cytomegalovirus,Human herpes virus 8,M1,M2},
number = {6},
pages = {1145--1152},
pmid = {23677880},
title = {{Macrophage polarization at the crossroad between hiv-1 infection and cancer development}},
volume = {33},
year = {2013}
}
@article{Zweig1993,
abstract = {The clinical performance of a laboratory test can be described in terms of diagnostic accuracy, or the ability to correctly classify subjects into clinically relevant subgroups. Diagnostic accuracy refers to the quality of the information provided by the classification device and should be distinguished from the usefulness, or actual practical value, of the information. Receiver-operating characteristic (ROC) plots provide a pure index of accuracy by demonstrating the limits of a test's ability to discriminate between alternative states of health over the complete spectrum of operating conditions. Furthermore, ROC plots occupy a central or unifying position in the process of assessing and using diagnostic tools. Once the plot is generated, a user can readily go on to many other activities such as performing quantitative ROC analysis and comparisons of tests, using likelihood ratio to revise the probability of disease in individual subjects, selecting decision thresholds, using logistic-regression analysis, using discriminant-function analysis, or incorporating the tool into a clinical strategy by using decision analysis.},
author = {Zweig, M. H. and Campbell, G.},
doi = {ROC; Receiver-Operating Characteristic; SDT; Signal Detection Theory},
file = {:home/ubuntu/.local/share/data/Mendeley Ltd./Mendeley Desktop/Downloaded/Zweig, Campbell - 1993 - Receiver-operating characteristic (ROC) plots A fundamental evaluation tool in clinical medicine.pdf:pdf},
isbn = {0009-9147 (Print)$\backslash$r0009-9147},
issn = {00099147},
journal = {Clinical Chemistry},
keywords = {data analysis,diagnostic accuracy,diagnostic threshold,likelihood ratio,predictive value,receiver-operating characteristic curves,test efficiency},
number = {4},
pages = {561--577},
pmid = {8472349},
title = {{Receiver-operating characteristic (ROC) plots: A fundamental evaluation tool in clinical medicine}},
volume = {39},
year = {1993}
}
@article{Ji2006,
abstract = {Objective quality control indices are needed to facilitate clinical implementation of DNA microarrays used in transcriptional profiling as well as other types of genomic analysis.},
author = {Ji, Hanlee and Davis, Ronald W},
doi = {10.1038/nbt0906-1112},
isbn = {1087-0156 (Linking)},
issn = {10870156},
journal = {Nature Biotechnology},
number = {9},
pages = {1112--1113},
pmid = {16964224},
title = {{Data quality in genomics and microarrays}},
volume = {24},
year = {2006}
}
@article{Herazo-Maya2012,
abstract = {Idiopathic pulmonary fibrosis (IPF), the most common fibrotic lung disease, is a chronic disease of unknown etiology with a very high mortality. Personalized medicine focuses on the use of the individual's molecular and 'omic' (i.e., genomic, epigenomic and proteomic) information to direct more efficient and cost-effective strategies for prevention, diagnosis, outcome prediction and treatment of diseases. In this review, we describe the use and promise of applying 'omic' technologies to the familial and sporadic forms of IPF as a means to personalize diagnosis and outcome prediction in IPF. The validation and implementation of such approaches will be crucial to personalize IPF patient care, prioritize lung transplant and stratify patients for drug studies, as well as, in the future, predict response to therapies as they emerge.},
author = {Herazo-Maya, Jose D and Kaminski, Naftali},
doi = {10.2217/bmm.12.38},
file = {:home/ubuntu/.local/share/data/Mendeley Ltd./Mendeley Desktop/Downloaded/Herazo-Maya, Kaminski - 2012 - Personalized medicine applying 'omics' to lung fibrosis.pdf:pdf},
isbn = {1752-0363},
issn = {1752-0371},
journal = {Biomarkers in medicine},
keywords = {Blood Proteins,Blood Proteins: metabolism,Disease Susceptibility,Genomics,Humans,Individualized Medicine,Matrix Metalloproteinase 7,Matrix Metalloproteinase 7: metabolism,Polymorphism, Single Nucleotide,Pulmonary Fibrosis,Pulmonary Fibrosis: diagnosis,Pulmonary Fibrosis: therapy,Tomography Scanners, X-Ray Computed,Tumor Suppressor Proteins,Tumor Suppressor Proteins: genetics},
number = {4},
pages = {529--40},
pmid = {22917154},
title = {{Personalized medicine: applying 'omics' to lung fibrosis.}},
url = {http://www.scopus.com/inward/record.url?eid=2-s2.0-84865501155{\&}partnerID=tZOtx3y1},
volume = {6},
year = {2012}
}
@article{Khoo2009,
abstract = {The understanding of how cellular productivity is modulated in cell lines is of significant importance in the biopharmaceutical industry. Often, single molecular mechanisms fail to fully explain how specific antibody productivity is enhanced during proliferation arrest. Previously, we reported that certain physiological changes occur when proliferation is arrested by p21(CIP1) over expression. In this work, we correlate physiological and molecular factors to enhance antibody productivity. Using biomass, cell volume and total cellular protein content as a basis for determining specific productivity, it was found that total cellular protein correlated best with cellular productivity. This meant that there was no preferential increase in antibody production relative to cellular proteins in arrested cultures. However, molecular analysis of mRNA transcription and stability indicated that both processes were altered in arrested cultures resulting in up to threefold increased heavy chain mRNA levels. While flow cytometric analysis revealed that arrested cells had elevated translational capacity for both heavy and light chains, the heavy to light chain polypeptide ratio was 10-50{\%} higher than in the control. This resulted in a lower extracellular accumulation of light chains and a better utilization of cellular resources for the formation of complete antibodies. Active transcriptional regulation of heavy and light chain mRNA and the modulation of translational activities play a vital role in the modulation of overall antibody productivity of these cells. The combined effect of heavy chain mRNA enhancement and the increased cellular assembly capacity was determined to effectively increase specific productivity.},
author = {Khoo, Soo Hean Gary and Al-Rubeai, Mohamed},
doi = {10.1002/bit.22041},
file = {:home/ubuntu/.local/share/data/Mendeley Ltd./Mendeley Desktop/Downloaded/Khoo, Al-Rubeai - 2009 - Detailed understanding of enhanced specific antibody productivity in NS0 myeloma cells.pdf:pdf},
isbn = {1097-0290 (Electronic)$\backslash$r0006-3592 (Linking)},
issn = {00063592},
journal = {Biotechnology and Bioengineering},
keywords = {Cell culture,Cell cycle,Monoclonal antibody,NS0 myeloma,P21,mRNA},
number = {1},
pages = {188--199},
pmid = {18683250},
title = {{Detailed understanding of enhanced specific antibody productivity in NS0 myeloma cells}},
volume = {102},
year = {2009}
}
@article{Leek2012,
abstract = {Heterogeneity and latent variables are now widely recognized as major sources of bias and variability in high-throughput experiments. The most well-known source of latent variation in genomic experiments are batch effects-when samples are processed on different days, in different groups or by different people. However, there are also a large number of other variables that may have a major impact on high-throughput measurements. Here we describe the sva package for identifying, estimating and removing unwanted sources of variation in high-throughput experiments. The sva package supports surrogate variable estimation with the sva function, direct adjustment for known batch effects with the ComBat function and adjustment for batch and latent variables in prediction problems with the fsva function.},
archivePrefix = {arXiv},
arxivId = {NIHMS150003},
author = {Leek, Jeffrey T and Johnson, W Evan and Parker, Hilary S and Jaffe, Andrew E and Storey, John D},
doi = {10.1093/bioinformatics/bts034},
eprint = {NIHMS150003},
file = {:home/ubuntu/.local/share/data/Mendeley Ltd./Mendeley Desktop/Downloaded/Leek et al. - 2012 - The SVA package for removing batch effects and other unwanted variation in high-throughput experiments.pdf:pdf},
isbn = {1367480314602059},
issn = {13674803},
journal = {Bioinformatics},
number = {6},
pages = {882--883},
pmid = {22257669},
title = {{The SVA package for removing batch effects and other unwanted variation in high-throughput experiments}},
volume = {28},
year = {2012}
}
@incollection{Camargo2013,
address = {Rio de Janeiro},
author = {Camargo, M E and Okay, T S},
booktitle = {Diagn{\'{o}}stico Laboratorial das Principais Doen{\c{c}}as Infecciosas e Autoimunes},
chapter = {19},
edition = {3},
editor = {Walter, Ferreira and Moraes, Sandra},
pages = {235--241},
publisher = {Guanabara Koogan},
title = {{S{\'{i}}filis}},
year = {2013}
}
@article{Altschul1990,
abstract = {ASPD is a new curated database that incorporates data on full-length proteins, protein domains and peptides that were obtained through in vitro directed evolution processes (mainly by means of phage display). At present, the ASPD database contains data on 195 selection experiments, which were described in 112 original papers. For each experiment, the following information is given: (i) description of the target for binding, (ii) description of the protein or peptide which serves as the template for library construction and description of the native protein which binds the target, (iii) links to the major proteomic databases (SWISS-PROT, PDB, PROSITE and ENZYME), (iv) keywords referring to the biological significance of the experiment, (v) aligned sequences of proteins or peptides retrieved through in vitro evolution and relevant native or constructed sequences, (vi) the number of rounds of selection/amplification and (vii) the number of occurrences of clones with each sequence. The literature data include a full reference, a link to the MEDLINE database and the name of the corresponding author with his email address. ASPD has a user-friendly interface which allows for simple queries using the names of proteins and ligands, as well as keywords describing the biological role of the interaction studied, and also for queries based on authors' names. It is also possible to access the database by means of the SRS system, allowing complex queries. There is a BLAST search tool against the ASPD for looking directly for homologous sequences. Research tools of the ASPD allow the analysis of pairwise correlations in the sequences of proteins and peptides selected against one target. The URL for the ASPD database is http://www.sgi.sscc.ru/mgs/gnw/aspd/.},
archivePrefix = {arXiv},
arxivId = {arXiv:1611.08307v1},
author = {Altschul, Stephen F and Gish, Warren and Miller, Webb and Myers, Eugene W and Lipman, David J},
doi = {10.1016/S0022-2836(05)80360-2},
eprint = {arXiv:1611.08307v1},
file = {:home/ubuntu/.local/share/data/Mendeley Ltd./Mendeley Desktop/Downloaded/Altschul et al. - 1990 - Basic Local Alignment Search Tool Stephen.pdf:pdf},
isbn = {0022-2836 (Print)},
issn = {0022-2836},
journal = {Journal of Molecular Biology},
keywords = {*Databases,Animals,Binding Sites,Database Management Systems,Forecasting,Human,Information Storage and Retrieval,Internet,Non-U.S. Gov't,Peptide Library,Peptides/chemistry/genetics/metabolism,Protein,Protein Structure,Proteins/chemistry/genetics/metabolism,Sequence Alignment,Structure-Activity Relationship,Support,Tertiary,User-Computer Interface},
number = {1},
pages = {403--410},
pmid = {2231712},
title = {{Basic Local Alignment Search Tool Stephen}},
volume = {215},
year = {1990}
}
@article{Becker2015,
abstract = {A large variety of fungi are present in the environment, among which a proportion colonizes the human body, usually without causing any harm. However, depending on the host immune status, commensals can become opportunistic pathogens that induce diseases ranging from superficial non-harmful infection to life-threatening systemic disease. The interplay between the host and the fungal commensal flora is being orchestrated by an efficient recognition of the microorganisms, which in turn ensures a proper balance between tolerance of the normal fungal flora and induction of immune defense mechanisms when invasion occurs. Pattern recognition receptors (PRRs) play a significant role in maintaining this balance due to their capacity to sense fungi and induce host responses such as the induction of proinflammatory cytokines involved in the activation of innate and adaptive immune responses. In the present review, we will discuss the most recent findings regarding the recognition of Candida albicans and Aspergillus fumigatus and the different types of immune cells that play a role in antifungal host defense.},
author = {Becker, Katharina L. and Ifrim, Daniela C. and Quintin, Jessica and Netea, Mihai G. and van de Veerdonk, Frank L.},
doi = {10.1007/s00281-014-0467-z},
file = {:home/ubuntu/.local/share/data/Mendeley Ltd./Mendeley Desktop/Downloaded/Becker et al. - 2015 - Antifungal innate immunity recognition and inflammatory networks.pdf:pdf},
isbn = {1863-2297},
issn = {18632300},
journal = {Seminars in Immunopathology},
keywords = {Aspergillus,Candida,Macrophages,NK cells,Neutrophils,Pattern recognition receptors},
number = {2},
pages = {107--116},
pmid = {25527294},
title = {{Antifungal innate immunity: recognition and inflammatory networks}},
volume = {37},
year = {2015}
}
@article{Byrne2016,
abstract = {Pulmonary fibrosis (PF) is a growing clinical problem which can result in breathlessness or respiratory failure and has an average life expectancy of 3 years from diagnosis. Therapeutic options for PF are limited and there is therefore a significant unmet clinical need. The recent resurgent interest in macrophage biology has led to a new understanding of lung macrophage origins, biology, and phenotypes. In this review we discuss fibrotic mechanisms and focus on the role of macrophages during fibrotic lung disease. Data from both human and murine studies are reviewed, highlighting novel macrophage-orientated biomarkers for disease diagnosis and potential targets for future anti-fibrotic therapies.},
author = {Byrne, Adam J. and Maher, Toby M. and Lloyd, Clare M.},
doi = {10.1016/j.molmed.2016.02.004},
file = {:home/ubuntu/.local/share/data/Mendeley Ltd./Mendeley Desktop/Downloaded/Byrne, Maher, Lloyd - 2016 - Pulmonary Macrophages A New Therapeutic Pathway in Fibrosing Lung Disease.pdf:pdf},
isbn = {1471-4914},
issn = {1471499X},
journal = {Trends in Molecular Medicine},
keywords = {Clinical trials,Idiopathic pulmonary fibrosis,Innate immunity,Pathogenesis,Personalized medicine},
number = {4},
pages = {303--316},
pmid = {26979628},
publisher = {Elsevier Ltd},
title = {{Pulmonary Macrophages: A New Therapeutic Pathway in Fibrosing Lung Disease?}},
url = {http://dx.doi.org/10.1016/j.molmed.2016.02.004},
volume = {22},
year = {2016}
}
@article{Nuclear2017,
abstract = {Dysregulated inflammasome activation contributes to respiratory infections and pathologic airway inflammation. Through basic and translational approaches involving murine models and human genetic epidemiology, we show here the importance of the different inflammasomes in regulating inflammatory responses in mice and humans with cystic fibrosis (CF), a life-threatening disorder of the lungs and digestive system. While both contributing to pathogen clearance, NLRP3 more than NLRC4 contributes to deleterious inflammatory responses in CF and correlates with defective NLRC4-dependent IL-1Ra production. Disease susceptibility in mice and microbial colonization in humans occurs in conditions of genetic deficiency of NLRC4 or IL-1Ra and can be rescued by administration of the recombinant IL-1Ra, anakinra. These results indicate that pathogenic NLRP3 activity in CF could be negatively regulated by IL-1Ra and provide a proof-of-concept evidence that inflammasomes are potential targets to limit the pathological consequences of microbial colonization in CF.},
archivePrefix = {arXiv},
arxivId = {15334406},
author = {Nuclear, Suppress and Driven, Factor- B and Li, Kang and Ching, Daniel and Luk, Fu Sang and Raffai, Robert L and Zamanian-daryoush, Maryam and Lindner, Daniel and Tallant, Thomas C and Wang, Zeneng and Buffa, Jennifer and Klipfell, Elizabeth and Parker, Yvonne and Hatala, Denise and Parsons-wingerter, Patricia and Rayman, Pat and Yusufishaq, Mohamed Sharif S and Fisher, Edward A and Smith, Jonathan D and Finke, Jim and Didonato, Joseph A and Hazen, Stanley L and Yao, Xianglan and Gordon, Elizabeth M and Figueroa, Debbie M and Barochia, Amisha V and Levine, Stewart J. and Wight, Thomas N and Frevert, Charles W and Debley, Jason S and Reeves, Stephen R and Parks, William C. and Ziegler, Steven F and Venosa, Alessandro and Gow, James G and Hall, Leroy and Malaviya, Rama and Gow, Andrew J and Laskin, Jeffrey D and Laskin, Debra L and Choi, Hyejeong and Gow, Andrew J and Laskin, Jeffrey D and Laskin, Debra L and Sunil, Vasanthi R and Venosa, Alessandro and Vayas, Kinal N and Businaro, Rita and Heck, Diane E and Laskin, Jeffrey D and Laskin, Debra L and Wood, Robert and Medical, Johnson and Venosa, X Alessandro and Malaviya, Rama and Gow, Andrew J and Hall, Leroy and Laskin, Jeffrey D and Laskin, Debra L and Vannella, Kevin M and Ramalingam, Thirumalai R and Borthwick, Lee A and Barron, Luke and Hart, Kevin M and Thompson, Robert W and Kindrachuk, Kristen N and Cheever, Allen W and White, Sandra and Budelsky, Alison L and Comeau, Michael R and Smith, Dirk E and Wynn, Thomas A and Todd, Nevins W and Luzina, Irina G and Atamas, Sergei P and Sun, H and Pan, H and Ding, H and Gulati, M and Fares, W H and Carrano, D A and Ryu, C and Peng, X and Cruz, C Dela and Herzog, E and T{\o}ndell, Anders and Moen, Torolf and B{\o}rset, Magne and Salvesen, {\O}yvind and R{\o}, Anne Dorthea and Sue-chu, Malcolm and Irvin, Chaoyu and Zafar, Iram and Good, James T and Rollins, Donald and Christianson, Christina and Liu, Weimin and Liu, Sucai and Verma, Mukesh and Zafar, Iram and Good, James T and Rollins, Donald and Lloyd, Clare M. and Hessel, Edith M and Suwara, M I and Green, N J and Borthwick, Lee A and Mann, J and Mayer-barber, K D and Barron, Luke and Corris, P A and Farrow, S N and Wynn, Thomas A and Fisher, A J and Mann, D A and Su, Wen-pin Wu-chou and Chen, Yen-ting and Lai, Wu-wei and Lin, Chien-chung and Yan, Jing-jou and Su, Wen-pin Wu-chou and Stahl, Mirjam and Schupp, Jonas C and J{\"{a}}ger, Benedikt and Schmid, Michael and Zissel, Gernot and M{\"{u}}ller-, Joachim and Vukmirovic, Milica and Kaminski, Naftali and Schnerch, Jasmin and Prasse, Antje and Vlachakis, Dimitrios and Schuchardt, Katrin L and Pechkovsky, Dmitri V and Goldmann, Torsten and Gaede, Karoline I and Zissel, Gernot and Rezeli, Melinda and Zetterberg, Henrik and Blennow, Kaj and Brinkmalm, Ann and Laurell, Thomas and Hansson, Oskar and Marko-varga, Gy{\"{o}}rgy and Raes, Geert and Baetselier, Patrick De and Ghassabeh, Gholamreza Hassanzadeh and Alerts, Email and Hussell, Tracy and Bell, Thomas J and Pechkovsky, Dmitri V and Prasse, Antje and Kollert, Florian and Engel, Kathrin M Y and Dentler, Jan and Luttmann, Werner and Friedrich, Karlheinz and M{\"{u}}ller-quernheim, Joachim and Zissel, Gernot and Gauvreau, G M and Boulet, L and Cockcroft, D W and Fitzgerald, J M and Mayers, I and Carlsten, C and Laviolette, M and Killian, K J and Davis, B E and Nie, Yunjuan and Sun, Lei and Wu, Yaxian and Yang, Yaoyao and He, Huiqiong and Hu, Yudong and Chang, Yanhua and Zhu, Jianwei and Ye, Richard D and Christman, John W and Moretti, Silvia and Renga, Giorgia and Oikonomou, Vasilis and Galosi, Claudia and Pariano, Marilena and Iannitti, Rossana G. and Borghi, Monica and Puccetti, Matteo and Zuani, Marco De and Pucillo, Carlo E and Paolicelli, Giuseppe and Zelante, Teresa and Renauld, Jean-christophe C. and Bereshchenko, Oxana and Sportoletti, Paolo and Lucidi, Vincenzina and Russo, Maria Chiara and Majo, Fabio and Ricciotti, Gabriella and Ellemunter, Helmut and Colombo, Carla and Fiscarelli, Ersilia and Lass-flo, Cornelia and Ratclif, Luigi and Talesa, Vincenzo Nicola and Napolioni, Valerio and Romani, Luigina and Mutlu, M and Budinger, G R Scott and Perlman, Harris and Ma, Chunmei and Ouyang, Qiufang and Huang, Ziyang and Chen, Xiaoqing and Lin, Ye and Hu, Weiping and Lin, Ling and Luzina, Irina G and Todd, Nevins W and Sundararajan, Sripriya and Atamas, Sergei P and Nuclear, Suppress and Driven, Factor- B and Li, Kang and Ching, Daniel and Luk, Fu Sang and Raffai, Robert L and Lee, Jong-uk and Chang, Hun Soo and Lee, Hyeon Ju and Jung, Chang An and Bae, Da Jeong and Song, Hyun Ji and Park, Jong Sook Jai Soung and Uh, Soo-taek Taek and Kim, Young Hoon and Seo, Ki-hyun and Park, Choon-sik Sik and Landi, Claudia and Bargagli, Elena and Carleo, Alfonso and Bianchi, Laura and Gagliardi, Assunta and Paper, Original and Kim, Tae Hoon and Lee, Yoo Hoon and Kim, Kyung Hun and Lee, Shin Hwa and Cha, Ji Yeon and Shin, Eun Kyoung and Jung, Seok and Jang, An Soo and Park, Sung Woo and Uh, Soo-taek Taek and Kim, Young Hoon and Park, Jong Sook Jai Soung and Sin, Hwa Gyoun and Youm, Wook and Koh, Eun Suk and Cho, Sun Young and Paik, Young Ki and Rhim, Tai Youn and Park, Choon-sik Sik and Iwasaki, Akiko and Foxman, Ellen F. and Molony, Ryan D. and Liew, Foo Yew and Girard, Jean-Philippe and Turnquist, Heth Roderick and Iannitti, Rossana G. and Napolioni, Valerio and Oikonomou, Vasilis and {De Luca}, Antonella and Galosi, Claudia and Pariano, Marilena and Massi-Benedetti, Cristina and Borghi, Monica and Puccetti, Matteo and Lucidi, Vincenzina and Colombo, Carla and Fiscarelli, Ersilia and Lass-Fl{\"{o}}rl, Cornelia and Majo, Fabio and Cariani, Lisa and Russo, Maria Chiara and Porcaro, Luigi and Ricciotti, Gabriella and Ellemunter, Helmut and Ratclif, Luigi and {De Benedictis}, Fernando Maria and Talesa, Vincenzo Nicola and Dinarello, Charles A. and van de Veerdonk, Frank L. and Romani, Luigina and Hams, E. and Armstrong, M. E. and Barlow, J. L. and Saunders, S. P. and Schwartz, C. and Cooke, G. and Fahy, R. J. and Crotty, T. B. and Hirani, N. and Flynn, R. J. and Voehringer, D. and McKenzie, A. N. J. and Donnelly, S. C. and Fallon, P. G. and Gregson, Aric L. and Hoji, Aki and Injean, Patil and Poynter, Steven T. and Briones, Claudia and Palchevskiy, Vyacheslav and {Sam Weigt}, S. and Shino, Michael Y. and DerHovanessian, Ariss and Sayah, David and Saggar, Rajan and Ross, David and Ardehali, Abbas and Lynch, Joseph P. and Belperio, John A. and Gharib, Sina A. and Malur, Anagha and Huizar, Isham and Barna, Barbara P. and Kavuru, Mani S. and Schnapp, Lynn M. and Thomassen, Mary Jane and Johnston, L. K. and Huizar, Isham and Birkland, T. P. and Hanson, J. and Wang, Y. and Parks, William C. and Manicone, A. M. and Gasse, Pamela and Mary, Caroline and Guenon, Isabelle and Noulin, Nicolas and Charron, Sabine and Schnyder-candrian, Silvia and Schnyder, Bruno and Akira, Shizuo and Quesniaux, Val{\'{e}}rie F J and Lagente, Vincent and Ryffel, Bernhard and Couillin, Isabelle and Iliev, Iliyan D. and Leonardi, Irina and {Gwyer Findlay}, Emily and Hussell, Tracy and Dai, Cuilian and Yao, Xianglan and Keeran, Karen J. and Zywicke, Gayle J. and Qu, Xuan and Yu, Zu Xi and Dagur, Pradeep K. and McCoy, J. Philip and Remaley, Alan T. and Levine, Stewart J. and Shen, Ping and Fillatreau, Simon and Camelo, Ana and Rosignoli, Guglielmo and Ohne, Yoichiro and Stewart, Ross A and Overed-sayer, Catherine and Sleeman, Matthew A and May, Richard D and Byrne, Adam J. and Maher, Toby M. and Lloyd, Clare M. and Braga, Tarcio Teodoro and Moura, Ivan C. and Lepique, Ana Paula and Camara, Niels Olsen Saraiva and Barlo, N. P. and {Van Moorsel}, C. H M and Korthagen, N. M. and Heron, M. and Rijkers, G. T. and Ruven, H. J T and {Van Den Bosch}, J. M M and Grutters, J. C. and Arras, M. and Huaux, F. and Vink, A. and Delos, M. and Coutelier, J. P. and Many, M. C. and Barbarin, V. and Renauld, Jean-christophe C. and Lison, D. and Prasse, Antje},
doi = {10.1038/nri3857},
eprint = {15334406},
file = {:home/ubuntu/.local/share/data/Mendeley Ltd./Mendeley Desktop/Downloaded/Iwasaki, Foxman, Molony - 2016 - Early local immune defences in the respiratory tract.pdf:pdf;:home/ubuntu/.local/share/data/Mendeley Ltd./Mendeley Desktop/Downloaded/Liew, Girard, Turnquist - 2016 - Interleukin-33 in health and disease.pdf:pdf;:home/ubuntu/.local/share/data/Mendeley Ltd./Mendeley Desktop/Downloaded/Korthagen et al. - 2012 - IL1RN genetic variations and risk of IPF A meta-analysis and mRNA expression study.pdf:pdf;:home/ubuntu/.local/share/data/Mendeley Ltd./Mendeley Desktop/Downloaded/Gharib et al. - 2016 - Sarcoidosis activates diverse transcriptional programs in bronchoalveolar lavage cells.pdf:pdf;:home/ubuntu/.local/share/data/Mendeley Ltd./Mendeley Desktop/Downloaded/Gregson et al. - 2015 - Altered exosomal RNA profiles in bronchoalveolar lavage from lung transplants with acute rejection.pdf:pdf;:home/ubuntu/.local/share/data/Mendeley Ltd./Mendeley Desktop/Downloaded/Yao et al. - 2016 - Emerging roles of apolipoprotein e and apolipoprotein A-I in the pathogenesis and treatment of lung disease.pdf:pdf;:home/ubuntu/.local/share/data/Mendeley Ltd./Mendeley Desktop/Downloaded/Hams et al. - 2014 - IL-25 and type 2 innate lymphoid cells induce pulmonary fibrosis.pdf:pdf;:home/ubuntu/.local/share/data/Mendeley Ltd./Mendeley Desktop/Downloaded/Zamanian-Daryoush et al. - 2013 - The cardioprotective protein apolipoprotein a1 promotes potent anti-tumorigenic effects.pdf:pdf;:home/ubuntu/.local/share/data/Mendeley Ltd./Mendeley Desktop/Downloaded/Li et al. - 2015 - Apolipoprotein e Enhances MicroRNA-146a in Monocytes and Macrophages to Suppress Nuclear Factor-$\kappa$B-Driven Inflammati.pdf:pdf;:home/ubuntu/.local/share/data/Mendeley Ltd./Mendeley Desktop/Downloaded/Iannitti et al. - 2016 - IL-1 receptor antagonist ameliorates inflammasome-dependent inflammation in murine and human cystic fibrosis.pdf:pdf;:home/ubuntu/.local/share/data/Mendeley Ltd./Mendeley Desktop/Downloaded/Gwyer Findlay, Hussell - 2012 - Macrophage-mediated inflammation and disease A focus on the lung.pdf:pdf;:home/ubuntu/.local/share/data/Mendeley Ltd./Mendeley Desktop/Downloaded/Gasse et al. - 2007 - IL-1R1 MyD88 signaling and the inflammasome are essential in pulmonary inflammation and fibrosis in mice.pdf:pdf;:home/ubuntu/.local/share/data/Mendeley Ltd./Mendeley Desktop/Downloaded/Iliev, Leonardi - 2017 - Fungal dysbiosis immunity and interactions at mucosal barriers.pdf:pdf;:home/ubuntu/.local/share/data/Mendeley Ltd./Mendeley Desktop/Downloaded/Gharib et al. - 2014 - MMP28 promotes macrophage polarization toward M2 cells and augments pulmonary fibrosis.pdf:pdf;:home/ubuntu/.local/share/data/Mendeley Ltd./Mendeley Desktop/Downloaded/Byrne, Maher, Lloyd - 2016 - Pulmonary Macrophages A New Therapeutic Pathway in Fibrosing Lung Disease.pdf:pdf;:home/ubuntu/.local/share/data/Mendeley Ltd./Mendeley Desktop/Downloaded/Camelo et al. - 2017 - IL-33 , IL-25 , and TSLP induce a distinct phenotypic and activation pro fi le in human type 2 innate lymphoid ce.pdf:pdf;:home/ubuntu/.local/share/data/Mendeley Ltd./Mendeley Desktop/Downloaded/Shen, Fillatreau - 2015 - Antibody-independent functions of B cells a focus on cytokines.pdf:pdf;:home/ubuntu/.local/share/data/Mendeley Ltd./Mendeley Desktop/Downloaded/Rezeli et al. - 2015 - Quantification of total apolipoprotein E and its specific isoforms in cerebrospinal fluid and blood in Alzheimer'.pdf:pdf;:home/ubuntu/.local/share/data/Mendeley Ltd./Mendeley Desktop/Downloaded/Nuclear et al. - 2017 - Apolipoprotein A-I attenuates ovalbumin-induced neutrophilic airway inflammation via a granulocyte colony-stimul.pdf:pdf;:home/ubuntu/.local/share/data/Mendeley Ltd./Mendeley Desktop/Downloaded/Nuclear et al. - 2017 - Apolipoprotein A-I attenuates ovalbumin-induced neutrophilic airway inflammation via a granulocyte colony-sti(2).pdf:pdf;:home/ubuntu/.local/share/data/Mendeley Ltd./Mendeley Desktop/Downloaded/Nuclear et al. - 2017 - Apolipoprotein A-I attenuates ovalbumin-induced neutrophilic airway inflammation via a granulocyte colony-sti(3).pdf:pdf;:home/ubuntu/.local/share/data/Mendeley Ltd./Mendeley Desktop/Downloaded/Nuclear et al. - 2017 - Apolipoprotein A-I attenuates ovalbumin-induced neutrophilic airway inflammation via a granulocyte colony-sti(4).pdf:pdf;:home/ubuntu/.local/share/data/Mendeley Ltd./Mendeley Desktop/Downloaded/Nuclear et al. - 2017 - Apolipoprotein A-I attenuates ovalbumin-induced neutrophilic airway inflammation via a granulocyte colony-sti(5).pdf:pdf;:home/ubuntu/.local/share/data/Mendeley Ltd./Mendeley Desktop/Downloaded/Nuclear et al. - 2017 - Apolipoprotein A-I attenuates ovalbumin-induced neutrophilic airway inflammation via a granulocyte colony-sti(6).pdf:pdf;:home/ubuntu/.local/share/data/Mendeley Ltd./Mendeley Desktop/Downloaded/Nuclear et al. - 2017 - Apolipoprotein A-I attenuates ovalbumin-induced neutrophilic airway inflammation via a granulocyte colony-sti(7).pdf:pdf;:home/ubuntu/.local/share/data/Mendeley Ltd./Mendeley Desktop/Downloaded/Nuclear et al. - 2017 - Apolipoprotein A-I attenuates ovalbumin-induced neutrophilic airway inflammation via a granulocyte colony-sti(8).pdf:pdf;:home/ubuntu/.local/share/data/Mendeley Ltd./Mendeley Desktop/Downloaded/Nuclear et al. - 2017 - Apolipoprotein A-I attenuates ovalbumin-induced neutrophilic airway inflammation via a granulocyte colony-sti(9).pdf:pdf;:home/ubuntu/.local/share/data/Mendeley Ltd./Mendeley Desktop/Downloaded/Nuclear et al. - 2017 - Apolipoprotein A-I attenuates ovalbumin-induced neutrophilic airway inflammation via a granulocyte colony-st(10).pdf:pdf;:home/ubuntu/.local/share/data/Mendeley Ltd./Mendeley Desktop/Downloaded/Nuclear et al. - 2017 - Apolipoprotein A-I attenuates ovalbumin-induced neutrophilic airway inflammation via a granulocyte colony-st(11).pdf:pdf;:home/ubuntu/.local/share/data/Mendeley Ltd./Mendeley Desktop/Downloaded/Nuclear et al. - 2017 - Apolipoprotein A-I attenuates ovalbumin-induced neutrophilic airway inflammation via a granulocyte colony-st(12).pdf:pdf;:home/ubuntu/.local/share/data/Mendeley Ltd./Mendeley Desktop/Downloaded/Nuclear et al. - 2017 - Apolipoprotein A-I attenuates ovalbumin-induced neutrophilic airway inflammation via a granulocyte colony-st(13).pdf:pdf;:home/ubuntu/.local/share/data/Mendeley Ltd./Mendeley Desktop/Downloaded/Nuclear et al. - 2017 - Apolipoprotein A-I attenuates ovalbumin-induced neutrophilic airway inflammation via a granulocyte colony-st(14).pdf:pdf;:home/ubuntu/.local/share/data/Mendeley Ltd./Mendeley Desktop/Downloaded/Nuclear et al. - 2017 - Apolipoprotein A-I attenuates ovalbumin-induced neutrophilic airway inflammation via a granulocyte colony-st(15).pdf:pdf;:home/ubuntu/.local/share/data/Mendeley Ltd./Mendeley Desktop/Downloaded/Nuclear et al. - 2017 - Apolipoprotein A-I attenuates ovalbumin-induced neutrophilic airway inflammation via a granulocyte colony-st(16).pdf:pdf;:home/ubuntu/.local/share/data/Mendeley Ltd./Mendeley Desktop/Downloaded/Nuclear et al. - 2017 - Apolipoprotein A-I attenuates ovalbumin-induced neutrophilic airway inflammation via a granulocyte colony-st(17).pdf:pdf;:home/ubuntu/.local/share/data/Mendeley Ltd./Mendeley Desktop/Downloaded/Nuclear et al. - 2017 - Apolipoprotein A-I attenuates ovalbumin-induced neutrophilic airway inflammation via a granulocyte colony-st(18).pdf:pdf;:home/ubuntu/.local/share/data/Mendeley Ltd./Mendeley Desktop/Downloaded/Nuclear et al. - 2017 - Apolipoprotein A-I attenuates ovalbumin-induced neutrophilic airway inflammation via a granulocyte colony-st(19).pdf:pdf;:home/ubuntu/.local/share/data/Mendeley Ltd./Mendeley Desktop/Downloaded/Nuclear et al. - 2017 - Apolipoprotein A-I attenuates ovalbumin-induced neutrophilic airway inflammation via a granulocyte colony-st(20).pdf:pdf;:home/ubuntu/.local/share/data/Mendeley Ltd./Mendeley Desktop/Downloaded/Nuclear et al. - 2017 - Apolipoprotein A-I attenuates ovalbumin-induced neutrophilic airway inflammation via a granulocyte colony-st(21).pdf:pdf;:home/ubuntu/.local/share/data/Mendeley Ltd./Mendeley Desktop/Downloaded/Nuclear et al. - 2017 - Apolipoprotein A-I attenuates ovalbumin-induced neutrophilic airway inflammation via a granulocyte colony-st(22).pdf:pdf;:home/ubuntu/.local/share/data/Mendeley Ltd./Mendeley Desktop/Downloaded/Nuclear et al. - 2017 - Apolipoprotein A-I attenuates ovalbumin-induced neutrophilic airway inflammation via a granulocyte colony-st(23).pdf:pdf;:home/ubuntu/.local/share/data/Mendeley Ltd./Mendeley Desktop/Downloaded/Nuclear et al. - 2017 - Apolipoprotein A-I attenuates ovalbumin-induced neutrophilic airway inflammation via a granulocyte colony-st(24).pdf:pdf;:home/ubuntu/.local/share/data/Mendeley Ltd./Mendeley Desktop/Downloaded/Nuclear et al. - 2017 - Apolipoprotein A-I attenuates ovalbumin-induced neutrophilic airway inflammation via a granulocyte colony-st(25).pdf:pdf;:home/ubuntu/.local/share/data/Mendeley Ltd./Mendeley Desktop/Downloaded/Nuclear et al. - 2017 - Apolipoprotein A-I attenuates ovalbumin-induced neutrophilic airway inflammation via a granulocyte colony-st(26).pdf:pdf;:home/ubuntu/.local/share/data/Mendeley Ltd./Mendeley Desktop/Downloaded/Nuclear et al. - 2017 - Apolipoprotein A-I attenuates ovalbumin-induced neutrophilic airway inflammation via a granulocyte colony-st(27).pdf:pdf;:home/ubuntu/.local/share/data/Mendeley Ltd./Mendeley Desktop/Downloaded/Nuclear et al. - 2017 - Apolipoprotein A-I attenuates ovalbumin-induced neutrophilic airway inflammation via a granulocyte colony-st(28).pdf:pdf;:home/ubuntu/.local/share/data/Mendeley Ltd./Mendeley Desktop/Downloaded/Nuclear et al. - 2017 - Apolipoprotein A-I attenuates ovalbumin-induced neutrophilic airway inflammation via a granulocyte colony-st(29).pdf:pdf;:home/ubuntu/.local/share/data/Mendeley Ltd./Mendeley Desktop/Downloaded/Nuclear et al. - 2017 - Apolipoprotein A-I attenuates ovalbumin-induced neutrophilic airway inflammation via a granulocyte colony-st(30).pdf:pdf;:home/ubuntu/.local/share/data/Mendeley Ltd./Mendeley Desktop/Downloaded/Nuclear et al. - 2017 - Apolipoprotein A-I attenuates ovalbumin-induced neutrophilic airway inflammation via a granulocyte colony-st(31).pdf:pdf;:home/ubuntu/.local/share/data/Mendeley Ltd./Mendeley Desktop/Downloaded/Nuclear et al. - 2017 - Apolipoprotein A-I attenuates ovalbumin-induced neutrophilic airway inflammation via a granulocyte colony-st(32).pdf:pdf;:home/ubuntu/.local/share/data/Mendeley Ltd./Mendeley Desktop/Downloaded/Nuclear et al. - 2017 - Apolipoprotein A-I attenuates ovalbumin-induced neutrophilic airway inflammation via a granulocyte colony-st(33).pdf:pdf;:home/ubuntu/.local/share/data/Mendeley Ltd./Mendeley Desktop/Downloaded/Nuclear et al. - 2017 - Apolipoprotein A-I attenuates ovalbumin-induced neutrophilic airway inflammation via a granulocyte colony-st(34).pdf:pdf;:home/ubuntu/.local/share/data/Mendeley Ltd./Mendeley Desktop/Downloaded/Nuclear et al. - 2017 - Apolipoprotein A-I attenuates ovalbumin-induced neutrophilic airway inflammation via a granulocyte colony-st(35).pdf:pdf},
isbn = {1474-1733},
issn = {1474-1733},
journal = {Nature Reviews Immunology},
keywords = {2de,Airway inflammation,Apolipoprotein A-I,Bleomycin A2,Bronchoalveolar lavage,Chronic inflammation,Clinical trials,Exosome,Fibrosis,G-CSF,Homeostasis maintenance,IL-25,IL-33,IPF,Idiopathic interstitial pneumonia,Idiopathic pulmonary fibrosis,Innate immune response,Innate immunity,Interleukin-1,Lung,Macrophage plasticity,Macrophage subtypes,Microarray,Network analysis,Neutrophil,Ovalbumin,Pathogenesis,Personalized medicine,Proteasome,RNA,Rejection,Sarcoidosis,Single nucleotide polymorphism,TSLP,Transplantation,accepted 16 october 2013,agent known,allergen inhalation challenge,alveolar macrophages,and b the school,and division of,and inflammation,anti-ox40l,apoe,apolipoprotein a-i,apolipoprotein e,asthma,atherosclerosis,bronchoalveolar,bronchoalveolar lavage,coagulation,collagen,division of allergy,dual-positive t h 2,edema,emphysema,epithelial cells,extracellular matrix,fi brosis,fibroblasts,from a the department,functional analysis,gene expression,glucocorticoid resistance,human,idiopathic pulmonary fibrosis,il-25,il-33,immunology,in fl ammation,inflammation,inflammatory mediators,injury characterized by hemorrhage,innate immune response,inos,interleukin-1,interstitial,interstitial lung disease,ipf,is a bifunctional alkylating,lavage,lipid transport,lung,lung fibrosis,lung injury,macrophage polarization,macrophages,medicine,mek,meta-analysis,microarray,mild atopic asthma,national jewish health,network analysis,nitrogen mustard,nm,of,of medicine,oxidative stress,proof-of-activity,proteasome,pulmonary,pulmonary and critical care,pulmonary macrophages,pulmonary toxicity,review,revised 9 september 2013,sarcoidosis,single nucleotide polymorphism,submitted 10 june 2013,t h 17 cells,this progresses to bronchiolitis,tnf $\alpha$,to cause acute lung,transcriptome,transcriptomics,tslp,valproic acid,vesicant},
number = {1},
pages = {3786--99},
pmid = {23304058},
publisher = {Nature Publishing Group},
title = {{Apolipoprotein A-I attenuates ovalbumin-induced neutrophilic airway inflammation via a granulocyte colony-stimulating factor-dependent mechanism}},
url = {http://dx.doi.org/10.1016/j.molmed.2016.02.004 http://www.bloodadvances.org/content/bloodoa/1/10/577.full.pdf?sso-checked=true http://www.nature.com/doifinder/10.1038/nri3857 http://www.nature.com/doifinder/10.1038/nri.2017.55 http://www.jleukbio.org/cgi/},
volume = {8},
year = {2017}
}
@article{Mack2018,
abstract = {Tissue damage and inflammation are important triggers for regeneration and fibrosis. Tissue damage not only induces inflammation in general, it also determines the type and polarization of inflammation by recruiting and activating a variety of different cells types of the innate and adaptive immune system. This review focuses on the pathways leading from tissue damage to inflammation, from inflammation to fibrosis and from fibrosis to function. It covers the pro- and antifibrotic properties of immunological mediators released from T cells, monocytes/macrophages, innate lymphoid cells, basophils and eosinophils and takes into account that extracellular matrix proteins are not only produced by mesenchymal fibroblasts but also by other cell types, especially infiltrating hematopoietic cells. The special requirements for activation and recruitment of these so called fibrocytes are described in detail.},
author = {Mack, Matthias},
doi = {10.1016/j.matbio.2017.11.010},
file = {:home/ubuntu/.local/share/data/Mendeley Ltd./Mendeley Desktop/Downloaded/Mack - 2018 - Inflammation and fibrosis.pdf:pdf},
issn = {15691802},
journal = {Matrix Biology},
keywords = {Fibrocytes,Fibrosis,Inflammation,Tissue damage},
pages = {106--121},
pmid = {29196207},
publisher = {Elsevier B.V.},
title = {{Inflammation and fibrosis}},
url = {https://doi.org/10.1016/j.matbio.2017.11.010},
volume = {68-69},
year = {2018}
}
@article{Reinert2013,
abstract = {{\textless}p{\textgreater}Bleomycin is a chemotherapeutic agent commonly used to treat curable diseases such as germinative tumors and Hodgkin's lymphoma. The major limitation of bleomycin therapy is pulmonary toxicity, which can be life threatening in up to 10{\%} of patients receiving the drug. The mechanism of bleomycin-induced pneumonitis (BIP) involves oxidative damage, relative deficiency of the deactivating enzyme bleomycin hydrolase, genetic susceptibility, and the elaboration of inflammatory cytokines. Ultimately, BIP can progress to lung fibrosis. The diagnosis of BIP is established by the combination of systemic symptoms, radiological and histological findings, and respiratory function tests abnormalities, while other disorders should be excluded. Although the diagnosis and pathophysiology of this disease have been better characterized over the past few years, there is no effective therapy for the disease. In general, the clinical picture is extremely complex. A greater understanding of the BIP pathogenesis may lead to the development of new agents capable of preventing or even treating the injury already present. Physicians who prescribe bleomycin must be aware of the potential pulmonary toxicity, especially in the presence of risk factors. This review will focus on BIP, mainly regarding recent advances and perspectives in diagnosis and treatment.{\textless}/p{\textgreater}},
author = {Reinert, Tom{\'{a}}s and Baldotto, Clarissa Serodio da Rocha and Nunes, Frederico Arthur Pereira and Scheliga, Adriana Alves de Souza and Scheliga, Adriana Alves de Souza},
doi = {10.1155/2013/480608},
file = {:home/ubuntu/.local/share/data/Mendeley Ltd./Mendeley Desktop/Downloaded/Reinert et al. - 2013 - Bleomycin-Induced Lung Injury.pdf:pdf},
isbn = {2314-6915},
issn = {2314-6915},
journal = {Journal of Cancer Research},
pages = {1--9},
title = {{Bleomycin-Induced Lung Injury}},
url = {http://www.hindawi.com/archive/2013/480608/},
volume = {2013},
year = {2013}
}
@article{Mathur2018a,
abstract = {Background Gene set analysis is a valuable tool to summarize high-dimensional gene expression data in terms of biologically relevant sets. This is an active area of research and numerous gene set analysis methods have been developed. Despite this popularity, systematic comparative studies have been limited in scope. Methods In this study we present a semi-synthetic simulation study using real datasets in order to test and compare commonly used methods. Results A software pipeline, Flexible Algorithm for Novel Gene set Simulation (FANGS) develops simulated data based on a prostate cancer dataset where the KRAS and TGF-{\$}\backslashbeta{\{}\backslash{\$}{\}}pathways were differentially expressed. The FANGS software is compatible with other datasets and pathways. Comparisons of gene set analysis methods are presented for Gene Set Enrichment Analysis (GSEA), Significance Analysis of Function and Expression (SAFE), sigPathway, and Correlation Adjusted Mean RAnk (CAMERA) methods. All gene set analysis methods are tested using gene sets from the MSigDB knowledge base. The false positive rate and power are estimated and presented for comparison. Recommendations are made for the utility of the default settings of methods and each method's sensitivity towards various effect sizes. Conclusions The results of this study provide empirical guidance to users of gene set analysis methods. The FANGS software is available for researchers for continued methods comparisons.},
author = {Mathur, Ravi and Rotroff, Daniel and Ma, Jun and Shojaie, Ali and Motsinger-Reif, Alison},
doi = {10.1186/s13040-018-0166-8},
file = {:home/ubuntu/.local/share/data/Mendeley Ltd./Mendeley Desktop/Downloaded/Mathur et al. - 2018 - Gene set analysis methods A systematic comparison.pdf:pdf},
isbn = {1756-0381 (Linking)},
issn = {17560381},
journal = {BioData Mining},
keywords = {Gene set analysis,Methods comparison,Pathway analysis},
number = {1},
pages = {1--19},
pmid = {29881462},
publisher = {BioData Mining},
title = {{Gene set analysis methods: A systematic comparison}},
volume = {11},
year = {2018}
}
@book{Hawley2014,
author = {Hawley, Louise and Ziegler, Richard J and Clarke, Benjamin L},
edition = {6},
file = {:home/ubuntu/.local/share/data/Mendeley Ltd./Mendeley Desktop/Downloaded/Hawley, Ziegler, Clarke - 2014 - Microbiology {\&} Immunology.pdf:pdf},
isbn = {9781451175349},
pages = {347},
title = {{Microbiology {\&} Immunology}},
year = {2014}
}
@article{Huang2017,
abstract = {RATIONALE Differences in the lung microbial community influence idiopathic pulmonary fibrosis (IPF) progression. Whether the lung microbiome influences IPF host defense remains unknown. OBJECTIVES To explore the host immune response and microbial interaction in IPF as they relate to progression-free survival (PFS), fibroblast function, and leukocyte phenotypes. METHODS Paired microarray gene expression data derived from peripheral blood mononuclear cells as well as 16S ribosomal RNA sequencing data from bronchoalveolar lavage obtained as part of the COMET-IPF (Correlating Outcomes with Biochemical Markers to Estimate Time-Progression in Idiopathic Pulmonary Fibrosis) study were used to conduct association pathway analyses. The responsiveness of paired lung fibroblasts to Toll-like receptor 9 (TLR9) stimulation by CpG-oligodeoxynucleotide (CpG-ODN) was integrated into microbiome-gene expression association analyses for a subset of individuals. The relationship between associated pathways and circulating leukocyte phenotypes was explored by flow cytometry. MEASUREMENTS AND MAIN RESULTS Down-regulation of immune response pathways, including nucleotide-binding oligomerization domain (NOD)-, Toll-, and RIG1-like receptor pathways, was associated with worse PFS. Ten of the 11 PFS-associated pathways correlated with microbial diversity and individual genus, with species accumulation curve richness as a hub. Higher species accumulation curve richness was significantly associated with inhibition of NODs and TLRs, whereas increased abundance of Streptococcus correlated with increased NOD-like receptor signaling. In a network analysis, expression of up-regulated signaling pathways was strongly associated with decreased abundance of operational taxonomic unit 1341 (OTU1341; Prevotella) among individuals with fibroblasts responsive to CpG-ODN stimulation. The expression of TLR signaling pathways was also linked to CpG-ODN responsive fibroblasts, OTU1341 (Prevotella), and Shannon index of microbial diversity in a network analysis. Lymphocytes expressing C-X-C chemokine receptor 3 CD8 significantly correlated with OTU1348 (Staphylococcus). CONCLUSIONS These findings suggest that host-microbiome interactions influence PFS and fibroblast responsiveness.},
author = {Huang, Yong and Ma, Shwu-Fan and Espindola, Milena S and Vij, Rekha and Oldham, Justin M and Huffnagle, Gary B and Erb-Downward, John R and Flaherty, Kevin R and Moore, Beth B and White, Eric S and Zhou, Tong and Li, Jianrong and Lussier, Yves A and Han, MeiLan K and Kaminski, Naftali and Garcia, Joe G N and Hogaboam, Cory M and Martinez, Fernando J and Noth, Imre},
doi = {10.1164/rccm.201607-1525OC},
file = {:home/ubuntu/.local/share/data/Mendeley Ltd./Mendeley Desktop/Downloaded/Huang et al. - 2017 - Microbes Are Associated with Host Innate Immune Response in Idiopathic Pulmonary Fibrosis.pdf:pdf},
issn = {1073-449X},
journal = {American Journal of Respiratory and Critical Care Medicine},
keywords = {bronchoalveolar,cpg-oligodeoxynucleotide response,host immune response and,including nucleotide-binding oligomerization,lavage microbiome,microbial interaction,pattern,peripheral blood mononuclear cell,response pathways,transcriptome},
number = {2},
pages = {208--219},
pmid = {28157391},
title = {{Microbes Are Associated with Host Innate Immune Response in Idiopathic Pulmonary Fibrosis}},
url = {http://www.atsjournals.org/doi/10.1164/rccm.201607-1525OC},
volume = {196},
year = {2017}
}
@article{Irvin2014,
abstract = {Background TH2 cells can further differentiate into dual-positive TH2/TH17 cells. The presence of dual-positive TH2/TH17 cells in the airways and their effect on asthma severity are unknown. Objective We sought to study dual-positive TH2/TH17 cells in bronchoalveolar lavage (BAL) fluid from asthmatic patients, examine their response to glucocorticoids, and define their relevance for disease severity. Methods Bronchoscopy and lavage were performed in 52 asthmatic patients and 25 disease control subjects. TH2 and TH2/TH17 cells were analyzed by using multicolor flow cytometry and confocal immunofluorescence microscopy. Cytokines were assayed by means of ELISA. Results Dual-positive TH2/TH17 cells were present at a higher frequency in BAL fluid from asthmatic patients compared with numbers seen in disease control subjects. High-level IL-4 production was typically accompanied by high-level IL-17 production and coexpression of GATA3 and retinoic acid receptor-related orphan receptor $\gamma$t. Increased presence of TH2/TH17 cells was associated with increased IL-17 production in lavage fluid. TH2/TH17 cell counts and IL-17 production correlated with PC20 for methacholine, eosinophil counts, and FEV1. TH2/TH17 cells, unlike TH2 cells, were resistant to dexamethasone-induced cell death. They expressed higher levels of mitogen-activated protein-extracellular signal-regulated kinase kinase 1, a molecule that induces glucocorticoid resistance. On the basis of the dominance of BAL fluid TH2 or TH2/TH17 cells, we identified 3 subgroups of asthma: TH2predominant, TH2/TH17predominant, and TH2/TH17low. The TH2/TH17predominant subgroup manifested the most severe form of asthma, whereas the TH2/TH17low subgroup had the mildest asthma. Conclusion Asthma is associated with a higher frequency of dual-positive TH2/TH17 cells in BAL fluid. The TH2/TH17predominant subgroup of asthmatic patients manifested glucocorticoid resistance in vitro. They also had the greatest airway obstruction and hyperreactivity compared with the TH2predominant and TH2/TH17low subgroups.},
author = {Irvin, Chaoyu and Zafar, Iram and Good, James and Rollins, Donald and Christianson, Christina and Gorska, Magdalena M. and Martin, Richard J. and Alam, Rafeul},
doi = {10.1016/j.jaci.2014.05.038},
file = {:home/ubuntu/.local/share/data/Mendeley Ltd./Mendeley Desktop/Downloaded/Nuclear et al. - 2017 - Apolipoprotein A-I attenuates ovalbumin-induced neutrophilic airway inflammation via a granulocyte colony-sti(8).pdf:pdf},
isbn = {1097-6825 (Electronic)$\backslash$r0091-6749 (Linking)},
issn = {10976825},
journal = {Journal of Allergy and Clinical Immunology},
keywords = {Dual-positive TH2/TH17 cells,MEK,asthma,bronchoalveolar lavage,glucocorticoid resistance},
number = {5},
pages = {1175--1186.e7},
pmid = {25042748},
publisher = {Elsevier Ltd},
title = {{Increased frequency of dual-positive TH2/TH17 cells in bronchoalveolar lavage fluid characterizes a population of patients with severe asthma}},
url = {http://dx.doi.org/10.1016/j.jaci.2014.05.038},
volume = {134},
year = {2014}
}
@article{Venosa2015,
abstract = {{\textcopyright}2015 the American Physiological Society.Nitrogen mustard (NM) is a vesicant that causes lung injury and fibrosis, accompanied by a persistent macrophage inflammatory response. In these studies we analyzed the spleen as a source of these cells. Splenectomized (SPX) and sham control rats were treated intratracheally with NM (0.125 mg/kg) or PBS control. Macrophage responses were analyzed 1–7 days later. Splenectomy resulted in an increase in lung macrophages expressing CCR2, but a decrease in ATR-1a+ cells, receptors important in bone marrow and spleen monocyte trafficking, respectively. Splenectomy was also associated with an increase in proinflammatory M1 (iNOS+, CD11b+CD43+) macrophages in lungs of NM-treated rats, as well as greater upregulation of iNOS and COX-2 mRNA expression. Conversely, a decrease in CD11b+CD43+ M2 macrophages was observed in SPX rats, with no changes in CD68+, CD163+, CD206+, or YM-1+ M2 macrophages, suggesting distinct origins of M2 subpopulations responding to NM. Macrophage expression of M2 genes including IL-10, ApoE, PTX-2, PTX-3, 5-HT2a, and 5-HT7 was also reduced in NM-treated SPX rats compared with shams, indicating impaired M2 activity. Changes in lung macrophages responding to NM as a consequence of splenectomy were correlated with exacerbated tissue injury and more rapid fibrogenesis. These data demonstrate that the spleen is a source of a subset of M2 macrophages with anti-inflammatory activity; moreover, in their absence, proinflammatory/ cytotoxic M1 macrophages predominate in the lung, resulting in heightened pathology. Understanding the origin of macrophages and characterizing their phenotype after vesicant exposure may lead to more targeted therapeutics aimed at reducing toxicity and disease pathogenesis.},
author = {Venosa, Alessandro and Malaviya, Rama and Gow, Andrew J and Hall, LeRoy and Laskin, Jeffrey D and Laskin, Debra L},
doi = {10.1152/ajplung.00276.2015},
file = {:home/ubuntu/.local/share/data/Mendeley Ltd./Mendeley Desktop/Downloaded/Nuclear et al. - 2017 - Apolipoprotein A-I attenuates ovalbumin-induced neutrophilic airway inflammation via a granulocyte colony-st(31).pdf:pdf},
issn = {1040-0605},
journal = {American Journal of Physiology - Lung Cellular and Molecular Physiology},
pages = {ajplung.00276.2015},
pmid = {26475734},
title = {{Protective Role of Spleen-Derived Macrophages in Lung Inflammation, Injury and Fibrosis Induced by Nitrogen Mustard}},
url = {http://ajplung.physiology.org/lookup/doi/10.1152/ajplung.00276.2015},
year = {2015}
}
@article{Paulson2013,
author = {Paulson, Joseph N and Stine, O Colin and Bravo, H{\'{e}}ctor Corrada and Pop, Mihai},
doi = {10.1038/nmeth.2658},
journal = {Nature Methods},
number = {September},
pages = {1--6},
title = {{Differential abundance analysis for microbial marker-gene surveys}},
year = {2013}
}
@article{Langfelder2008,
abstract = {BACKGROUND: Correlation networks are increasingly being used in bioinformatics applications. For example, weighted gene co-expression network analysis is a systems biology method for describing the correlation patterns among genes across microarray samples. Weighted correlation network analysis (WGCNA) can be used for finding clusters (modules) of highly correlated genes, for summarizing such clusters using the module eigengene or an intramodular hub gene, for relating modules to one another and to external sample traits (using eigengene network methodology), and for calculating module membership measures. Correlation networks facilitate network based gene screening methods that can be used to identify candidate biomarkers or therapeutic targets. These methods have been successfully applied in various biological contexts, e.g. cancer, mouse genetics, yeast genetics, and analysis of brain imaging data. While parts of the correlation network methodology have been described in separate publications, there is a need to provide a user-friendly, comprehensive, and consistent software implementation and an accompanying tutorial. RESULTS: The WGCNA R software package is a comprehensive collection of R functions for performing various aspects of weighted correlation network analysis. The package includes functions for network construction, module detection, gene selection, calculations of topological properties, data simulation, visualization, and interfacing with external software. Along with the R package we also present R software tutorials. While the methods development was motivated by gene expression data, the underlying data mining approach can be applied to a variety of different settings. CONCLUSION: The WGCNA package provides R functions for weighted correlation network analysis, e.g. co-expression network analysis of gene expression data. The R package along with its source code and additional material are freely available at http://www.genetics.ucla.edu/labs/horvath/CoexpressionNetwork/Rpackages/WGCNA.},
author = {Langfelder, Peter and Horvath, Steve},
doi = {10.1186/1471-2105-9-559},
file = {:home/ubuntu/.local/share/data/Mendeley Ltd./Mendeley Desktop/Downloaded/Langfelder, Horvath - 2008 - WGCNA An R package for weighted correlation network analysis.pdf:pdf},
isbn = {1471-2105},
issn = {14712105},
journal = {BMC Bioinformatics},
pmid = {19114008},
title = {{WGCNA: An R package for weighted correlation network analysis}},
volume = {9},
year = {2008}
}
@article{Arras2001a,
abstract = {We examined the effect of interleukin (IL)-9, a cytokine active on B and T lymphocytes and associated with bronchial asthma, on the development of lung fibrosis induced by crystalline silica particles. Therefore, we compared the response to silica (1 and 5 mg/animal, intratracheally) in transgenic mice that constitutively express high levels of IL-9 (Tg5) and their wild-type counterparts (FVB). At 2 and 4 mo after treatment with silica, histologic examination and measurement of lung hydroxyproline content showed that the severity of fibrosis was significantly less important in Tg5 mice than in their wild-type counterparts. Intraperitoneal injection of IL-9 in C57BL/6 mice also reduced the amplitude of silica-induced lung fibrosis. The reduction of lung fibrosis by IL-9 was associated with a significant expansion of the B-lymphocyte population, both in bronchoalveolar lavage (BAL) and in the pulmonary parenchyma. In wild-type animals, silica-induced fibrosis correlated with markers of a T helper 2-like response such as upregulation of IL-4 levels in lung tissue and an increased immunoglobulin (Ig) G1/IgG2a ratio in BAL. Immunohistochemical studies demonstrated that the upregulation of IL-4 associated with the development of fibrosis was mainly localized in inflammatory alveolar macrophages. In transgenic mice, the level of IL-4 in lung homogenates was not significantly affected by silica treatment, and a reduced IgG1/IgG2a ratio was observed upon treatment with silica. The levels of interferon-gamma were significantly decreased after silica treatment in both strains. Together, these observations point to an antifibrotic effect of IL-9 in pulmonary fibrosis associated with a limitation of the type 2 polarization which accompanies lung fibrosis.},
author = {Arras, M and Huaux, F and Vink, A and Delos, M and Coutelier, J P and Many, M C and Barbarin, V and Renauld, J C and Lison, D},
isbn = {1044-1549 (Print){\$}\backslashbackslashbackslash{\{}\backslash{\{}{\}}\backslashbackslash{\{}\backslash{\$}{\}}{\{}$\backslash${\}}{\}}r1044-1549 (Linking)},
issn = {10441549},
journal = {American Journal of Respiratory Cell and Molecular Biology},
number = {4},
pages = {368--375},
pmid = {11306428},
title = {{Interleukin-9 reduces lung fibrosis and type 2 immune polarization induced by silica particles in a murine model}},
volume = {24},
year = {2001}
}
@article{Kalluri2009,
abstract = {he origins of the mesenchymal cells participating in tissue repair and pathological processes, notably tissue fibrosis, tumor invasiveness, and metastasis, are poorly understood. However, emerging evidence suggests that epithelial-mesenchymal transitions (EMTs) represent one important source of these cells. As we discuss here, processes similar to the EMTs associated with embryo implantation, embryogenesis, and organ development are appropriated and subverted by chronically inflamed tissues and neoplasias. The identification of the signaling pathways that lead to activation of EMT programs during these disease processes is providing new insights into the plasticity of cellular phenotypes and possible therapeutic interventions},
author = {Kalluri, Raghu and Weinberg, Robert A.},
doi = {10.1172/JCI39104.1420},
file = {:home/ubuntu/.local/share/data/Mendeley Ltd./Mendeley Desktop/Downloaded/Kalluri, Weinberg - 2009 - The basics of epithelial-mesenchymal transition.pdf:pdf},
journal = {The Journal of Clinical Investigation},
number = {6},
title = {{The basics of epithelial-mesenchymal transition}},
volume = {119},
year = {2009}
}
@article{Robert2016,
abstract = {Fibrosis is a basic connective tissue lesion defined by the increase in the fibrillar extracellular matrix (ECM) components in tissue or organ. Matrix metalloproteinases (MMPs) are a major group of proteases known to regulate the turn-over of ECM and so they are suggested to be important in tissue remodelling observed during fibrogenic process associated with chronic inflammation. Tissue remodelling is the result of an imbalance in the equilibrium of the normal processes of synthesis and degradation of ECM components markedly controlled by the MMPs/TIMP imbalance. We previously showed an association of the differences in collagen deposition in the lungs of bleomycin-treated mice with a reduced molar pro-MMP-9/TIMP-1 ratio. Using the carbon tetrachloride (CCl4) preclinical model of liver fibrosis in mice, we observed a significant increase in collagen deposition with increased expression and release of tissue inhibitors of metalloproteinase (TIMP)-1 both at 24 h and 3 weeks later. This suggests an early altered regulation of matrix turnover involved in the development of fibrosis. We also demonstrated an activation of NLRP3-inflammasome pathway associated with the IL-1R/MyD88 signalling in the development of experimental fibrosis both in lung and liver. This was also associated with an increased expression of purinergic receptors mainly P2X7 Finally, these observations emphasize those effective therapies for these disorders must be given early in the natural history of the disease, prior to the development of tissue remodelling and fibrosis.},
author = {Robert, S. and Gicquel, T. and Victoni, T. and Valenca, S. and Barreto, E. and Bailly-Maitre, B. and Boichot, E. and Lagente, V.},
doi = {10.1042/BSR20160107},
file = {:home/ubuntu/.local/share/data/Mendeley Ltd./Mendeley Desktop/Downloaded/Robert et al. - 2016 - Involvement of matrix metalloproteinases (MMPs) and inflammasome pathway in molecular mechanisms of fibrosis.pdf:pdf},
issn = {0144-8463},
journal = {Bioscience Reports},
keywords = {-1,10,1042,2016,36,bioscience reports,bsr20160107,cite this article as,doi,e00360,fibrosis,inflammasome,inhibitors of metalloproteinase,interleukin-1,liver,lung,matrix metalloproteinase,purinergic receptors,timp,tissue},
number = {4},
pages = {e00360--e00360},
pmid = {27247426},
title = {{Involvement of matrix metalloproteinases (MMPs) and inflammasome pathway in molecular mechanisms of fibrosis}},
url = {http://bioscirep.org/cgi/doi/10.1042/BSR20160107},
volume = {36},
year = {2016}
}
@article{IBMCorporation2016,
abstract = {CRISP-DM was conceived in 1996 and was first published in 1999. It was reported as the leading methodology used by Data Miners in polls conducted in 2002, 2004, and 2007. There was a plan between 2006 and 2008 to update CRISP-DM but that update did not take place and today the original CRISP-DM.org website is no longer active. ASUM-DM is an extended and refined CRISP-DM for Data Mining/Predictive Analytics projects. CRISP-DM analytics' activities/tasks and data mining cycle (graph below) have been retained and accepted entirely but beefed up in the "Deployment" phase where CRISP-DM is at one of its weak points. Additionally Infrastructure/Operations and Project Management activities/tasks have been added and the method has been augmented by some rich and useful templates and guidelines. (See Project Lifecycle/Sitemap opposite for ASUM-DM activities)},
author = {{IBM Corporation}},
file = {:home/ubuntu/.local/share/data/Mendeley Ltd./Mendeley Desktop/Downloaded/IBM Corporation - 2016 - Analytics Solutions Unified Method.pdf:pdf},
title = {{Analytics Solutions Unified Method}},
year = {2016}
}
@article{Kurowska-Stolarska2009,
abstract = {Alternatively activated macrophages (AAM) play a crucial role in type 2 immunity. Mice deficient in ST2, a receptor for the latest member of the IL-1 family, IL-33, have impaired type 2 immune responses. We therefore reasoned that IL-33/ST2 signaling may be involved in the differentiation and activation of AAM during airway inflammation. We report here that IL-33 changed the quiescent phenotype of alveolar macrophages toward an AAM phenotype that expressed mannose receptor, IL-4Ralpha, and produced high levels of CCL24 and CCL17 in an IL-13-dependent manner during IL-33-induced airway inflammation. Neutralization of AAM-derived CCL24 led to an amelioration of IL-33-induced eosinophilia in the lungs. Moreover, depletion of alveolar macrophages reduced IL-33-induced airway inflammation. Additionally, the attenuated OVA-induced airway inflammation in ST2(-/-) mice was associated with a decrease in AAM differentiation. In vitro, IL-33 amplified IL-13-induced polarization of alveolar- and bone marrow-derived macrophage toward an AAM phenotype by increasing the expression of arginase I, Ym1, as well as the production of CCL24 and CCL17. IL-13/IL-4Ralpha signaling was crucial for IL-33-driven AAM amplification by inducing the expression of ST2L. Finally, we showed that IL-33 was more abundantly expressed in the lung epithelial cells of asthma patients than those from healthy controls, suggesting that IL-33 may be involved in lung macrophage activation in clinical asthma. Taken together, we demonstrate here that IL-33/ST2 plays a significant role in the amplification of AAM polarization and chemokine production which contribute to innate and Ag-induced airway inflammation.},
archivePrefix = {arXiv},
arxivId = {00221767},
author = {Kurowska-Stolarska, M and Stolarski, B and Kewin, P and Murphy, G and Corrigan, C J and Ying, S and Pitman, N and Mirchandani, A and Rana, B and van Rooijen, N and Shepherd, M and McSharry, C and McInnes, I B and Xu, D and Liew, F Y},
doi = {10.4049/jimmunol.0901575},
eprint = {00221767},
file = {:home/ubuntu/.local/share/data/Mendeley Ltd./Mendeley Desktop/Downloaded/Kurowska-Stolarska et al. - 2009 - IL-33 Amplifies the Polarization of Alternatively Activated Macrophages That Contribute to Airway Inf.pdf:pdf},
isbn = {1550-6606},
issn = {0022-1767},
journal = {The Journal of Immunology},
number = {10},
pages = {6469--6477},
pmid = {19841166},
title = {{IL-33 Amplifies the Polarization of Alternatively Activated Macrophages That Contribute to Airway Inflammation}},
url = {http://www.jimmunol.org/cgi/doi/10.4049/jimmunol.0901575},
volume = {183},
year = {2009}
}
@misc{Ferreira1999,
abstract = {The aim of this work is to present a tutorial on Multivariate Calibration, a tool which is nowadays necessary in basically most laboratories but very often misused. The basic concepts of preprocessing, principal component analysis (PCA), principal component regression (PCR) and partial least squares (PLS) are given. The two basic steps on any calibration procedure: model building and validation are fully discussed. The concepts of cross validation(to determine the number of factors to be used in the model, leverage and studentized residuals (to detect outliers) for the validation step are given. The whole calibration procedure is illustrated using spectra recorded for ternary mixtures of 2,4,6-trinitrophenolate, 2,4-dinitrophenolate and 2,5-dinitrophenolate followed by the concentration prediction of these three chemical species during a diffusion experiment through a hydrophobic liquid diction of these three chemical species during a diffusion experiment through a hydrophobic liquid membrane. MATLAB software is used for numerical calculations. Most of the commands for the analysis are provided in order to allow a non-spelcialist to follow step by step the analysis.},
author = {Ferreira, M{\'{a}}rcia M C and Antunes, Alexandre M and Melgo, Marisa S and Volpe, Pedro L O},
booktitle = {Qu{\'{i}}mica Nova},
doi = {10.1590/S0100-40421999000500016},
file = {:home/ubuntu/.local/share/data/Mendeley Ltd./Mendeley Desktop/Downloaded/Ferreira et al. - 1999 - Chemometrics I multivariate calibration, a tutorial.pdf:pdf},
isbn = {0100-4042},
issn = {0100-4042},
keywords = {PCR,PLS,chemometrics,liquid membranes,multivariate calibration},
pages = {724--731},
title = {{Chemometrics I: multivariate calibration, a tutorial}},
url = {http://www.scielo.br/scielo.php?pid=S0100-40421999000500016{\&}script=sci{\_}arttext},
volume = {22},
year = {1999}
}
@article{Burkner2019,
abstract = {Ordinal variables, while extremely common in Psychology, are almost exclusively analysed 10 with statistical models that falsely assume them to be metric. This practice can lead to 11 distorted effect size estimates, inflated error rates, and other problems. We argue for the 12 application of ordinal models that make appropriate assumptions about the variables under 13 study. In this tutorial article, we first explain the three major ordinal model classes; the 14 cumulative, sequential and adjacent category models. We then show how to fit ordinal 15 models in a fully Bayesian framework with the R package brms, using data sets on stem cell 16 opinions and marriage time courses. Two appendices provide detailed mathematical 17 derivations of the models, and a third practical example that connects ordinal models to 18 Signal Detection Theory with confidence rating data. Ordinal models provide better 19 theoretical interpretation and numerical inference from ordinal data, and we recommend 20 their widespread adoption in Psychology. 21},
author = {B{\"{u}}rkner, Paul-Christian and Vuorre, Matti},
doi = {10.1177/2515245918823199},
file = {:home/ubuntu/workstation/projetos/lib{\_}size/references/stats/B{\"{u}}rkner2019.pdf:pdf},
issn = {2515-2459},
journal = {Advances in Methods and Practices in Psychological Science},
keywords = {brms,likert items,ordinal models,r},
number = {1},
pages = {77--101},
title = {{Ordinal Regression Models in Psychology: A Tutorial}},
volume = {2},
year = {2019}
}
@book{Sinha2014,
abstract = {The Bioconductor project was initiated in 2001 to provide a resource{\$}\backslash{\$}nof R packages that specifically address bioinformatics problems.{\$}\backslash{\$}nWritten by the leader of this project and the original developer{\$}\backslash{\$}nof the R software, this book provides an overview of techniques to{\$}\backslash{\$}ndevelop R programming skills for bioinformatics. The book presents{\$}\backslash{\$}ncomprehensive coverage of a broad range of key topics, including{\$}\backslash{\$}nR language fundamentals, object-oriented programming in R, foreign{\$}\backslash{\$}nlanguage interfaces, building R packages, handling different data{\$}\backslash{\$}ntechnologies, and debugging. It includes a number of detailed illustrative{\$}\backslash{\$}nbioinformatics examples as well as exercises to demonstrate techniques.},
address = {Birmingham},
author = {Sinha, Paurush Praveen},
isbn = {978-1-78328-313-2 www.packtpub.com},
publisher = {Packt Publishing},
title = {{Bioinformatics with R}},
year = {2014}
}
@article{Sidhu2007,
abstract = {Display of IgG libraries on bacteria promises to streamline antibody engineering.},
author = {Sidhu, Sachdev S},
doi = {10.1038/nbt0507-537},
file = {:home/ubuntu/.local/share/data/Mendeley Ltd./Mendeley Desktop/Downloaded/Sidhu - 2007 - Full-length antibodies on display.pdf:pdf},
issn = {1087-0156},
journal = {Nature biotechnology},
number = {5},
pages = {537--538},
pmid = {17483836},
title = {{Full-length antibodies on display.}},
volume = {25},
year = {2007}
}
@article{Boon2009,
abstract = {BACKGROUND Idiopathic pulmonary fibrosis (IPF) is a progressive, chronic interstitial lung disease that is unresponsive to current therapy and often leads to death. However, the rate of disease progression differs among patients. We hypothesized that comparing the gene expression profiles between patients with stable disease and those in which the disease progressed rapidly will lead to biomarker discovery and contribute to the understanding of disease pathogenesis. METHODOLOGY AND PRINCIPAL FINDINGS To begin to address this hypothesis, we applied Serial Analysis of Gene Expression (SAGE) to generate lung expression profiles from diagnostic surgical lung biopsies in 6 individuals with relatively stable (or slowly progressive) IPF and 6 individuals with progressive IPF (based on changes in DLCO and FVC over 12 months). Our results indicate that this comprehensive lung IPF SAGE transcriptome is distinct from normal lung tissue and other chronic lung diseases. To identify candidate markers of disease progression, we compared the IPF SAGE profiles in stable and progressive disease, and identified a set of 102 transcripts that were at least 5-fold up regulated and a set of 89 transcripts that were at least 5-fold down regulated in the progressive group (P-value{\textless}/=0.05). The over expressed genes included surfactant protein A1, two members of the MAPK-EGR-1-HSP70 pathway that regulate cigarette-smoke induced inflammation, and Plunc (palate, lung and nasal epithelium associated), a gene not previously implicated in IPF. Interestingly, 26 of the up regulated genes are also increased in lung adenocarcinomas and have low or no expression in normal lung tissue. More importantly, we defined a SAGE molecular expression signature of 134 transcripts that sufficiently distinguished relatively stable from progressive IPF. CONCLUSIONS These findings indicate that molecular signatures from lung parenchyma at the time of diagnosis could prove helpful in predicting the likelihood of disease progression or possibly understanding the biological activity of IPF.},
author = {Boon, Kathy and Bailey, Nathaniel W. and Yang, Jun and Steel, Mark P. and Groshong, Steve and Kervitsky, Dolly and Brown, Kevin K. and Schwartz, Marvin I. and Schwartz, David A.},
doi = {10.1371/journal.pone.0005134},
file = {:home/ubuntu/.local/share/data/Mendeley Ltd./Mendeley Desktop/Downloaded/Boon et al. - 2009 - Molecular phenotypes distinguish patients with relatively stable from progressive idiopathic pulmonary fibrosis (IP.pdf:pdf},
isbn = {1932-6203 (Electronic)},
issn = {19326203},
journal = {PLoS ONE},
number = {4},
pmid = {19347046},
title = {{Molecular phenotypes distinguish patients with relatively stable from progressive idiopathic pulmonary fibrosis (IPF)}},
volume = {4},
year = {2009}
}
@article{Birch2006,
abstract = {The clinical and commercial success of monoclonal antibodies has led to the need for very large-scale production in mammalian cell culture. This has resulted in rapid expansion of global manufacturing capacity [1], an increase in size of reactors (up to 20,000??L) and a greatly increased effort to improve process efficiency with concomitant manufacturing cost reduction. This has been particularly successful in the upstream part of the process where productivity of cell cultures has improved 100??fold in the last 15??years. This success has resulted from improvements in expression technology and from process optimisation, especially the development of fed-batch cultures. In addition to improving process/cost efficiencies, a second key area has been reducing the time taken to develop processes and produce the first material required for clinical testing and proof-of-principle. Cell line creation is often the slowest step in this stage of process development. This article will review the technologies currently used to make monoclonal antibodies with particular emphasis on mammalian cell culture. Likely future trends are also discussed. ?? 2006 Elsevier B.V. All rights reserved.},
archivePrefix = {arXiv},
arxivId = {arXiv:cond-mat/0402594v3},
author = {Birch, John R. and Racher, Andrew J.},
doi = {10.1016/j.addr.2005.12.006},
eprint = {0402594v3},
file = {:home/ubuntu/.local/share/data/Mendeley Ltd./Mendeley Desktop/Downloaded/Birch, Racher - 2006 - Antibody production.pdf:pdf},
isbn = {0169-409X (Print)$\backslash$n0169-409X (Linking)},
issn = {0169409X},
journal = {Advanced Drug Delivery Reviews},
keywords = {CHO,Cell line selection,Downstream processing,Fed-batch culture,Fermentation,Gene expression systems,NS0},
number = {5-6},
pages = {671--685},
pmid = {16822577},
primaryClass = {arXiv:cond-mat},
title = {{Antibody production}},
volume = {58},
year = {2006}
}
@article{Stasinopoulos2007,
abstract = {{\textcopyright} 2018 Springer-Verlag London Ltd., part of Springer Nature Large interactive surfaces enable novel forms of interaction for their users, particularly in terms of collaborative interaction. During longer interactions, the ergonomic factors of interaction systems have to be taken into consideration. Using the full interaction space may require considerable motion of the arms and upper body over a prolonged period of time, potentially causing fatigue. In this work, we present Curved, a large-surface interaction device, whose shape is designed based on the natural movement of an outstretched arm. It is able to track one or two hands above or on its surface by using 32 capacitive proximity sensors. Supporting both touch and mid-air interaction can enable more versatile modes of use. We use image processing methods for tracking the user's hands and classify gestures based on their motion. Virtual reality is a potential use case for such interaction systems and was chosen for our demonstration application. We conducted a study with ten users to test the gesture tracking performance, as well as user experience and user preference for the adjustable system parameters.},
archivePrefix = {arXiv},
arxivId = {arXiv:1501.0228},
author = {Stasinopoulos, D. Mikis and Rigby, Robert A.},
doi = {10.1007/s00779-018-1109-6},
eprint = {arXiv:1501.0228},
file = {:home/ubuntu/.local/share/data/Mendeley Ltd./Mendeley Desktop/Downloaded/Stasinopoulos, Rigby - 2007 - Generalized Additive Models for Location Scale and Shape (GAMLSS) in R.pdf:pdf},
isbn = {1467-9876},
issn = {16174909},
journal = {JournalofStatisticalSoftware},
keywords = {Capacitive sensing,Curved surfaces,Gestural interaction,Virtual reality},
number = {7},
pages = {1--10},
pmid = {15255265},
title = {{Generalized Additive Models for Location Scale and Shape (GAMLSS) in R}},
volume = {23},
year = {2007}
}
@article{Leek2011,
abstract = {Grooming might be a resource that is offered in exchange for some benefit (e.g. access to a feeding site or coalitionary support) or it might be a mechanism for building and servicing social relationships, whose function, in turn, is to facilitate the exchange of resources and services. Bi-directional (or simultaneous mutual) grooming is unusually common among chimpanzees (though rare in other primates) and we suggest that this might be because it is an especially strong indicator of social bonding. Because the bonding role of bi-directional grooming offers substantially different predictions from the interpretation offered by the models based on reciprocal altruism (RA), we use a critical tests methodology (i.e. tests that unequivocally support one hypothesis at the expense of the other) to differentiate between the bonding and RA hypotheses. We use data on the dynamics of grooming interactions from a captive group of chimpanzees (Pan troglodytes) to show that dominant individuals tolerated the individuals with whom they performed bi-directional grooming more than they did those who typically provided them unidirectional grooming. Dominants rejected and terminated grooming sessions more often with the individuals who provided them with mostly unidirectional grooming than with those with whom they groomed bi-directionally. In addition, animals engaged in bi-directional grooming more often with both relatives and those with whom they were often in proximity. These results support the bonding model of mutually reciprocated grooming at the expense of the RA model, and suggest that, at least in chimpanzees, simultaneous mutual grooming may play a particularly important role in social bonding.},
author = {Leek, Jeffrey and Johnson, W Evan and Jaffe, Andrew and Parker, Hilary and Storey, John},
file = {:home/ubuntu/.local/share/data/Mendeley Ltd./Mendeley Desktop/Downloaded/Leek et al. - 2011 - The SVA package for removing batch effects and other unwanted variation in high-throughput experiments.pdf:pdf},
isbn = {1439-0310},
pages = {1--11},
title = {{The SVA package for removing batch effects and other unwanted variation in high-throughput experiments}},
year = {2011}
}
@article{Anders2017,
author = {Anders, Simon},
title = {{HTSeq documentation}},
url = {http://www-huber.embl.de/users/anders/HTSeq/doc/},
year = {2017}
}
@article{Wynn2011,
abstract = {Pulmonary fibrosis is a highly heterogeneous and lethal pathological process with limited therapeutic options. Although research on the pathogenesis of pulmonary fibrosis has frequently focused on the mechanisms that regulate the proliferation, activation, and differentiation of collagen-secreting myofibroblasts, recent studies have identified new pathogenic mechanisms that are critically involved in the initiation and progression of fibrosis in a variety of settings. A more detailed and integrated understanding of the cellular and molecular mechanisms of pulmonary fibrosis could help pave the way for effective therapeutics for this devastating and complex disease.},
author = {Wynn, Thomas A},
doi = {10.1084/jem.20110551},
file = {:home/ubuntu/.local/share/data/Mendeley Ltd./Mendeley Desktop/Downloaded/Wynn - 2011 - Integrating mechanisms of pulmonary fibrosis.pdf:pdf},
isbn = {1540-9538 (Electronic){\$}\backslash{\$}n0022-1007 (Linking)},
issn = {0022-1007},
journal = {The Journal of Experimental Medicine},
number = {7},
pages = {1339--1350},
pmid = {21727191},
title = {{Integrating mechanisms of pulmonary fibrosis}},
url = {http://www.jem.org/lookup/doi/10.1084/jem.20110551},
volume = {208},
year = {2011}
}
@book{Delves2017,
author = {Delves, Peter J and Martin, Seamus J and Burton, Dennis R and Roitt, Ivan M},
booktitle = {Journal of Experimental Psychology: General},
edition = {13},
file = {:home/ubuntu/.local/share/data/Mendeley Ltd./Mendeley Desktop/Downloaded/Delves et al. - 2017 - Roitt's Essential Immunology.pdf:pdf},
isbn = {9781118415771},
keywords = {autobiographical memory,depression,executive control,overgeneral memory,working},
number = {1},
pages = {23--42},
publisher = {John Wiley {\&} Sons},
title = {{Roitt's Essential Immunology}},
volume = {136},
year = {2017}
}
@book{Irizarry2015,
author = {Irizarry, Rafael A and Love, Michael I},
edition = {1},
file = {:home/ubuntu/.local/share/data/Mendeley Ltd./Mendeley Desktop/Downloaded/Irizarry, Love - 2015 - Data Analysis for the Life Sciences.pdf:pdf},
publisher = {Leanpub},
title = {{Data Analysis for the Life Sciences}},
year = {2015}
}
@article{Pollara2017,
abstract = {Numerous gene signatures, or modules have been described to evaluate the immune cell composition in transcriptomes of multicellular tissue samples. However, significant diversity in module gene content for specific cell types is associated with heterogeneity in their perfor-mance. In order to rank modules that best reflect their purported association, we have gen-erated the modular discrimination index (MDI) score that assesses expression of each module in the target cell type relative to other cells. We demonstrate that MDI scores predict modules that best reflect independently validated differences in cellular composition, and correlate with the covariance between cell numbers and module expression in human blood and tissue samples. Our analyses demonstrate that MDI scores provide an ordinal summary statistic that reliably ranks the accuracy of gene expression modules for deconvolution of cell type abundance in transcriptional data.},
author = {Pollara, Gabriele and Murray, Matthew J and Heather, James M and Byng-Maddick, Rachel and Guppy, Naomi and Ellis, Matthew and Turner, Carolin T and Chain, Benjamin M and Noursadeghi, Mahdad},
doi = {10.1371/journal.pone.0169271},
isbn = {1111111111},
issn = {19326203},
journal = {PLoS ONE},
number = {1},
pages = {7--9},
pmid = {28045996},
title = {{Validation of immune cell modules in multicellular transcriptomic data}},
volume = {12},
year = {2017}
}
@article{Hejblum2015,
abstract = {Gene set analysis methods, which consider predefined groups of genes in the analysis of genomic data, have been successfully applied for analyzing gene expression data in cross-sectional studies. The time-course gene set analysis (TcGSA) introduced here is an extension of gene set analysis to longitudinal data. The proposed method relies on random effects modeling with maximum likelihood estimates. It allows to use all available repeated measurements while dealing with unbalanced data due to missing at random (MAR) measurements. TcGSA is a hypothesis driven method that identifies a priori defined gene sets with significant expression variations over time, taking into account the potential heterogeneity of expression within gene sets. When biological conditions are compared, the method indicates if the time patterns of gene sets significantly differ according to these conditions. The interest of the method is illustrated by its application to two real life datasets: an HIV therapeutic vaccine trial (DALIA-1 trial), and data from a recent study on influenza and pneumococcal vaccines. In the DALIA-1 trial TcGSA revealed a significant change in gene expression over time within 69 gene sets during vaccination, while a standard univariate individual gene analysis corrected for multiple testing as well as a standard a Gene Set Enrichment Analysis (GSEA) for time series both failed to detect any significant pattern change over time. When applied to the second illustrative data set, TcGSA allowed the identification of 4 gene sets finally found to be linked with the influenza vaccine too although they were found to be associated to the pneumococcal vaccine only in previous analyses. In our simulation study TcGSA exhibits good statistical properties, and an increased power compared to other approaches for analyzing time-course expression patterns of gene sets. The method is made available for the community through an R package.},
author = {Hejblum, Boris P and Skinner, Jason and Thi{\'{e}}baut, Rodolphe},
doi = {10.1371/journal.pcbi.1004310},
isbn = {10.1371/journal.pcbi.1004310},
issn = {15537358},
journal = {PLoS Computational Biology},
number = {6},
pages = {1--21},
pmid = {26111374},
title = {{Time-Course Gene Set Analysis for Longitudinal Gene Expression Data}},
volume = {11},
year = {2015}
}
@article{Sausen2013,
author = {Sausen, Mark and Leary, Rebecca J and Jones, Si{\^{a}}n and Wu, Jian and Reynolds, C Patrick and Vogelstein, Bert and Kinzler, Kenneth W and Velculescu, Victor E},
doi = {10.1038/ng.2493.Integrated},
file = {:home/ubuntu/.local/share/data/Mendeley Ltd./Mendeley Desktop/Downloaded/Nuclear et al. - 2017 - Apolipoprotein A-I attenuates ovalbumin-induced neutrophilic airway inflammation via a granulocyte colony-st(32).pdf:pdf},
isbn = {2167702614534},
journal = {Toxicol Letters},
keywords = {inos,lung injury,pulmonary toxicity,tnf {\$}\alpha{\$},vesicant},
number = {1},
pages = {12--17},
pmid = {25755918},
title = {{Inflammatory Mechanisms of Pulmonary Injury Induced by Mustards}},
volume = {45},
year = {2013}
}
@article{Segata2011,
author = {Segata, Nicola and Izard, Jacques and Waldron, Levi and Gevers, Dirk and Miropolsky, Larisa and Garrett, Wendy S and Huttenhower, Curtis},
journal = {Genome Biology},
title = {{Metagenomic biomarker discovery and explanation}},
year = {2011}
}
@article{Molyneaux2014,
abstract = {RATIONALE: Idiopathic pulmonary fibrosis (IPF) is a progressive lung disease of unknown cause that leads to respiratory failure and death within 5 years of diagnosis. Overt respiratory infection and immunosuppression carry a high morbidity and mortality, and polymorphisms in genes related to epithelial integrity and host defense predispose to IPF.{\$}\backslashbackslash{\{}\backslash{\$}{\}}n{\$}\backslashbackslash{\{}\backslash{\$}{\}}nOBJECTIVES: To investigate the role of bacteria in the pathogenesis and progression of IPF.{\$}\backslashbackslash{\{}\backslash{\$}{\}}n{\$}\backslashbackslash{\{}\backslash{\$}{\}}nMETHODS: We prospectively enrolled patients diagnosed with IPF according to international criteria together with healthy smokers, nonsmokers, and subjects with moderate chronic obstructive pulmonary disease as control subjects. Subjects underwent bronchoalveolar lavage (BAL), from which genomic DNA was isolated. The V3-V5 region of the bacterial 16S rRNA gene was amplified, allowing quantification of bacterial load and identification of communities by 16S rRNA quantitative polymerase chain reaction and pyrosequencing.{\$}\backslashbackslash{\{}\backslash{\$}{\}}n{\$}\backslashbackslash{\{}\backslash{\$}{\}}nMEASUREMENTS AND MAIN RESULTS: Sixty-five patients with IPF had double the burden of bacteria in BAL fluid compared with 44 control subjects. Baseline bacterial burden predicted the rate of decline in lung volume and risk of death and associated independently with the rs35705950 polymorphism of the MUC5B mucin gene, a proven host susceptibility factor for IPF. Sequencing yielded 912,883 high-quality reads from all subjects. We identified Haemophilus, Streptococcus, Neisseria, and Veillonella spp. to be more abundant in cases than control subjects. Regression analyses indicated that these specific operational taxonomic units as well as bacterial burden associated independently with IPF.{\$}\backslashbackslash{\{}\backslash{\$}{\}}n{\$}\backslashbackslash{\{}\backslash{\$}{\}}nCONCLUSIONS: IPF is characterized by an increased bacterial burden in BAL that predicts decline in lung function and death. Trials of antimicrobial therapy are needed to determine if microbial burden is pathogenic in the disease.},
author = {Molyneaux, Phillip L and Cox, Michael J and Willis-Owen, Saffron A G and Mallia, Patrick and Russell, Kirsty E and Russell, Anne Marie and Murphy, Elissa and Johnston, Sebastian L and Schwartz, David A and Wells, Athol U and Cookson, William O C and Maher, Toby M and Moffatt, Miriam F},
doi = {10.1164/rccm.201403-0541OC},
file = {:home/ubuntu/.local/share/data/Mendeley Ltd./Mendeley Desktop/Downloaded/Molyneaux et al. - 2014 - The role of bacteria in the pathogenesis and progression of idiopathic pulmonary fibrosis.pdf:pdf},
isbn = {1073-449x},
issn = {15354970},
journal = {American Journal of Respiratory and Critical Care Medicine},
keywords = {Bacteria,Idiopathic pulmonary fibrosis,Microbiome,Muc5b},
number = {8},
pages = {906--913},
pmid = {25184687},
title = {{The role of bacteria in the pathogenesis and progression of idiopathic pulmonary fibrosis}},
volume = {190},
year = {2014}
}
@article{Patterson2006,
abstract = {Microarray-based expression profiling experiments typically use either a one-color or a two-color design to measure mRNA abundance. The validity of each approach has been amply demonstrated. Here we provide a simultaneous comparison of results from one- and two-color labeling designs, using two independent RNA samples from the Microarray Quality Control (MAQC) project, tested on each of three different microarray platforms. The data were evaluated in terms of reproducibility, specificity, sensitivity and accuracy to determine if the two approaches provide comparable results. For each of the three microarray platforms tested, the results show good agreement with high correlation coefficients and high concordance of differentially expressed gene lists within each platform. Cumulatively, these comparisons indicate that data quality is essentially equivalent between the one- and two-color approaches and strongly suggest that this variable need not be a primary factor in decisions regarding experimental microarray design.},
author = {Patterson, Tucker A. and Lobenhofer, Edward K. and Fulmer-Smentek, Stephanie B. and Collins, Patrick J. and Chu, Tzu Ming and Bao, Wenjun and Fang, Hong and Kawasaki, Ernest S. and Hager, Janet and Tikhonova, Irina R. and Walker, Stephen J. and Zhang, Liang and Hurban, Patrick and {De Longueville}, Francoise and Fuscoe, James C. and Tong, Weida and Shi, Leming and Wolfinger, Russell D.},
doi = {10.1038/nbt1242},
file = {:home/ubuntu/.local/share/data/Mendeley Ltd./Mendeley Desktop/Downloaded/Patterson et al. - 2006 - Performance comparison of one-color and two-color platforms within the MicroArray Quality Control (MAQC) proje.pdf:pdf},
isbn = {1087-0156},
issn = {10870156},
journal = {Nature Biotechnology},
number = {9},
pages = {1140--1150},
pmid = {16964228},
title = {{Performance comparison of one-color and two-color platforms within the MicroArray Quality Control (MAQC) project}},
volume = {24},
year = {2006}
}
@article{Ballard-croft2012,
author = {Ballard-croft, Cherry and Wang, Dongfang and Sumpter, L Ryan and Zhou, Xiaoqin and Zwischenberger, Joseph B and Al, Ballard-croft E T},
doi = {10.1016/j.athoracsur.2011.06.107},
file = {:home/ubuntu/.local/share/data/Mendeley Ltd./Mendeley Desktop/Downloaded/Yamaguchi et al. - 2017 - Protective effects of safflor yellow on acute lung injury induced by oleic acid in rats(18).pdf:pdf},
journal = {Ann Thorac Surg},
title = {{Large-Animal Models of Acute Respiratory Distress Syndrome}},
year = {2012}
}
@article{Callahan2016,
abstract = {High-throughput sequencing of PCR-amplified taxonomic markers (like the 16S rRNA gene) has enabled a new level of analysis of complex bacterial communities known as microbiomes. Many tools exist to quantify and compare abundance levels or microbial composition of communities in different conditions. The sequencing reads have to be denoised and assigned to the closest taxa from a reference database. Common approaches use a notion of 97{\%} similarity and normalize the data by subsampling to equalize library sizes. In this paper, we show that statistical models allow more accurate abundance estimates. By providing a complete workflow in R, we enable the user to do sophisticated downstream statistical analyses, including both parameteric and nonparametric methods. We provide examples of using the R packages dada2, phyloseq, DESeq2, ggplot2 and vegan to filter, visualize and test microbiome data. We also provide examples of supervised analyses using random forests, partial least squares and linear models as well as nonparametric testing using community networks and the ggnetwork package.},
author = {Callahan, Ben J. and Sankaran, Kris and Fukuyama, Julia A. and McMurdie, Paul J. and Holmes, Susan P.},
doi = {10.12688/F1000RESEARCH.8986.1},
file = {:home/ubuntu/workstation/bioinfo{\_}consultorias/H046/refs/37799ed4-6d89-4d9b-ac29-fd2e1f1b6709{\_}8986{\_}-{\_}susan{\_}holmes{\_}v2.pdf:pdf},
issn = {1759796X},
journal = {F1000Research},
keywords = {community analysis,microbiome,taxonomy},
pages = {1--49},
title = {{Bioconductor workflow for microbiome data analysis: From raw reads to community analyses}},
volume = {5},
year = {2016}
}
@article{Jia2017,
abstract = {BACKGROUND Idiopathic pulmonary fibrosis (IPF) is associated with aberrant expression of developmental pathways, including Hedgehog (Hh). As Hh signalling contributes to multiple pro-fibrotic processes, Hh inhibition may represent a therapeutic option for IPF. However, no non-invasive biomarkers are available to monitor lung Hh activity. METHODS We assessed gene and protein expression in IPF and control lung biopsies, mouse lung, fibroblasts stimulated in vitro with sonic hedgehog (SHh), and plasma in IPF patients versus controls, and cancer patients before and after treatment with vismodegib, a Hh inhibitor. RESULTS Lung tissue from IPF patients exhibited significantly greater expression of Hh-related genes versus controls. The gene most significantly upregulated in both IPF lung biopsies and fibroblasts stimulated in vitro with SHh was CXCL14, which encodes a soluble secreted chemokine whose expression is inhibited in vitro by the addition of vismodegib. CXCL14 expression was induced by SHh overexpression in mouse lung. Circulating CXCL14 protein levels were significantly higher in plasma from IPF patients than controls. In cancer patients, circulating CXCL14 levels were significantly reduced upon vismodegib treatment. CONCLUSIONS CXCL14 is a systemic biomarker that could be used to identify IPF patients with increased Hh pathway activity and monitor the pharmacodynamic effects of Hh antagonist therapy in IPF. TRIAL REGISTRATION NUMBER Post-results, NCT00968981.},
author = {Jia, Guiquan and Chandriani, Sanjay and Abbas, Alexander R and DePianto, Daryle J and N'Diaye, Elsa N and Yaylaoglu, Murat B and Moore, Heather M and Peng, Ivan and DeVoss, Jason and Collard, Harold R and Wolters, Paul J and Egen, Jackson G and Arron, Joseph R},
doi = {10.1136/thoraxjnl-2015-207682},
issn = {0040-6376},
journal = {Thorax},
pages = {thoraxjnl----------------2015----------------207682},
pmid = {28250200},
title = {{CXCL14 is a candidate biomarker for Hedgehog signalling in idiopathic pulmonary fibrosis}},
url = {http://thorax.bmj.com/lookup/doi/10.1136/thoraxjnl-2015-207682},
year = {2017}
}
@article{Law2014,
abstract = {New normal linear modeling strategies are presented for analyzing read counts from RNA-seq experiments. The voom method estimates the mean-variance relationship of the log-counts, generates a precision weight for each observation and enters these into the limma empirical Bayes analysis pipeline. This opens access for RNA-seq analysts to a large body of methodology developed for microarrays. Simulation studies show that voom performs as well or better than count-based RNA-seq methods even when the data are generated according to the assumptions of the earlier methods. Two case studies illustrate the use of linear modeling and gene set testing methods.},
author = {Law, Charity W and Chen, Yunshun and Shi, Wei and Smyth, Gordon K},
doi = {10.1186/gb-2014-15-2-r29},
file = {:home/ubuntu/.local/share/data/Mendeley Ltd./Mendeley Desktop/Downloaded/Law et al. - 2014 - voom precision weights unlock linear model analysis tools for RNA-seq read counts.pdf:pdf},
isbn = {1465-6906},
issn = {1474-760X},
journal = {Genome Biology},
pmid = {24485249},
title = {{voom: precision weights unlock linear model analysis tools for RNA-seq read counts}},
volume = {15},
year = {2014}
}
@article{Artigas1994,
author = {Artigas, Antonio and Bernard, Gordon R and Carlet, Jean and Dreyfuss, Didier and Gattinoni, Luciano and Hudson, Leonard and Lamy, Maurice and Marini, John J and Matthay, Michael a and Pinsky, Michael R and Spragg, Roger and Suter, Peter M and Committee, Consensus},
journal = {Am J Respir Crit Care Med},
pages = {818--824},
title = {{Conference Report The American – European Consensus Conference on ARDS}},
url = {file:///D:/SkyDrive/Neumonolog?a/ARDS/The American?European Consensus Conference on ARDS, Part 2.pdf},
volume = {149},
year = {1994}
}
@article{Keane1999,
abstract = {Few studies have addressed the importance of vascular remodeling in the lung during the development of bleomycin-induced pulmonary fibrosis. For fibroplasia and deposition of extracellular matrix to occur, there must be a geometric increase in neovascularization. We hypothesized that net angiogenesis during the pathogenesis of fibroplasia and deposition of extracellular matrix during bleomycin-induced pulmonary fibrosis are dependent in part upon an overexpression of the angiogenic CXC chemokine, macrophage inflammatory protein-2 (MIP-2). To test this hypothesis, we measured MIP-2 by specific ELISA in whole lung homogenates in either bleomycin-treated or control CBA/J mice and correlated these levels with lung hydroxyproline. We found that lung tissue from mice treated with bleomycin, compared with that from saline-treated controls, demonstrated a significant increase in the presence of MIP-2 that was correlated to a greater angiogenic response and total lung hydroxyproline content. Neutralizing anti-MIP-2 Abs inhibited the angiogenic activity of day 16 bleomycin-treated lung specimens using an in vivo angiogenesis bioassay. Furthermore, when MIP-2 was depleted in vivo by passive immunization, bleomycin-induced pulmonary fibrosis was significantly reduced without a change in the presence of pulmonary neutrophils, fibroblast proliferation, or collagen gene expression. This was also paralleled by a reduction in angiogenesis. These results demonstrate that the angiogenic CXC chemokine, MIP-2, is an important factor that regulates angiogenesis/fibrosis in pulmonary fibrosis.},
author = {Keane, M P and Belperio, J a and Moore, T a and Moore, B B and Arenberg, D a and Smith, R E and Burdick, M D and Kunkel, S L and Strieter, R M},
file = {:home/ubuntu/.local/share/data/Mendeley Ltd./Mendeley Desktop/Downloaded/Keane et al. - 1999 - Neutralization of the CXC chemokine, macrophage inflammatory protein-2, attenuates bleomycin-induced pulmonary fib.pdf:pdf},
isbn = {0022-1767 (Print)},
issn = {0022-1767},
journal = {Journal of immunology (Baltimore, Md. : 1950)},
number = {9},
pages = {5511--5518},
pmid = {10228032},
title = {{Neutralization of the CXC chemokine, macrophage inflammatory protein-2, attenuates bleomycin-induced pulmonary fibrosis.}},
volume = {162},
year = {1999}
}
@article{Jha2016a,
abstract = {Thrombosis is a leading cause of morbidity and mortality in patients with myeloproliferative disorders (MPDs), particularly polycythemia vera (PV) and essential thrombocythemia (ET). Despite the attempts to establish a link between them, the shared biological mechanisms are yet to be characterized. An integrated gene expression meta-analysis of five independent publicly available microarray data of the three diseases was conducted to identify shared gene expression signatures and overlapping biological processes. Using INMEX bioinformatic tool, based on combined Effect Size (ES) approaches, we identified a total of 1,157 differentially expressed genes (DEGs) (697 overexpressed and 460 underexpressed genes) shared between the three diseases. EnrichR tool's rich library was used for comprehensive functional enrichment and pathway analysis which revealed “mRNA Splicing” and “SUMO E3 ligases SUMOylate target proteins” among the most enriched terms. Network based meta- analysis identified MYC and FN1 to be the most highly ranked hub genes. Our results reveal that the alterations in biomarkers of the coagulation cascade like F2R, PROS1, SELPLG and ITGB2 were common between the three diseases. Interestingly, the study has generated a novel database of candidate genetic markers, pathways and transcription factors shared between thrombosis and MPDs, which might aid in the development of prognostic therapeutic biomarkers. Myeloproliferative},
author = {Jha, Prabhash Kumar and Vijay, Aatira and Sahu, Anita and Ashraf, Mohammad Zahid},
doi = {10.1038/srep37099},
file = {:home/ubuntu/.local/share/data/Mendeley Ltd./Mendeley Desktop/Downloaded/Jha et al. - 2016 - Comprehensive Gene expression meta-analysis and integrated bioinformatic approaches reveal shared signatures between.pdf:pdf},
issn = {20452322},
journal = {Scientific Reports},
number = {July},
pages = {1--13},
pmid = {27892526},
publisher = {Nature Publishing Group},
title = {{Comprehensive Gene expression meta-analysis and integrated bioinformatic approaches reveal shared signatures between thrombosis and myeloproliferative disorders}},
url = {http://dx.doi.org/10.1038/srep37099},
volume = {6},
year = {2016}
}
@article{Sharifi2018,
abstract = {Gram-negative bacteria such as Escherichia coli (E. coli) are assumed to be among the main agents that cause severe mastitis disease with clinical signs in dairy cattle. Rapid detection of this disease is so important in order to prevent transmission to other cows and helps to reduce inappropriate use of antibiotics. With the rapid progress in high-throughput technologies, and accumulation of various kinds of ‘-omics' data in public repositories, there is an opportunity to retrieve, integrate, and reanalyze these resources to improve the diagnosis and treatment of different diseases and to provide mechanistic insights into host resistance in an efficient way. Meta-analysis is a relatively inexpensive option with good potential to increase the statistical power and generalizability of single-study analysis. In the current meta-analysis research, six microarray-based studies that investigate the transcriptome profile of mammary gland tissue after induced mastitis by E. coli infection were used. This meta-analysis not only reinforced the findings in individual studies, but also several novel terms including responses to hypoxia, response to drug, anti-apoptosis and positive regulation of transcription from RNA polymerase II promoter enriched by up-regulated genes. Finally, in order to identify the small sets of genes that are sufficiently informative in E. coli mastitis, the differentially expressed gene introduced by meta-analysis were prioritized by using ten different attribute weighting algorithms. Twelve meta-genes were detected by the majority of attribute weighting algorithms (with weight above 0.7) as most informative genes including CXCL8 (IL8), NFKBIZ, HP, ZC3H12A, PDE4B, CASP4, CXCL2, CCL20, GRO1(CXCL1), CFB, S100A9, and S100A8. Interestingly, the results have been demonstrated that all of these genes are the key genes in the immune response, inflammation or mastitis. The Decision tree models efficiently discovered the best combination of the meta-genes as bio-signature and confirmed that some of the top-ranked genes -ZC3H12A, CXCL2, GRO, CFB- as biomarkers for E. coli mastitis (with the accuracy 83{\%} in average). This research properly indicated that by combination of two novel data mining tools, meta-analysis and machine learning, increased power to detect most informative genes that can help to improve the diagnosis and treatment strategies for E. coli associated with mastitis in cattle.},
author = {Sharifi, Somayeh and Pakdel, Abbas and Ebrahimi, Mansour and Reecy, James M. and Farsani, Samaneh Fazeli and Ebrahimie, Esmaeil},
doi = {10.1371/journal.pone.0191227},
file = {:home/ubuntu/.local/share/data/Mendeley Ltd./Mendeley Desktop/Downloaded/Sharifi et al. - 2018 - Integration of machine learning and metaanalysis identifies the transcriptomic bio-signature of mastitis disease.pdf:pdf},
isbn = {1111111111},
issn = {19326203},
journal = {PLoS ONE},
number = {2},
pages = {1--18},
pmid = {29470489},
title = {{Integration of machine learning and metaanalysis identifies the transcriptomic bio-signature of mastitis disease in cattle}},
volume = {13},
year = {2018}
}
@article{Robert2016,
abstract = {Fibrosis is a basic connective tissue lesion defined by the increase in the fibrillar extracellular matrix (ECM) components in tissue or organ. Matrix metalloproteinases (MMPs) are a major group of proteases known to regulate the turn-over of ECM and so they are suggested to be important in tissue remodelling observed during fibrogenic process associated with chronic inflammation. Tissue remodelling is the result of an imbalance in the equilibrium of the normal processes of synthesis and degradation of ECM components markedly controlled by the MMPs/TIMP imbalance. We previously showed an association of the differences in collagen deposition in the lungs of bleomycin-treated mice with a reduced molar pro-MMP-9/TIMP-1 ratio. Using the carbon tetrachloride (CCl4) preclinical model of liver fibrosis in mice, we observed a significant increase in collagen deposition with increased expression and release of tissue inhibitors of metalloproteinase (TIMP)-1 both at 24 h and 3 weeks later. This suggests an early altered regulation of matrix turnover involved in the development of fibrosis. We also demonstrated an activation of NLRP3-inflammasome pathway associated with the IL-1R/MyD88 signalling in the development of experimental fibrosis both in lung and liver. This was also associated with an increased expression of purinergic receptors mainly P2X7 Finally, these observations emphasize those effective therapies for these disorders must be given early in the natural history of the disease, prior to the development of tissue remodelling and fibrosis.},
author = {Robert, S and Gicquel, T and Victoni, T and Valenca, S and Barreto, E and Bailly-Maitre, B and Boichot, E and Lagente, V},
doi = {10.1042/BSR20160107},
file = {:home/ubuntu/.local/share/data/Mendeley Ltd./Mendeley Desktop/Downloaded/Robert et al. - 2016 - Involvement of matrix metalloproteinases (MMPs) and inflammasome pathway in molecular mechanisms of fibrosis.pdf:pdf},
issn = {0144-8463},
journal = {Bioscience Reports},
keywords = {-1,10,1042,2016,36,bioscience reports,bsr20160107,cite this article as,doi,e00360,fibrosis,inflammasome,inhibitors of metalloproteinase,interleukin-1,liver,lung,matrix metalloproteinase,purinergic receptors,timp,tissue},
number = {4},
pages = {e00360----e00360},
pmid = {27247426},
title = {{Involvement of matrix metalloproteinases (MMPs) and inflammasome pathway in molecular mechanisms of fibrosis}},
url = {http://bioscirep.org/cgi/doi/10.1042/BSR20160107},
volume = {36},
year = {2016}
}
@article{Chaussabel2008,
abstract = {The analysis of patient blood transcriptional profiles offers a means to investigate the immunological mechanisms relevant to human diseases on a genome-wide scale. In addition, such studies provide a basis for the discovery of clinically relevant biomarker signatures. We designed a strategy for microarray analysis that is based on the identification of transcriptional modules formed by genes coordinately expressed in multiple disease data sets. Mapping changes in gene expression at the module level generated disease-specific transcriptional fingerprints that provide a stable framework for the visualization and functional interpretation of microarray data. These transcriptional modules were used as a basis for the selection of biomarkers and the development of a multivariate transcriptional indicator of disease progression in patients with systemic lupus erythematosus. Thus, this work describes the implementation and application of a methodology designed to support systems-scale analysis of the human immune system in translational research settings. {\textcopyright}2008 Elsevier Inc. All rights reserved.},
author = {Chaussabel, Damien and Quinn, Charles and Shen, Jing and Patel, Pinakeen and Glaser, Casey and Baldwin, Nicole and Stichweh, Dorothee and Blankenship, Derek and Li, Lei and Munagala, Indira and Bennett, Lynda and Allantaz, Florence and Mejias, Asuncion and Ardura, Monica and Kaizer, Ellen and Monnet, Laurence and Allman, Windy and Randall, Henry and Johnson, Diane and Lanier, Aimee and Punaro, Marilynn and Wittkowski, Knut M and White, Perrin and Fay, Joseph and Klintmalm, Goran and Ramilo, Octavio and Palucka, A Karolina and Banchereau, Jacques and Pascual, Virginia},
doi = {10.1016/j.immuni.2008.05.012},
issn = {00349461},
journal = {Immunity},
keywords = {Cultural diversity,Immigrant students,Linguistic axis,Personal variables,School performance},
pages = {150--164},
title = {{A Modular Analysis Framework for Blood Genomics Studies: Application to Systemic Lupus Erythematosus}},
volume = {29},
year = {2008}
}
@article{Martinez2014,
abstract = {Macrophages are endowed with a variety of receptors for lineage-determining growth factors, T helper (Th) cell cytokines, and B cell, host, and microbial products. In tissues, macrophages mature and are activated in a dynamic response to combinations of these stimuli to acquire specialized functional phenotypes. As for the lymphocyte system, a dichotomy has been proposed for macrophage activation: classic vs. alternative, also M1 and M2, respectively. In view of recent research about macrophage functions and the increasing number of immune-relevant ligands, a revision of the model is needed. Here, we assess how cytokines and pathogen signals influence their functional phenotypes and the evidence for M1 and M2 functions and revisit a paradigm initially based on the role of a restricted set of selected ligands in the immune response.},
author = {Martinez, Fernando O. and Gordon, Siamon},
doi = {10.12703/P6-13},
file = {:home/ubuntu/.local/share/data/Mendeley Ltd./Mendeley Desktop/Downloaded/Martinez, Gordon - 2014 - The M1 and M2 paradigm of macrophage activation time for reassessment.pdf:pdf},
isbn = {2051-7599 (Electronic)},
issn = {20517599},
journal = {F1000Prime Reports},
number = {March},
pages = {1--13},
pmid = {24669294},
title = {{The M1 and M2 paradigm of macrophage activation: time for reassessment}},
url = {http://www.f1000.com/prime/reports/b/6/13},
volume = {6},
year = {2014}
}
@article{Hajian-Tilaki2013,
abstract = {This review provides the basic principle and rational for ROC analysis of rating and continuous diagnostic test results versus a gold standard. Derived indexes of accuracy, in particular area under the curve (AUC) has a meaningful interpretation for disease classification from healthy subjects. The methods of estimate of AUC and its testing in single diagnostic test and also comparative studies, the advantage of ROC curve to determine the optimal cut off values and the issues of bias and confounding have been discussed. Keywords:},
archivePrefix = {arXiv},
arxivId = {arXiv:1011.1669v3},
author = {Hajian-Tilaki, Karimollah},
doi = {10.1017/CBO9781107415324.004},
eprint = {arXiv:1011.1669v3},
file = {:home/ubuntu/.local/share/data/Mendeley Ltd./Mendeley Desktop/Downloaded/Hajian-Tilaki - 2013 - Receiver Operating Characteristic (ROC) Curve Analysis for Medical Diagnostic Test Evaluation.pdf:pdf},
isbn = {2008-6164 (Print)$\backslash$r2008-6164 (Linking)},
issn = {2008-6164},
journal = {Caspian J Intern Med},
keywords = {and,area under the curve,auc,babol university of,bias,department of social medicine,health,nonparametric,parametric,roc curve,sensitivity,specificity},
number = {2},
pages = {627--635},
pmid = {24009950},
title = {{Receiver Operating Characteristic (ROC) Curve Analysis for Medical Diagnostic Test Evaluation}},
volume = {4},
year = {2013}
}
@article{Irizarry2006,
[truncated: 2,536,519 more chars]
