# Supplementary material for: Equivolumetric Protocol Generates Library Sizes Proportional to Total Microbial Load in 16S Amplicon Sequencing
Source: Front Microbiol. 2021 Feb 26;12:638231. doi: 10.3389/fmicb.2021.638231 (PMC7952455; doi:10.3389/fmicb.2021.638231)
Supplement: Supplementary Material 4 — Compressed folder with data and code. [file Data_Sheet_5.ZIP › Supplementary_Material_4/data_and_code/data/normalized/sample_data.tsv]

sample	time	L_monocytogenes	S_enterica	B_cereus	S_aureus	S_epidermidis	E_faecalis	total_cfu	seq_id	Observed_Seq	Observed_QC	Observed_Pool	Observed_other	Available_Seq	Available_QC	Available_Pool	Available_other	Mean_Sample_Cov_Pool	seq_code	size_factor	seq_depth	lib_size_raw	lib_size
190616360768.1.1.1	T0	20	20	2	20	2	20	84	seq1	24440428	28679	4178618	20175774	25000000	30000	4500000	20470000	45000	190726_M02526_0238_000000000-CGB23	1	4178618	21	21
190616360769.1.1.1	T0	20	20	2	20	2	20	84	seq1	24440428	28679	4178618	20175774	25000000	30000	4500000	20470000	45000	190726_M02526_0238_000000000-CGB23	1	4178618	64	64
190616360770.1.1.1	T0	20	20	2	20	2	20	84	seq1	24440428	28679	4178618	20175774	25000000	30000	4500000	20470000	45000	190726_M02526_0238_000000000-CGB23	1	4178618	24	24
190616360772.1.1.1	T0	20	20	2	20	2	20	84	seq1	24440428	28679	4178618	20175774	25000000	30000	4500000	20470000	45000	190726_M02526_0238_000000000-CGB23	1	4178618	70	70
190616360773.1.1.1	T7	20	20	2	20	2	20	84	seq1	24440428	28679	4178618	20175774	25000000	30000	4500000	20470000	45000	190726_M02526_0238_000000000-CGB23	1	4178618	62	62
190616360775.1.1.1	T7	20	20	2	20	2	20	84	seq1	24440428	28679	4178618	20175774	25000000	30000	4500000	20470000	45000	190726_M02526_0238_000000000-CGB23	1	4178618	27	27
190616360777.1.1.1	T7	20	20	2	20	2	20	84	seq1	24440428	28679	4178618	20175774	25000000	30000	4500000	20470000	45000	190726_M02526_0238_000000000-CGB23	1	4178618	10	10
190616360778.1.1.1	T30	20	20	2	20	2	20	84	seq1	24440428	28679	4178618	20175774	25000000	30000	4500000	20470000	45000	190726_M02526_0238_000000000-CGB23	1	4178618	40	40
190616360780.1.1.1	T30	20	20	2	20	2	20	84	seq1	24440428	28679	4178618	20175774	25000000	30000	4500000	20470000	45000	190726_M02526_0238_000000000-CGB23	1	4178618	16	16
190616360783.1.1.1	T0	200	200	20	200	20	200	840	seq1	24440428	28679	4178618	20175774	25000000	30000	4500000	20470000	45000	190726_M02526_0238_000000000-CGB23	1	4178618	303	303
190616360784.1.1.1	T0	200	200	20	200	20	200	840	seq1	24440428	28679	4178618	20175774	25000000	30000	4500000	20470000	45000	190726_M02526_0238_000000000-CGB23	1	4178618	467	467
190616360785.1.1.1	T0	200	200	20	200	20	200	840	seq1	24440428	28679	4178618	20175774	25000000	30000	4500000	20470000	45000	190726_M02526_0238_000000000-CGB23	1	4178618	196	196
190616360786.1.1.1	T0	200	200	20	200	20	200	840	seq1	24440428	28679	4178618	20175774	25000000	30000	4500000	20470000	45000	190726_M02526_0238_000000000-CGB23	1	4178618	243	243
190616360787.1.1.1	T0	200	200	20	200	20	200	840	seq1	24440428	28679	4178618	20175774	25000000	30000	4500000	20470000	45000	190726_M02526_0238_000000000-CGB23	1	4178618	209	209
190616360788.1.1.1	T7	200	200	20	200	20	200	840	seq1	24440428	28679	4178618	20175774	25000000	30000	4500000	20470000	45000	190726_M02526_0238_000000000-CGB23	1	4178618	341	341
190616360789.1.1.1	T7	200	200	20	200	20	200	840	seq1	24440428	28679	4178618	20175774	25000000	30000	4500000	20470000	45000	190726_M02526_0238_000000000-CGB23	1	4178618	276	276
190616360790.1.1.1	T7	200	200	20	200	20	200	840	seq1	24440428	28679	4178618	20175774	25000000	30000	4500000	20470000	45000	190726_M02526_0238_000000000-CGB23	1	4178618	302	302
190616360791.1.1.1	T7	200	200	20	200	20	200	840	seq1	24440428	28679	4178618	20175774	25000000	30000	4500000	20470000	45000	190726_M02526_0238_000000000-CGB23	1	4178618	176	176
190616360792.1.1.1	T7	200	200	20	200	20	200	840	seq1	24440428	28679	4178618	20175774	25000000	30000	4500000	20470000	45000	190726_M02526_0238_000000000-CGB23	1	4178618	186	186
190616360793.1.1.1	T30	200	200	20	200	20	200	840	seq1	24440428	28679	4178618	20175774	25000000	30000	4500000	20470000	45000	190726_M02526_0238_000000000-CGB23	1	4178618	322	322
190616360794.1.1.1	T30	200	200	20	200	20	200	840	seq1	24440428	28679	4178618	20175774	25000000	30000	4500000	20470000	45000	190726_M02526_0238_000000000-CGB23	1	4178618	221	221
190616360795.1.1.1	T30	200	200	20	200	20	200	840	seq1	24440428	28679	4178618	20175774	25000000	30000	4500000	20470000	45000	190726_M02526_0238_000000000-CGB23	1	4178618	350	350
190616360796.1.1.1	T30	200	200	20	200	20	200	840	seq1	24440428	28679	4178618	20175774	25000000	30000	4500000	20470000	45000	190726_M02526_0238_000000000-CGB23	1	4178618	384	384
190616360797.1.1.1	T30	200	200	20	200	20	200	840	seq1	24440428	28679	4178618	20175774	25000000	30000	4500000	20470000	45000	190726_M02526_0238_000000000-CGB23	1	4178618	260	260
190616360798.1.1.1	T0	2000	2000	200	2000	200	2000	8400	seq1	24440428	28679	4178618	20175774	25000000	30000	4500000	20470000	45000	190726_M02526_0238_000000000-CGB23	1	4178618	1999	1999
190616360799.1.1.1	T0	2000	2000	200	2000	200	2000	8400	seq1	24440428	28679	4178618	20175774	25000000	30000	4500000	20470000	45000	190726_M02526_0238_000000000-CGB23	1	4178618	3428	3428
190616360800.1.1.1	T0	2000	2000	200	2000	200	2000	8400	seq1	24440428	28679	4178618	20175774	25000000	30000	4500000	20470000	45000	190726_M02526_0238_000000000-CGB23	1	4178618	5164	5164
190616360801.1.1.1	T0	2000	2000	200	2000	200	2000	8400	seq1	24440428	28679	4178618	20175774	25000000	30000	4500000	20470000	45000	190726_M02526_0238_000000000-CGB23	1	4178618	2176	2176
190616360802.1.1.1	T0	2000	2000	200	2000	200	2000	8400	seq1	24440428	28679	4178618	20175774	25000000	30000	4500000	20470000	45000	190726_M02526_0238_000000000-CGB23	1	4178618	2167	2167
190616360803.1.1.1	T7	2000	2000	200	2000	200	2000	8400	seq1	24440428	28679	4178618	20175774	25000000	30000	4500000	20470000	45000	190726_M02526_0238_000000000-CGB23	1	4178618	2990	2990
190616360804.1.1.1	T7	2000	2000	200	2000	200	2000	8400	seq1	24440428	28679	4178618	20175774	25000000	30000	4500000	20470000	45000	190726_M02526_0238_000000000-CGB23	1	4178618	3297	3297
190616360805.1.1.1	T7	2000	2000	200	2000	200	2000	8400	seq1	24440428	28679	4178618	20175774	25000000	30000	4500000	20470000	45000	190726_M02526_0238_000000000-CGB23	1	4178618	2718	2718
190616360806.1.1.1	T7	2000	2000	200	2000	200	2000	8400	seq1	24440428	28679	4178618	20175774	25000000	30000	4500000	20470000	45000	190726_M02526_0238_000000000-CGB23	1	4178618	4110	4110
190616360807.1.1.1	T7	2000	2000	200	2000	200	2000	8400	seq1	24440428	28679	4178618	20175774	25000000	30000	4500000	20470000	45000	190726_M02526_0238_000000000-CGB23	1	4178618	4348	4348
190616360808.1.1.1	T30	2000	2000	200	2000	200	2000	8400	seq1	24440428	28679	4178618	20175774	25000000	30000	4500000	20470000	45000	190726_M02526_0238_000000000-CGB23	1	4178618	2650	2650
190616360809.1.1.1	T30	2000	2000	200	2000	200	2000	8400	seq1	24440428	28679	4178618	20175774	25000000	30000	4500000	20470000	45000	190726_M02526_0238_000000000-CGB23	1	4178618	2358	2358
190616360810.1.1.1	T30	2000	2000	200	2000	200	2000	8400	seq1	24440428	28679	4178618	20175774	25000000	30000	4500000	20470000	45000	190726_M02526_0238_000000000-CGB23	1	4178618	2429	2429
190616360811.1.1.1	T30	2000	2000	200	2000	200	2000	8400	seq1	24440428	28679	4178618	20175774	25000000	30000	4500000	20470000	45000	190726_M02526_0238_000000000-CGB23	1	4178618	4446	4446
190616360812.1.1.1	T30	2000	2000	200	2000	200	2000	8400	seq1	24440428	28679	4178618	20175774	25000000	30000	4500000	20470000	45000	190726_M02526_0238_000000000-CGB23	1	4178618	3446	3446
190616360813.1.1.1	T0	20000	20000	2000	20000	2000	20000	84000	seq1	24440428	28679	4178618	20175774	25000000	30000	4500000	20470000	45000	190726_M02526_0238_000000000-CGB23	1	4178618	21164	21164
190616360814.1.1.1	T0	20000	20000	2000	20000	2000	20000	84000	seq1	24440428	28679	4178618	20175774	25000000	30000	4500000	20470000	45000	190726_M02526_0238_000000000-CGB23	1	4178618	18478	18478
190616360815.1.1.1	T0	20000	20000	2000	20000	2000	20000	84000	seq1	24440428	28679	4178618	20175774	25000000	30000	4500000	20470000	45000	190726_M02526_0238_000000000-CGB23	1	4178618	20227	20227
190616360816.1.1.1	T0	20000	20000	2000	20000	2000	20000	84000	seq1	24440428	28679	4178618	20175774	25000000	30000	4500000	20470000	45000	190726_M02526_0238_000000000-CGB23	1	4178618	25448	25448
190616360817.1.1.1	T0	20000	20000	2000	20000	2000	20000	84000	seq1	24440428	28679	4178618	20175774	25000000	30000	4500000	20470000	45000	190726_M02526_0238_000000000-CGB23	1	4178618	20839	20839
190616360818.1.1.1	T7	20000	20000	2000	20000	2000	20000	84000	seq1	24440428	28679	4178618	20175774	25000000	30000	4500000	20470000	45000	190726_M02526_0238_000000000-CGB23	1	4178618	21187	21187
190616360819.1.1.1	T7	20000	20000	2000	20000	2000	20000	84000	seq1	24440428	28679	4178618	20175774	25000000	30000	4500000	20470000	45000	190726_M02526_0238_000000000-CGB23	1	4178618	19668	19668
190616360820.1.1.1	T7	20000	20000	2000	20000	2000	20000	84000	seq1	24440428	28679	4178618	20175774	25000000	30000	4500000	20470000	45000	190726_M02526_0238_000000000-CGB23	1	4178618	22902	22902
190616360821.1.1.1	T7	20000	20000	2000	20000	2000	20000	84000	seq1	24440428	28679	4178618	20175774	25000000	30000	4500000	20470000	45000	190726_M02526_0238_000000000-CGB23	1	4178618	27619	27619
190616360822.1.1.1	T7	20000	20000	2000	20000	2000	20000	84000	seq1	24440428	28679	4178618	20175774	25000000	30000	4500000	20470000	45000	190726_M02526_0238_000000000-CGB23	1	4178618	20961	20961
190616360823.1.1.1	T30	20000	20000	2000	20000	2000	20000	84000	seq1	24440428	28679	4178618	20175774	25000000	30000	4500000	20470000	45000	190726_M02526_0238_000000000-CGB23	1	4178618	19437	19437
190616360824.1.1.1	T30	20000	20000	2000	20000	2000	20000	84000	seq1	24440428	28679	4178618	20175774	25000000	30000	4500000	20470000	45000	190726_M02526_0238_000000000-CGB23	1	4178618	19560	19560
190616360825.1.1.1	T30	20000	20000	2000	20000	2000	20000	84000	seq1	24440428	28679	4178618	20175774	25000000	30000	4500000	20470000	45000	190726_M02526_0238_000000000-CGB23	1	4178618	26448	26448
190616360826.1.1.1	T30	20000	20000	2000	20000	2000	20000	84000	seq1	24440428	28679	4178618	20175774	25000000	30000	4500000	20470000	45000	190726_M02526_0238_000000000-CGB23	1	4178618	25997	25997
190616360827.1.1.1	T30	20000	20000	2000	20000	2000	20000	84000	seq1	24440428	28679	4178618	20175774	25000000	30000	4500000	20470000	45000	190726_M02526_0238_000000000-CGB23	1	4178618	18867	18867
190616360828.1.1.1	T0	200000	200000	20000	200000	20000	200000	840000	seq1	24440428	28679	4178618	20175774	25000000	30000	4500000	20470000	45000	190726_M02526_0238_000000000-CGB23	1	4178618	38957	38957
190616360829.1.1.1	T0	200000	200000	20000	200000	20000	200000	840000	seq1	24440428	28679	4178618	20175774	25000000	30000	4500000	20470000	45000	190726_M02526_0238_000000000-CGB23	1	4178618	35585	35585
190616360830.1.1.1	T0	200000	200000	20000	200000	20000	200000	840000	seq1	24440428	28679	4178618	20175774	25000000	30000	4500000	20470000	45000	190726_M02526_0238_000000000-CGB23	1	4178618	39190	39190
190616360831.1.1.1	T0	200000	200000	20000	200000	20000	200000	840000	seq1	24440428	28679	4178618	20175774	25000000	30000	4500000	20470000	45000	190726_M02526_0238_000000000-CGB23	1	4178618	38877	38877
190616360832.1.1.1	T0	200000	200000	20000	200000	20000	200000	840000	seq1	24440428	28679	4178618	20175774	25000000	30000	4500000	20470000	45000	190726_M02526_0238_000000000-CGB23	1	4178618	26423	26423
190616360833.1.1.1	T7	200000	200000	20000	200000	20000	200000	840000	seq1	24440428	28679	4178618	20175774	25000000	30000	4500000	20470000	45000	190726_M02526_0238_000000000-CGB23	1	4178618	42186	42186
190616360834.1.1.1	T7	200000	200000	20000	200000	20000	200000	840000	seq1	24440428	28679	4178618	20175774	25000000	30000	4500000	20470000	45000	190726_M02526_0238_000000000-CGB23	1	4178618	36640	36640
190616360835.1.1.1	T7	200000	200000	20000	200000	20000	200000	840000	seq1	24440428	28679	4178618	20175774	25000000	30000	4500000	20470000	45000	190726_M02526_0238_000000000-CGB23	1	4178618	34016	34016
190616360836.1.1.1	T7	200000	200000	20000	200000	20000	200000	840000	seq1	24440428	28679	4178618	20175774	25000000	30000	4500000	20470000	45000	190726_M02526_0238_000000000-CGB23	1	4178618	23629	23629
190616360837.1.1.1	T7	200000	200000	20000	200000	20000	200000	840000	seq1	24440428	28679	4178618	20175774	25000000	30000	4500000	20470000	45000	190726_M02526_0238_000000000-CGB23	1	4178618	26793	26793
190616360838.1.1.1	T30	200000	200000	20000	200000	20000	200000	840000	seq1	24440428	28679	4178618	20175774	25000000	30000	4500000	20470000	45000	190726_M02526_0238_000000000-CGB23	1	4178618	37089	37089
190616360839.1.1.1	T30	200000	200000	20000	200000	20000	200000	840000	seq1	24440428	28679	4178618	20175774	25000000	30000	4500000	20470000	45000	190726_M02526_0238_000000000-CGB23	1	4178618	30644	30644
190616360840.1.1.1	T30	200000	200000	20000	200000	20000	200000	840000	seq1	24440428	28679	4178618	20175774	25000000	30000	4500000	20470000	45000	190726_M02526_0238_000000000-CGB23	1	4178618	36647	36647
190616360841.1.1.1	T30	200000	200000	20000	200000	20000	200000	840000	seq1	24440428	28679	4178618	20175774	25000000	30000	4500000	20470000	45000	190726_M02526_0238_000000000-CGB23	1	4178618	33642	33642
190616360842.1.1.1	T30	200000	200000	20000	200000	20000	200000	840000	seq1	24440428	28679	4178618	20175774	25000000	30000	4500000	20470000	45000	190726_M02526_0238_000000000-CGB23	1	4178618	35822	35822
190616360771.1.1.1	T0	20	20	2	20	2	20	84	seq1	24440428	28679	4178618	20175774	25000000	30000	4500000	20470000	45000	190726_M02526_0238_000000000-CGB23	1	4178618	0	0
190616360774.1.1.1	T7	20	20	2	20	2	20	84	seq1	24440428	28679	4178618	20175774	25000000	30000	4500000	20470000	45000	190726_M02526_0238_000000000-CGB23	1	4178618	10	10
190616360776.1.1.1	T7	20	20	2	20	2	20	84	seq1	24440428	28679	4178618	20175774	25000000	30000	4500000	20470000	45000	190726_M02526_0238_000000000-CGB23	1	4178618	26	26
190616360779.1.1.1	T30	20	20	2	20	2	20	84	seq1	24440428	28679	4178618	20175774	25000000	30000	4500000	20470000	45000	190726_M02526_0238_000000000-CGB23	1	4178618	0	0
190616360781.1.1.1	T30	20	20	2	20	2	20	84	seq1	24440428	28679	4178618	20175774	25000000	30000	4500000	20470000	45000	190726_M02526_0238_000000000-CGB23	1	4178618	0	0
190616360782.1.1.1	T30	20	20	2	20	2	20	84	seq1	24440428	28679	4178618	20175774	25000000	30000	4500000	20470000	45000	190726_M02526_0238_000000000-CGB23	1	4178618	0	0
190616360769.1.1.2	T0	20	20	2	20	2	20	84	seq2	23985332	30583	3179771	20622065	25000000	30000	2970000	22000000	29700	190816_M02526_0243_000000000-CHW9T	0.66	3179771	47	71.2121212121212
190616360772.1.1.2	T0	20	20	2	20	2	20	84	seq2	23985332	30583	3179771	20622065	25000000	30000	2970000	22000000	29700	190816_M02526_0243_000000000-CHW9T	0.66	3179771	34	51.51515151515151
190616360775.1.1.2	T7	20	20	2	20	2	20	84	seq2	23985332	30583	3179771	20622065	25000000	30000	2970000	22000000	29700	190816_M02526_0243_000000000-CHW9T	0.66	3179771	16	24.242424242424242
190616360776.1.1.2	T7	20	20	2	20	2	20	84	seq2	23985332	30583	3179771	20622065	25000000	30000	2970000	22000000	29700	190816_M02526_0243_000000000-CHW9T	0.66	3179771	24	36.36363636363636
190616360778.1.1.2	T30	20	20	2	20	2	20	84	seq2	23985332	30583	3179771	20622065	25000000	30000	2970000	22000000	29700	190816_M02526_0243_000000000-CHW9T	0.66	3179771	16	24.242424242424242
190616360783.1.1.2	T0	200	200	20	200	20	200	840	seq2	23985332	30583	3179771	20622065	25000000	30000	2970000	22000000	29700	190816_M02526_0243_000000000-CHW9T	0.66	3179771	248	375.75757575757575
190616360784.1.1.2	T0	200	200	20	200	20	200	840	seq2	23985332	30583	3179771	20622065	25000000	30000	2970000	22000000	29700	190816_M02526_0243_000000000-CHW9T	0.66	3179771	339	513.6363636363636
190616360785.1.1.2	T0	200	200	20	200	20	200	840	seq2	23985332	30583	3179771	20622065	25000000	30000	2970000	22000000	29700	190816_M02526_0243_000000000-CHW9T	0.66	3179771	143	216.66666666666666
190616360786.1.1.2	T0	200	200	20	200	20	200	840	seq2	23985332	30583	3179771	20622065	25000000	30000	2970000	22000000	29700	190816_M02526_0243_000000000-CHW9T	0.66	3179771	155	234.84848484848482
190616360787.1.1.2	T0	200	200	20	200	20	200	840	seq2	23985332	30583	3179771	20622065	25000000	30000	2970000	22000000	29700	190816_M02526_0243_000000000-CHW9T	0.66	3179771	153	231.8181818181818
190616360788.1.1.2	T7	200	200	20	200	20	200	840	seq2	23985332	30583	3179771	20622065	25000000	30000	2970000	22000000	29700	190816_M02526_0243_000000000-CHW9T	0.66	3179771	234	354.5454545454545
190616360789.1.1.2	T7	200	200	20	200	20	200	840	seq2	23985332	30583	3179771	20622065	25000000	30000	2970000	22000000	29700	190816_M02526_0243_000000000-CHW9T	0.66	3179771	209	316.66666666666663
190616360790.1.1.2	T7	200	200	20	200	20	200	840	seq2	23985332	30583	3179771	20622065	25000000	30000	2970000	22000000	29700	190816_M02526_0243_000000000-CHW9T	0.66	3179771	199	301.5151515151515
190616360791.1.1.2	T7	200	200	20	200	20	200	840	seq2	23985332	30583	3179771	20622065	25000000	30000	2970000	22000000	29700	190816_M02526_0243_000000000-CHW9T	0.66	3179771	150	227.27272727272725
190616360792.1.1.2	T7	200	200	20	200	20	200	840	seq2	23985332	30583	3179771	20622065	25000000	30000	2970000	22000000	29700	190816_M02526_0243_000000000-CHW9T	0.66	3179771	150	227.27272727272725
190616360793.1.1.2	T30	200	200	20	200	20	200	840	seq2	23985332	30583	3179771	20622065	25000000	30000	2970000	22000000	29700	190816_M02526_0243_000000000-CHW9T	0.66	3179771	224	339.3939393939394
190616360794.1.1.2	T30	200	200	20	200	20	200	840	seq2	23985332	30583	3179771	20622065	25000000	30000	2970000	22000000	29700	190816_M02526_0243_000000000-CHW9T	0.66	3179771	151	228.78787878787878
190616360795.1.1.2	T30	200	200	20	200	20	200	840	seq2	23985332	30583	3179771	20622065	25000000	30000	2970000	22000000	29700	190816_M02526_0243_000000000-CHW9T	0.66	3179771	272	412.12121212121207
190616360796.1.1.2	T30	200	200	20	200	20	200	840	seq2	23985332	30583	3179771	20622065	25000000	30000	2970000	22000000	29700	190816_M02526_0243_000000000-CHW9T	0.66	3179771	289	437.8787878787879
190616360797.1.1.2	T30	200	200	20	200	20	200	840	seq2	23985332	30583	3179771	20622065	25000000	30000	2970000	22000000	29700	190816_M02526_0243_000000000-CHW9T	0.66	3179771	227	343.9393939393939
190616360798.1.1.2	T0	2000	2000	200	2000	200	2000	8400	seq2	23985332	30583	3179771	20622065	25000000	30000	2970000	22000000	29700	190816_M02526_0243_000000000-CHW9T	0.66	3179771	1467	2222.7272727272725
190616360799.1.1.2	T0	2000	2000	200	2000	200	2000	8400	seq2	23985332	30583	3179771	20622065	25000000	30000	2970000	22000000	29700	190816_M02526_0243_000000000-CHW9T	0.66	3179771	2500	3787.8787878787875
190616360800.1.1.2	T0	2000	2000	200	2000	200	2000	8400	seq2	23985332	30583	3179771	20622065	25000000	30000	2970000	22000000	29700	190816_M02526_0243_000000000-CHW9T	0.66	3179771	3802	5760.60606060606
190616360801.1.1.2	T0	2000	2000	200	2000	200	2000	8400	seq2	23985332	30583	3179771	20622065	25000000	30000	2970000	22000000	29700	190816_M02526_0243_000000000-CHW9T	0.66	3179771	1578	2390.909090909091
190616360802.1.1.2	T0	2000	2000	200	2000	200	2000	8400	seq2	23985332	30583	3179771	20622065	25000000	30000	2970000	22000000	29700	190816_M02526_0243_000000000-CHW9T	0.66	3179771	1667	2525.7575757575755
190616360803.1.1.2	T7	2000	2000	200	2000	200	2000	8400	seq2	23985332	30583	3179771	20622065	25000000	30000	2970000	22000000	29700	190816_M02526_0243_000000000-CHW9T	0.66	3179771	2310	3500
190616360804.1.1.2	T7	2000	2000	200	2000	200	2000	8400	seq2	23985332	30583	3179771	20622065	25000000	30000	2970000	22000000	29700	190816_M02526_0243_000000000-CHW9T	0.66	3179771	2520	3818.181818181818
190616360805.1.1.2	T7	2000	2000	200	2000	200	2000	8400	seq2	23985332	30583	3179771	20622065	25000000	30000	2970000	22000000	29700	190816_M02526_0243_000000000-CHW9T	0.66	3179771	2005	3037.8787878787875
190616360806.1.1.2	T7	2000	2000	200	2000	200	2000	8400	seq2	23985332	30583	3179771	20622065	25000000	30000	2970000	22000000	29700	190816_M02526_0243_000000000-CHW9T	0.66	3179771	3232	4896.969696969697
190616360807.1.1.2	T7	2000	2000	200	2000	200	2000	8400	seq2	23985332	30583	3179771	20622065	25000000	30000	2970000	22000000	29700	190816_M02526_0243_000000000-CHW9T	0.66	3179771	3329	5043.939393939394
190616360808.1.1.2	T30	2000	2000	200	2000	200	2000	8400	seq2	23985332	30583	3179771	20622065	25000000	30000	2970000	22000000	29700	190816_M02526_0243_000000000-CHW9T	0.66	3179771	2048	3103.030303030303
190616360809.1.1.2	T30	2000	2000	200	2000	200	2000	8400	seq2	23985332	30583	3179771	20622065	25000000	30000	2970000	22000000	29700	190816_M02526_0243_000000000-CHW9T	0.66	3179771	1740	2636.363636363636
190616360810.1.1.2	T30	2000	2000	200	2000	200	2000	8400	seq2	23985332	30583	3179771	20622065	25000000	30000	2970000	22000000	29700	190816_M02526_0243_000000000-CHW9T	0.66	3179771	1844	2793.939393939394
190616360811.1.1.2	T30	2000	2000	200	2000	200	2000	8400	seq2	23985332	30583	3179771	20622065	25000000	30000	2970000	22000000	29700	190816_M02526_0243_000000000-CHW9T	0.66	3179771	3400	5151.515151515151
190616360812.1.1.2	T30	2000	2000	200	2000	200	2000	8400	seq2	23985332	30583	3179771	20622065	25000000	30000	2970000	22000000	29700	190816_M02526_0243_000000000-CHW9T	0.66	3179771	2565	3886.363636363636
190616360813.1.1.2	T0	20000	20000	2000	20000	2000	20000	84000	seq2	23985332	30583	3179771	20622065	25000000	30000	2970000	22000000	29700	190816_M02526_0243_000000000-CHW9T	0.66	3179771	15411	23350
190616360814.1.1.2	T0	20000	20000	2000	20000	2000	20000	84000	seq2	23985332	30583	3179771	20622065	25000000	30000	2970000	22000000	29700	190816_M02526_0243_000000000-CHW9T	0.66	3179771	13780	20878.78787878788
190616360815.1.1.2	T0	20000	20000	2000	20000	2000	20000	84000	seq2	23985332	30583	3179771	20622065	25000000	30000	2970000	22000000	29700	190816_M02526_0243_000000000-CHW9T	0.66	3179771	14805	22431.81818181818
190616360816.1.1.2	T0	20000	20000	2000	20000	2000	20000	84000	seq2	23985332	30583	3179771	20622065	25000000	30000	2970000	22000000	29700	190816_M02526_0243_000000000-CHW9T	0.66	3179771	20105	30462.121212121212
190616360817.1.1.2	T0	20000	20000	2000	20000	2000	20000	84000	seq2	23985332	30583	3179771	20622065	25000000	30000	2970000	22000000	29700	190816_M02526_0243_000000000-CHW9T	0.66	3179771	16640	25212.121212121212
190616360818.1.1.2	T7	20000	20000	2000	20000	2000	20000	84000	seq2	23985332	30583	3179771	20622065	25000000	30000	2970000	22000000	29700	190816_M02526_0243_000000000-CHW9T	0.66	3179771	17224	26096.969696969696
190616360819.1.1.2	T7	20000	20000	2000	20000	2000	20000	84000	seq2	23985332	30583	3179771	20622065	25000000	30000	2970000	22000000	29700	190816_M02526_0243_000000000-CHW9T	0.66	3179771	15616	23660.60606060606
190616360820.1.1.2	T7	20000	20000	2000	20000	2000	20000	84000	seq2	23985332	30583	3179771	20622065	25000000	30000	2970000	22000000	29700	190816_M02526_0243_000000000-CHW9T	0.66	3179771	17952	27199.999999999996
190616360821.1.1.2	T7	20000	20000	2000	20000	2000	20000	84000	seq2	23985332	30583	3179771	20622065	25000000	30000	2970000	22000000	29700	190816_M02526_0243_000000000-CHW9T	0.66	3179771	21887	33162.12121212121
190616360822.1.1.2	T7	20000	20000	2000	20000	2000	20000	84000	seq2	23985332	30583	3179771	20622065	25000000	30000	2970000	22000000	29700	190816_M02526_0243_000000000-CHW9T	0.66	3179771	16732	25351.515151515152
190616360823.1.1.2	T30	20000	20000	2000	20000	2000	20000	84000	seq2	23985332	30583	3179771	20622065	25000000	30000	2970000	22000000	29700	190816_M02526_0243_000000000-CHW9T	0.66	3179771	15541	23546.969696969696
190616360824.1.1.2	T30	20000	20000	2000	20000	2000	20000	84000	seq2	23985332	30583	3179771	20622065	25000000	30000	2970000	22000000	29700	190816_M02526_0243_000000000-CHW9T	0.66	3179771	15806	23948.484848484848
190616360825.1.1.2	T30	20000	20000	2000	20000	2000	20000	84000	seq2	23985332	30583	3179771	20622065	25000000	30000	2970000	22000000	29700	190816_M02526_0243_000000000-CHW9T	0.66	3179771	21000	31818.181818181816
190616360826.1.1.2	T30	20000	20000	2000	20000	2000	20000	84000	seq2	23985332	30583	3179771	20622065	25000000	30000	2970000	22000000	29700	190816_M02526_0243_000000000-CHW9T	0.66	3179771	20692	31351.515151515152
190616360827.1.1.2	T30	20000	20000	2000	20000	2000	20000	84000	seq2	23985332	30583	3179771	20622065	25000000	30000	2970000	22000000	29700	190816_M02526_0243_000000000-CHW9T	0.66	3179771	14985	22704.545454545452
190616360828.1.1.2	T0	200000	200000	20000	200000	20000	200000	840000	seq2	23985332	30583	3179771	20622065	25000000	30000	2970000	22000000	29700	190816_M02526_0243_000000000-CHW9T	0.66	3179771	30801	46668.181818181816
190616360829.1.1.2	T0	200000	200000	20000	200000	20000	200000	840000	seq2	23985332	30583	3179771	20622065	25000000	30000	2970000	22000000	29700	190816_M02526_0243_000000000-CHW9T	0.66	3179771	28457	43116.666666666664
190616360830.1.1.2	T0	200000	200000	20000	200000	20000	200000	840000	seq2	23985332	30583	3179771	20622065	25000000	30000	2970000	22000000	29700	190816_M02526_0243_000000000-CHW9T	0.66	3179771	31584	47854.545454545456
190616360831.1.1.2	T0	200000	200000	20000	200000	20000	200000	840000	seq2	23985332	30583	3179771	20622065	25000000	30000	2970000	22000000	29700	190816_M02526_0243_000000000-CHW9T	0.66	3179771	30272	45866.666666666664
190616360832.1.1.2	T0	200000	200000	20000	200000	20000	200000	840000	seq2	23985332	30583	3179771	20622065	25000000	30000	2970000	22000000	29700	190816_M02526_0243_000000000-CHW9T	0.66	3179771	20056	30387.878787878784
190616360833.1.1.2	T7	200000	200000	20000	200000	20000	200000	840000	seq2	23985332	30583	3179771	20622065	25000000	30000	2970000	22000000	29700	190816_M02526_0243_000000000-CHW9T	0.66	3179771	33136	50206.06060606061
190616360834.1.1.2	T7	200000	200000	20000	200000	20000	200000	840000	seq2	23985332	30583	3179771	20622065	25000000	30000	2970000	22000000	29700	190816_M02526_0243_000000000-CHW9T	0.66	3179771	28617	43359.090909090904
190616360835.1.1.2	T7	200000	200000	20000	200000	20000	200000	840000	seq2	23985332	30583	3179771	20622065	25000000	30000	2970000	22000000	29700	190816_M02526_0243_000000000-CHW9T	0.66	3179771	26743	40519.69696969697
190616360836.1.1.2	T7	200000	200000	20000	200000	20000	200000	840000	seq2	23985332	30583	3179771	20622065	25000000	30000	2970000	22000000	29700	190816_M02526_0243_000000000-CHW9T	0.66	3179771	18063	27368.181818181816
190616360837.1.1.2	T7	200000	200000	20000	200000	20000	200000	840000	seq2	23985332	30583	3179771	20622065	25000000	30000	2970000	22000000	29700	190816_M02526_0243_000000000-CHW9T	0.66	3179771	20632	31260.60606060606
190616360838.1.1.2	T30	200000	200000	20000	200000	20000	200000	840000	seq2	23985332	30583	3179771	20622065	25000000	30000	2970000	22000000	29700	190816_M02526_0243_000000000-CHW9T	0.66	3179771	28841	43698.48484848485
190616360839.1.1.2	T30	200000	200000	20000	200000	20000	200000	840000	seq2	23985332	30583	3179771	20622065	25000000	30000	2970000	22000000	29700	190816_M02526_0243_000000000-CHW9T	0.66	3179771	24130	36560.60606060606
190616360840.1.1.2	T30	200000	200000	20000	200000	20000	200000	840000	seq2	23985332	30583	3179771	20622065	25000000	30000	2970000	22000000	29700	190816_M02526_0243_000000000-CHW9T	0.66	3179771	28281	42850
190616360841.1.1.2	T30	200000	200000	20000	200000	20000	200000	840000	seq2	23985332	30583	3179771	20622065	25000000	30000	2970000	22000000	29700	190816_M02526_0243_000000000-CHW9T	0.66	3179771	26328	39890.90909090909
190616360842.1.1.2	T30	200000	200000	20000	200000	20000	200000	840000	seq2	23985332	30583	3179771	20622065	25000000	30000	2970000	22000000	29700	190816_M02526_0243_000000000-CHW9T	0.66	3179771	27964	42369.69696969697
190616360768.1.1.2	T0	20	20	2	20	2	20	84	seq2	23985332	30583	3179771	20622065	25000000	30000	2970000	22000000	29700	190816_M02526_0243_000000000-CHW9T	0.66	3179771	0	0
190616360770.1.1.2	T0	20	20	2	20	2	20	84	seq2	23985332	30583	3179771	20622065	25000000	30000	2970000	22000000	29700	190816_M02526_0243_000000000-CHW9T	0.66	3179771	0	0
190616360771.1.1.2	T0	20	20	2	20	2	20	84	seq2	23985332	30583	3179771	20622065	25000000	30000	2970000	22000000	29700	190816_M02526_0243_000000000-CHW9T	0.66	3179771	0	0
190616360773.1.1.2	T7	20	20	2	20	2	20	84	seq2	23985332	30583	3179771	20622065	25000000	30000	2970000	22000000	29700	190816_M02526_0243_000000000-CHW9T	0.66	3179771	11	16.666666666666664
190616360774.1.1.2	T7	20	20	2	20	2	20	84	seq2	23985332	30583	3179771	20622065	25000000	30000	2970000	22000000	29700	190816_M02526_0243_000000000-CHW9T	0.66	3179771	10	15.15151515151515
190616360777.1.1.2	T7	20	20	2	20	2	20	84	seq2	23985332	30583	3179771	20622065	25000000	30000	2970000	22000000	29700	190816_M02526_0243_000000000-CHW9T	0.66	3179771	0	0
190616360779.1.1.2	T30	20	20	2	20	2	20	84	seq2	23985332	30583	3179771	20622065	25000000	30000	2970000	22000000	29700	190816_M02526_0243_000000000-CHW9T	0.66	3179771	0	0
190616360780.1.1.2	T30	20	20	2	20	2	20	84	seq2	23985332	30583	3179771	20622065	25000000	30000	2970000	22000000	29700	190816_M02526_0243_000000000-CHW9T	0.66	3179771	0	0
190616360781.1.1.2	T30	20	20	2	20	2	20	84	seq2	23985332	30583	3179771	20622065	25000000	30000	2970000	22000000	29700	190816_M02526_0243_000000000-CHW9T	0.66	3179771	0	0
190616360782.1.1.2	T30	20	20	2	20	2	20	84	seq2	23985332	30583	3179771	20622065	25000000	30000	2970000	22000000	29700	190816_M02526_0243_000000000-CHW9T	0.66	3179771	0	0
190616360769.1.1.3	T0	20	20	2	20	2	20	84	seq3	26025704	36191	2801656	23187857	25000000	30000	2815000	22155000	28150	190823_M02526_0245_000000000-CJVYY	0.6255555555555555	2801656	20	31.97158081705151
190616360770.1.1.3	T0	20	20	2	20	2	20	84	seq3	26025704	36191	2801656	23187857	25000000	30000	2815000	22155000	28150	190823_M02526_0245_000000000-CJVYY	0.6255555555555555	2801656	13	20.781527531083483
190616360772.1.1.3	T0	20	20	2	20	2	20	84	seq3	26025704	36191	2801656	23187857	25000000	30000	2815000	22155000	28150	190823_M02526_0245_000000000-CJVYY	0.6255555555555555	2801656	49	78.3303730017762
190616360775.1.1.3	T7	20	20	2	20	2	20	84	seq3	26025704	36191	2801656	23187857	25000000	30000	2815000	22155000	28150	190823_M02526_0245_000000000-CJVYY	0.6255555555555555	2801656	20	31.97158081705151
190616360778.1.1.3	T30	20	20	2	20	2	20	84	seq3	26025704	36191	2801656	23187857	25000000	30000	2815000	22155000	28150	190823_M02526_0245_000000000-CJVYY	0.6255555555555555	2801656	12	19.182948490230906
190616360780.1.1.3	T30	20	20	2	20	2	20	84	seq3	26025704	36191	2801656	23187857	25000000	30000	2815000	22155000	28150	190823_M02526_0245_000000000-CJVYY	0.6255555555555555	2801656	11	17.584369449378332
190616360783.1.1.3	T0	200	200	20	200	20	200	840	seq3	26025704	36191	2801656	23187857	25000000	30000	2815000	22155000	28150	190823_M02526_0245_000000000-CJVYY	0.6255555555555555	2801656	212	338.898756660746
190616360784.1.1.3	T0	200	200	20	200	20	200	840	seq3	26025704	36191	2801656	23187857	25000000	30000	2815000	22155000	28150	190823_M02526_0245_000000000-CJVYY	0.6255555555555555	2801656	313	500.35523978685615
190616360785.1.1.3	T0	200	200	20	200	20	200	840	seq3	26025704	36191	2801656	23187857	25000000	30000	2815000	22155000	28150	190823_M02526_0245_000000000-CJVYY	0.6255555555555555	2801656	136	217.40674955595028
190616360786.1.1.3	T0	200	200	20	200	20	200	840	seq3	26025704	36191	2801656	23187857	25000000	30000	2815000	22155000	28150	190823_M02526_0245_000000000-CJVYY	0.6255555555555555	2801656	151	241.38543516873892
190616360787.1.1.3	T0	200	200	20	200	20	200	840	seq3	26025704	36191	2801656	23187857	25000000	30000	2815000	22155000	28150	190823_M02526_0245_000000000-CJVYY	0.6255555555555555	2801656	134	214.20959147424512
190616360788.1.1.3	T7	200	200	20	200	20	200	840	seq3	26025704	36191	2801656	23187857	25000000	30000	2815000	22155000	28150	190823_M02526_0245_000000000-CJVYY	0.6255555555555555	2801656	238	380.46181172291296
190616360789.1.1.3	T7	200	200	20	200	20	200	840	seq3	26025704	36191	2801656	23187857	25000000	30000	2815000	22155000	28150	190823_M02526_0245_000000000-CJVYY	0.6255555555555555	2801656	155	247.7797513321492
190616360790.1.1.3	T7	200	200	20	200	20	200	840	seq3	26025704	36191	2801656	23187857	25000000	30000	2815000	22155000	28150	190823_M02526_0245_000000000-CJVYY	0.6255555555555555	2801656	216	345.2930728241563
190616360791.1.1.3	T7	200	200	20	200	20	200	840	seq3	26025704	36191	2801656	23187857	25000000	30000	2815000	22155000	28150	190823_M02526_0245_000000000-CJVYY	0.6255555555555555	2801656	127	203.0195381882771
190616360792.1.1.3	T7	200	200	20	200	20	200	840	seq3	26025704	36191	2801656	23187857	25000000	30000	2815000	22155000	28150	190823_M02526_0245_000000000-CJVYY	0.6255555555555555	2801656	115	183.8365896980462
190616360793.1.1.3	T30	200	200	20	200	20	200	840	seq3	26025704	36191	2801656	23187857	25000000	30000	2815000	22155000	28150	190823_M02526_0245_000000000-CJVYY	0.6255555555555555	2801656	199	318.1172291296625
190616360794.1.1.3	T30	200	200	20	200	20	200	840	seq3	26025704	36191	2801656	23187857	25000000	30000	2815000	22155000	28150	190823_M02526_0245_000000000-CJVYY	0.6255555555555555	2801656	160	255.77264653641208
190616360795.1.1.3	T30	200	200	20	200	20	200	840	seq3	26025704	36191	2801656	23187857	25000000	30000	2815000	22155000	28150	190823_M02526_0245_000000000-CJVYY	0.6255555555555555	2801656	208	332.5044404973357
190616360796.1.1.3	T30	200	200	20	200	20	200	840	seq3	26025704	36191	2801656	23187857	25000000	30000	2815000	22155000	28150	190823_M02526_0245_000000000-CJVYY	0.6255555555555555	2801656	258	412.4333925399645
190616360797.1.1.3	T30	200	200	20	200	20	200	840	seq3	26025704	36191	2801656	23187857	25000000	30000	2815000	22155000	28150	190823_M02526_0245_000000000-CJVYY	0.6255555555555555	2801656	184	294.1385435168739
190616360798.1.1.3	T0	2000	2000	200	2000	200	2000	8400	seq3	26025704	36191	2801656	23187857	25000000	30000	2815000	22155000	28150	190823_M02526_0245_000000000-CJVYY	0.6255555555555555	2801656	1347	2153.285968028419
190616360799.1.1.3	T0	2000	2000	200	2000	200	2000	8400	seq3	26025704	36191	2801656	23187857	25000000	30000	2815000	22155000	28150	190823_M02526_0245_000000000-CJVYY	0.6255555555555555	2801656	2243	3585.612788632327
190616360800.1.1.3	T0	2000	2000	200	2000	200	2000	8400	seq3	26025704	36191	2801656	23187857	25000000	30000	2815000	22155000	28150	190823_M02526_0245_000000000-CJVYY	0.6255555555555555	2801656	3362	5374.422735346359
190616360801.1.1.3	T0	2000	2000	200	2000	200	2000	8400	seq3	26025704	36191	2801656	23187857	25000000	30000	2815000	22155000	28150	190823_M02526_0245_000000000-CJVYY	0.6255555555555555	2801656	1420	2269.9822380106575
190616360802.1.1.3	T0	2000	2000	200	2000	200	2000	8400	seq3	26025704	36191	2801656	23187857	25000000	30000	2815000	22155000	28150	190823_M02526_0245_000000000-CJVYY	0.6255555555555555	2801656	1337	2137.3001776198935
190616360803.1.1.3	T7	2000	2000	200	2000	200	2000	8400	seq3	26025704	36191	2801656	23187857	25000000	30000	2815000	22155000	28150	190823_M02526_0245_000000000-CJVYY	0.6255555555555555	2801656	1986	3174.777975133215
190616360804.1.1.3	T7	2000	2000	200	2000	200	2000	8400	seq3	26025704	36191	2801656	23187857	25000000	30000	2815000	22155000	28150	190823_M02526_0245_000000000-CJVYY	0.6255555555555555	2801656	2306	3686.3232682060393
190616360805.1.1.3	T7	2000	2000	200	2000	200	2000	8400	seq3	26025704	36191	2801656	23187857	25000000	30000	2815000	22155000	28150	190823_M02526_0245_000000000-CJVYY	0.6255555555555555	2801656	1798	2874.245115452931
190616360806.1.1.3	T7	2000	2000	200	2000	200	2000	8400	seq3	26025704	36191	2801656	23187857	25000000	30000	2815000	22155000	28150	190823_M02526_0245_000000000-CJVYY	0.6255555555555555	2801656	2801	4477.619893428065
190616360807.1.1.3	T7	2000	2000	200	2000	200	2000	8400	seq3	26025704	36191	2801656	23187857	25000000	30000	2815000	22155000	28150	190823_M02526_0245_000000000-CJVYY	0.6255555555555555	2801656	2954	4722.202486678508
190616360808.1.1.3	T30	2000	2000	200	2000	200	2000	8400	seq3	26025704	36191	2801656	23187857	25000000	30000	2815000	22155000	28150	190823_M02526_0245_000000000-CJVYY	0.6255555555555555	2801656	1787	2856.6607460035525
190616360809.1.1.3	T30	2000	2000	200	2000	200	2000	8400	seq3	26025704	36191	2801656	23187857	25000000	30000	2815000	22155000	28150	190823_M02526_0245_000000000-CJVYY	0.6255555555555555	2801656	1570	2509.7690941385436
190616360810.1.1.3	T30	2000	2000	200	2000	200	2000	8400	seq3	26025704	36191	2801656	23187857	25000000	30000	2815000	22155000	28150	190823_M02526_0245_000000000-CJVYY	0.6255555555555555	2801656	1635	2613.676731793961
190616360811.1.1.3	T30	2000	2000	200	2000	200	2000	8400	seq3	26025704	36191	2801656	23187857	25000000	30000	2815000	22155000	28150	190823_M02526_0245_000000000-CJVYY	0.6255555555555555	2801656	2814	4498.401420959148
190616360812.1.1.3	T30	2000	2000	200	2000	200	2000	8400	seq3	26025704	36191	2801656	23187857	25000000	30000	2815000	22155000	28150	190823_M02526_0245_000000000-CJVYY	0.6255555555555555	2801656	2285	3652.7531083481354
190616360813.1.1.3	T0	20000	20000	2000	20000	2000	20000	84000	seq3	26025704	36191	2801656	23187857	25000000	30000	2815000	22155000	28150	190823_M02526_0245_000000000-CJVYY	0.6255555555555555	2801656	13746	21974.067495559502
190616360814.1.1.3	T0	20000	20000	2000	20000	2000	20000	84000	seq3	26025704	36191	2801656	23187857	25000000	30000	2815000	22155000	28150	190823_M02526_0245_000000000-CJVYY	0.6255555555555555	2801656	12359	19756.838365896983
190616360815.1.1.3	T0	20000	20000	2000	20000	2000	20000	84000	seq3	26025704	36191	2801656	23187857	25000000	30000	2815000	22155000	28150	190823_M02526_0245_000000000-CJVYY	0.6255555555555555	2801656	13189	21083.65896980462
190616360816.1.1.3	T0	20000	20000	2000	20000	2000	20000	84000	seq3	26025704	36191	2801656	23187857	25000000	30000	2815000	22155000	28150	190823_M02526_0245_000000000-CJVYY	0.6255555555555555	2801656	16778	26820.959147424514
190616360817.1.1.3	T0	20000	20000	2000	20000	2000	20000	84000	seq3	26025704	36191	2801656	23187857	25000000	30000	2815000	22155000	28150	190823_M02526_0245_000000000-CJVYY	0.6255555555555555	2801656	13893	22209.05861456483
190616360818.1.1.3	T7	20000	20000	2000	20000	2000	20000	84000	seq3	26025704	36191	2801656	23187857	25000000	30000	2815000	22155000	28150	190823_M02526_0245_000000000-CJVYY	0.6255555555555555	2801656	14451	23101.06571936057
190616360819.1.1.3	T7	20000	20000	2000	20000	2000	20000	84000	seq3	26025704	36191	2801656	23187857	25000000	30000	2815000	22155000	28150	190823_M02526_0245_000000000-CJVYY	0.6255555555555555	2801656	13031	20831.083481349913
190616360820.1.1.3	T7	20000	20000	2000	20000	2000	20000	84000	seq3	26025704	36191	2801656	23187857	25000000	30000	2815000	22155000	28150	190823_M02526_0245_000000000-CJVYY	0.6255555555555555	2801656	15524	24816.34103019538
190616360821.1.1.3	T7	20000	20000	2000	20000	2000	20000	84000	seq3	26025704	36191	2801656	23187857	25000000	30000	2815000	22155000	28150	190823_M02526_0245_000000000-CJVYY	0.6255555555555555	2801656	18431	29463.41030195382
190616360822.1.1.3	T7	20000	20000	2000	20000	2000	20000	84000	seq3	26025704	36191	2801656	23187857	25000000	30000	2815000	22155000	28150	190823_M02526_0245_000000000-CJVYY	0.6255555555555555	2801656	14217	22726.998223801067
190616360823.1.1.3	T30	20000	20000	2000	20000	2000	20000	84000	seq3	26025704	36191	2801656	23187857	25000000	30000	2815000	22155000	28150	190823_M02526_0245_000000000-CJVYY	0.6255555555555555	2801656	12933	20674.42273534636
190616360824.1.1.3	T30	20000	20000	2000	20000	2000	20000	84000	seq3	26025704	36191	2801656	23187857	25000000	30000	2815000	22155000	28150	190823_M02526_0245_000000000-CJVYY	0.6255555555555555	2801656	13152	21024.511545293073
190616360825.1.1.3	T30	20000	20000	2000	20000	2000	20000	84000	seq3	26025704	36191	2801656	23187857	25000000	30000	2815000	22155000	28150	190823_M02526_0245_000000000-CJVYY	0.6255555555555555	2801656	17833	28507.46003552398
190616360826.1.1.3	T30	20000	20000	2000	20000	2000	20000	84000	seq3	26025704	36191	2801656	23187857	25000000	30000	2815000	22155000	28150	190823_M02526_0245_000000000-CJVYY	0.6255555555555555	2801656	17312	27674.60035523979
190616360827.1.1.3	T30	20000	20000	2000	20000	2000	20000	84000	seq3	26025704	36191	2801656	23187857	25000000	30000	2815000	22155000	28150	190823_M02526_0245_000000000-CJVYY	0.6255555555555555	2801656	12425	19862.34458259325
190616360828.1.1.3	T0	200000	200000	20000	200000	20000	200000	840000	seq3	26025704	36191	2801656	23187857	25000000	30000	2815000	22155000	28150	190823_M02526_0245_000000000-CJVYY	0.6255555555555555	2801656	25805	41251.33214920071
190616360829.1.1.3	T0	200000	200000	20000	200000	20000	200000	840000	seq3	26025704	36191	2801656	23187857	25000000	30000	2815000	22155000	28150	190823_M02526_0245_000000000-CJVYY	0.6255555555555555	2801656	23973	38322.73534635879
190616360830.1.1.3	T0	200000	200000	20000	200000	20000	200000	840000	seq3	26025704	36191	2801656	23187857	25000000	30000	2815000	22155000	28150	190823_M02526_0245_000000000-CJVYY	0.6255555555555555	2801656	26448	42279.21847246892
190616360831.1.1.3	T0	200000	200000	20000	200000	20000	200000	840000	seq3	26025704	36191	2801656	23187857	25000000	30000	2815000	22155000	28150	190823_M02526_0245_000000000-CJVYY	0.6255555555555555	2801656	24982	39935.70159857904
190616360832.1.1.3	T0	200000	200000	20000	200000	20000	200000	840000	seq3	26025704	36191	2801656	23187857	25000000	30000	2815000	22155000	28150	190823_M02526_0245_000000000-CJVYY	0.6255555555555555	2801656	17514	27997.51332149201
190616360833.1.1.3	T7	200000	200000	20000	200000	20000	200000	840000	seq3	26025704	36191	2801656	23187857	25000000	30000	2815000	22155000	28150	190823_M02526_0245_000000000-CJVYY	0.6255555555555555	2801656	28050	44840.14209591474
190616360834.1.1.3	T7	200000	200000	20000	200000	20000	200000	840000	seq3	26025704	36191	2801656	23187857	25000000	30000	2815000	22155000	28150	190823_M02526_0245_000000000-CJVYY	0.6255555555555555	2801656	24062	38465.008880994676
190616360835.1.1.3	T7	200000	200000	20000	200000	20000	200000	840000	seq3	26025704	36191	2801656	23187857	25000000	30000	2815000	22155000	28150	190823_M02526_0245_000000000-CJVYY	0.6255555555555555	2801656	22123	35365.36412078153
190616360836.1.1.3	T7	200000	200000	20000	200000	20000	200000	840000	seq3	26025704	36191	2801656	23187857	25000000	30000	2815000	22155000	28150	190823_M02526_0245_000000000-CJVYY	0.6255555555555555	2801656	14901	23820.426287744227
190616360837.1.1.3	T7	200000	200000	20000	200000	20000	200000	840000	seq3	26025704	36191	2801656	23187857	25000000	30000	2815000	22155000	28150	190823_M02526_0245_000000000-CJVYY	0.6255555555555555	2801656	16762	26795.38188277087
190616360838.1.1.3	T30	200000	200000	20000	200000	20000	200000	840000	seq3	26025704	36191	2801656	23187857	25000000	30000	2815000	22155000	28150	190823_M02526_0245_000000000-CJVYY	0.6255555555555555	2801656	24329	38891.82948490231
190616360839.1.1.3	T30	200000	200000	20000	200000	20000	200000	840000	seq3	26025704	36191	2801656	23187857	25000000	30000	2815000	22155000	28150	190823_M02526_0245_000000000-CJVYY	0.6255555555555555	2801656	20310	32467.14031971581
190616360840.1.1.3	T30	200000	200000	20000	200000	20000	200000	840000	seq3	26025704	36191	2801656	23187857	25000000	30000	2815000	22155000	28150	190823_M02526_0245_000000000-CJVYY	0.6255555555555555	2801656	23949	38284.36944937833
190616360841.1.1.3	T30	200000	200000	20000	200000	20000	200000	840000	seq3	26025704	36191	2801656	23187857	25000000	30000	2815000	22155000	28150	190823_M02526_0245_000000000-CJVYY	0.6255555555555555	2801656	22156	35418.11722912967
190616360842.1.1.3	T30	200000	200000	20000	200000	20000	200000	840000	seq3	26025704	36191	2801656	23187857	25000000	30000	2815000	22155000	28150	190823_M02526_0245_000000000-CJVYY	0.6255555555555555	2801656	23809	38060.568383658974
190616360768.1.1.3	T0	20	20	2	20	2	20	84	seq3	26025704	36191	2801656	23187857	25000000	30000	2815000	22155000	28150	190823_M02526_0245_000000000-CJVYY	0.6255555555555555	2801656	0	0
190616360771.1.1.3	T0	20	20	2	20	2	20	84	seq3	26025704	36191	2801656	23187857	25000000	30000	2815000	22155000	28150	190823_M02526_0245_000000000-CJVYY	0.6255555555555555	2801656	0	0
190616360773.1.1.3	T7	20	20	2	20	2	20	84	seq3	26025704	36191	2801656	23187857	25000000	30000	2815000	22155000	28150	190823_M02526_0245_000000000-CJVYY	0.6255555555555555	2801656	0	0
190616360774.1.1.3	T7	20	20	2	20	2	20	84	seq3	26025704	36191	2801656	23187857	25000000	30000	2815000	22155000	28150	190823_M02526_0245_000000000-CJVYY	0.6255555555555555	2801656	0	0
190616360776.1.1.3	T7	20	20	2	20	2	20	84	seq3	26025704	36191	2801656	23187857	25000000	30000	2815000	22155000	28150	190823_M02526_0245_000000000-CJVYY	0.6255555555555555	2801656	10	15.985790408525755
190616360777.1.1.3	T7	20	20	2	20	2	20	84	seq3	26025704	36191	2801656	23187857	25000000	30000	2815000	22155000	28150	190823_M02526_0245_000000000-CJVYY	0.6255555555555555	2801656	0	0
190616360779.1.1.3	T30	20	20	2	20	2	20	84	seq3	26025704	36191	2801656	23187857	25000000	30000	2815000	22155000	28150	190823_M02526_0245_000000000-CJVYY	0.6255555555555555	2801656	0	0
190616360781.1.1.3	T30	20	20	2	20	2	20	84	seq3	26025704	36191	2801656	23187857	25000000	30000	2815000	22155000	28150	190823_M02526_0245_000000000-CJVYY	0.6255555555555555	2801656	0	0
190616360782.1.1.3	T30	20	20	2	20	2	20	84	seq3	26025704	36191	2801656	23187857	25000000	30000	2815000	22155000	28150	190823_M02526_0245_000000000-CJVYY	0.6255555555555555	2801656	0	0
190616360769.1.1.4	T0	20	20	2	20	2	20	84	seq4	13155728	30911	1472198	11652619	15000000	45000	1500000	13455000	15000	190927_M02526_0252_000000000-CJ3LD	0.3333333333333333	1472198	12	36
190616360772.1.1.4	T0	20	20	2	20	2	20	84	seq4	13155728	30911	1472198	11652619	15000000	45000	1500000	13455000	15000	190927_M02526_0252_000000000-CJ3LD	0.3333333333333333	1472198	16	48
190616360775.1.1.4	T7	20	20	2	20	2	20	84	seq4	13155728	30911	1472198	11652619	15000000	45000	1500000	13455000	15000	190927_M02526_0252_000000000-CJ3LD	0.3333333333333333	1472198	12	36
190616360778.1.1.4	T30	20	20	2	20	2	20	84	seq4	13155728	30911	1472198	11652619	15000000	45000	1500000	13455000	15000	190927_M02526_0252_000000000-CJ3LD	0.3333333333333333	1472198	11	33
190616360783.1.1.4	T0	200	200	20	200	20	200	840	seq4	13155728	30911	1472198	11652619	15000000	45000	1500000	13455000	15000	190927_M02526_0252_000000000-CJ3LD	0.3333333333333333	1472198	149	447
190616360784.1.1.4	T0	200	200	20	200	20	200	840	seq4	13155728	30911	1472198	11652619	15000000	45000	1500000	13455000	15000	190927_M02526_0252_000000000-CJ3LD	0.3333333333333333	1472198	189	567
190616360785.1.1.4	T0	200	200	20	200	20	200	840	seq4	13155728	30911	1472198	11652619	15000000	45000	1500000	13455000	15000	190927_M02526_0252_000000000-CJ3LD	0.3333333333333333	1472198	99	297
190616360786.1.1.4	T0	200	200	20	200	20	200	840	seq4	13155728	30911	1472198	11652619	15000000	45000	1500000	13455000	15000	190927_M02526_0252_000000000-CJ3LD	0.3333333333333333	1472198	82	246
190616360787.1.1.4	T0	200	200	20	200	20	200	840	seq4	13155728	30911	1472198	11652619	15000000	45000	1500000	13455000	15000	190927_M02526_0252_000000000-CJ3LD	0.3333333333333333	1472198	64	192
190616360788.1.1.4	T7	200	200	20	200	20	200	840	seq4	13155728	30911	1472198	11652619	15000000	45000	1500000	13455000	15000	190927_M02526_0252_000000000-CJ3LD	0.3333333333333333	1472198	117	351
190616360789.1.1.4	T7	200	200	20	200	20	200	840	seq4	13155728	30911	1472198	11652619	15000000	45000	1500000	13455000	15000	190927_M02526_0252_000000000-CJ3LD	0.3333333333333333	1472198	127	381
190616360790.1.1.4	T7	200	200	20	200	20	200	840	seq4	13155728	30911	1472198	11652619	15000000	45000	1500000	13455000	15000	190927_M02526_0252_000000000-CJ3LD	0.3333333333333333	1472198	131	393
190616360791.1.1.4	T7	200	200	20	200	20	200	840	seq4	13155728	30911	1472198	11652619	15000000	45000	1500000	13455000	15000	190927_M02526_0252_000000000-CJ3LD	0.3333333333333333	1472198	99	297
190616360792.1.1.4	T7	200	200	20	200	20	200	840	seq4	13155728	30911	1472198	11652619	15000000	45000	1500000	13455000	15000	190927_M02526_0252_000000000-CJ3LD	0.3333333333333333	1472198	53	159
190616360793.1.1.4	T30	200	200	20	200	20	200	840	seq4	13155728	30911	1472198	11652619	15000000	45000	1500000	13455000	15000	190927_M02526_0252_000000000-CJ3LD	0.3333333333333333	1472198	145	435
190616360794.1.1.4	T30	200	200	20	200	20	200	840	seq4	13155728	30911	1472198	11652619	15000000	45000	1500000	13455000	15000	190927_M02526_0252_000000000-CJ3LD	0.3333333333333333	1472198	77	231
190616360795.1.1.4	T30	200	200	20	200	20	200	840	seq4	13155728	30911	1472198	11652619	15000000	45000	1500000	13455000	15000	190927_M02526_0252_000000000-CJ3LD	0.3333333333333333	1472198	146	438
190616360796.1.1.4	T30	200	200	20	200	20	200	840	seq4	13155728	30911	1472198	11652619	15000000	45000	1500000	13455000	15000	190927_M02526_0252_000000000-CJ3LD	0.3333333333333333	1472198	145	435
190616360797.1.1.4	T30	200	200	20	200	20	200	840	seq4	13155728	30911	1472198	11652619	15000000	45000	1500000	13455000	15000	190927_M02526_0252_000000000-CJ3LD	0.3333333333333333	1472198	103	309
190616360798.1.1.4	T0	2000	2000	200	2000	200	2000	8400	seq4	13155728	30911	1472198	11652619	15000000	45000	1500000	13455000	15000	190927_M02526_0252_000000000-CJ3LD	0.3333333333333333	1472198	933	2799
190616360799.1.1.4	T0	2000	2000	200	2000	200	2000	8400	seq4	13155728	30911	1472198	11652619	15000000	45000	1500000	13455000	15000	190927_M02526_0252_000000000-CJ3LD	0.3333333333333333	1472198	1356	4068
190616360800.1.1.4	T0	2000	2000	200	2000	200	2000	8400	seq4	13155728	30911	1472198	11652619	15000000	45000	1500000	13455000	15000	190927_M02526_0252_000000000-CJ3LD	0.3333333333333333	1472198	2302	6906
190616360801.1.1.4	T0	2000	2000	200	2000	200	2000	8400	seq4	13155728	30911	1472198	11652619	15000000	45000	1500000	13455000	15000	190927_M02526_0252_000000000-CJ3LD	0.3333333333333333	1472198	1100	3300
190616360802.1.1.4	T0	2000	2000	200	2000	200	2000	8400	seq4	13155728	30911	1472198	11652619	15000000	45000	1500000	13455000	15000	190927_M02526_0252_000000000-CJ3LD	0.3333333333333333	1472198	1180	3540
190616360803.1.1.4	T7	2000	2000	200	2000	200	2000	8400	seq4	13155728	30911	1472198	11652619	15000000	45000	1500000	13455000	15000	190927_M02526_0252_000000000-CJ3LD	0.3333333333333333	1472198	1563	4689
190616360804.1.1.4	T7	2000	2000	200	2000	200	2000	8400	seq4	13155728	30911	1472198	11652619	15000000	45000	1500000	13455000	15000	190927_M02526_0252_000000000-CJ3LD	0.3333333333333333	1472198	1728	5184
190616360805.1.1.4	T7	2000	2000	200	2000	200	2000	8400	seq4	13155728	30911	1472198	11652619	15000000	45000	1500000	13455000	15000	190927_M02526_0252_000000000-CJ3LD	0.3333333333333333	1472198	1304	3912
190616360806.1.1.4	T7	2000	2000	200	2000	200	2000	8400	seq4	13155728	30911	1472198	11652619	15000000	45000	1500000	13455000	15000	190927_M02526_0252_000000000-CJ3LD	0.3333333333333333	1472198	2106	6318
190616360807.1.1.4	T7	2000	2000	200	2000	200	2000	8400	seq4	13155728	30911	1472198	11652619	15000000	45000	1500000	13455000	15000	190927_M02526_0252_000000000-CJ3LD	0.3333333333333333	1472198	2034	6102
190616360808.1.1.4	T30	2000	2000	200	2000	200	2000	8400	seq4	13155728	30911	1472198	11652619	15000000	45000	1500000	13455000	15000	190927_M02526_0252_000000000-CJ3LD	0.3333333333333333	1472198	1249	3747
190616360809.1.1.4	T30	2000	2000	200	2000	200	2000	8400	seq4	13155728	30911	1472198	11652619	15000000	45000	1500000	13455000	15000	190927_M02526_0252_000000000-CJ3LD	0.3333333333333333	1472198	1152	3456
190616360810.1.1.4	T30	2000	2000	200	2000	200	2000	8400	seq4	13155728	30911	1472198	11652619	15000000	45000	1500000	13455000	15000	190927_M02526_0252_000000000-CJ3LD	0.3333333333333333	1472198	1249	3747
190616360811.1.1.4	T30	2000	2000	200	2000	200	2000	8400	seq4	13155728	30911	1472198	11652619	15000000	45000	1500000	13455000	15000	190927_M02526_0252_000000000-CJ3LD	0.3333333333333333	1472198	1899	5697
190616360812.1.1.4	T30	2000	2000	200	2000	200	2000	8400	seq4	13155728	30911	1472198	11652619	15000000	45000	1500000	13455000	15000	190927_M02526_0252_000000000-CJ3LD	0.3333333333333333	1472198	1597	4791
190616360813.1.1.4	T0	20000	20000	2000	20000	2000	20000	84000	seq4	13155728	30911	1472198	11652619	15000000	45000	1500000	13455000	15000	190927_M02526_0252_000000000-CJ3LD	0.3333333333333333	1472198	9418	28254
190616360814.1.1.4	T0	20000	20000	2000	20000	2000	20000	84000	seq4	13155728	30911	1472198	11652619	15000000	45000	1500000	13455000	15000	190927_M02526_0252_000000000-CJ3LD	0.3333333333333333	1472198	8700	26100
190616360815.1.1.4	T0	20000	20000	2000	20000	2000	20000	84000	seq4	13155728	30911	1472198	11652619	15000000	45000	1500000	13455000	15000	190927_M02526_0252_000000000-CJ3LD	0.3333333333333333	1472198	9128	27384
190616360816.1.1.4	T0	20000	20000	2000	20000	2000	20000	84000	seq4	13155728	30911	1472198	11652619	15000000	45000	1500000	13455000	15000	190927_M02526_0252_000000000-CJ3LD	0.3333333333333333	1472198	9821	29463
190616360817.1.1.4	T0	20000	20000	2000	20000	2000	20000	84000	seq4	13155728	30911	1472198	11652619	15000000	45000	1500000	13455000	15000	190927_M02526_0252_000000000-CJ3LD	0.3333333333333333	1472198	8165	24495
190616360818.1.1.4	T7	20000	20000	2000	20000	2000	20000	84000	seq4	13155728	30911	1472198	11652619	15000000	45000	1500000	13455000	15000	190927_M02526_0252_000000000-CJ3LD	0.3333333333333333	1472198	8361	25083
190616360819.1.1.4	T7	20000	20000	2000	20000	2000	20000	84000	seq4	13155728	30911	1472198	11652619	15000000	45000	1500000	13455000	15000	190927_M02526_0252_000000000-CJ3LD	0.3333333333333333	1472198	8289	24867
190616360820.1.1.4	T7	20000	20000	2000	20000	2000	20000	84000	seq4	13155728	30911	1472198	11652619	15000000	45000	1500000	13455000	15000	190927_M02526_0252_000000000-CJ3LD	0.3333333333333333	1472198	8609	25827
190616360821.1.1.4	T7	20000	20000	2000	20000	2000	20000	84000	seq4	13155728	30911	1472198	11652619	15000000	45000	1500000	13455000	15000	190927_M02526_0252_000000000-CJ3LD	0.3333333333333333	1472198	10522	31566
190616360822.1.1.4	T7	20000	20000	2000	20000	2000	20000	84000	seq4	13155728	30911	1472198	11652619	15000000	45000	1500000	13455000	15000	190927_M02526_0252_000000000-CJ3LD	0.3333333333333333	1472198	8394	25182
190616360823.1.1.4	T30	20000	20000	2000	20000	2000	20000	84000	seq4	13155728	30911	1472198	11652619	15000000	45000	1500000	13455000	15000	190927_M02526_0252_000000000-CJ3LD	0.3333333333333333	1472198	7527	22581
190616360824.1.1.4	T30	20000	20000	2000	20000	2000	20000	84000	seq4	13155728	30911	1472198	11652619	15000000	45000	1500000	13455000	15000	190927_M02526_0252_000000000-CJ3LD	0.3333333333333333	1472198	7897	23691
190616360825.1.1.4	T30	20000	20000	2000	20000	2000	20000	84000	seq4	13155728	30911	1472198	11652619	15000000	45000	1500000	13455000	15000	190927_M02526_0252_000000000-CJ3LD	0.3333333333333333	1472198	10199	30597
190616360826.1.1.4	T30	20000	20000	2000	20000	2000	20000	84000	seq4	13155728	30911	1472198	11652619	15000000	45000	1500000	13455000	15000	190927_M02526_0252_000000000-CJ3LD	0.3333333333333333	1472198	10189	30567
190616360827.1.1.4	T30	20000	20000	2000	20000	2000	20000	84000	seq4	13155728	30911	1472198	11652619	15000000	45000	1500000	13455000	15000	190927_M02526_0252_000000000-CJ3LD	0.3333333333333333	1472198	7162	21486
190616360828.1.1.4	T0	200000	200000	20000	200000	20000	200000	840000	seq4	13155728	30911	1472198	11652619	15000000	45000	1500000	13455000	15000	190927_M02526_0252_000000000-CJ3LD	0.3333333333333333	1472198	15657	46971
190616360829.1.1.4	T0	200000	200000	20000	200000	20000	200000	840000	seq4	13155728	30911	1472198	11652619	15000000	45000	1500000	13455000	15000	190927_M02526_0252_000000000-CJ3LD	0.3333333333333333	1472198	14032	42096
190616360830.1.1.4	T0	200000	200000	20000	200000	20000	200000	840000	seq4	13155728	30911	1472198	11652619	15000000	45000	1500000	13455000	15000	190927_M02526_0252_000000000-CJ3LD	0.3333333333333333	1472198	16003	48009
190616360831.1.1.4	T0	200000	200000	20000	200000	20000	200000	840000	seq4	13155728	30911	1472198	11652619	15000000	45000	1500000	13455000	15000	190927_M02526_0252_000000000-CJ3LD	0.3333333333333333	1472198	16278	48834
190616360832.1.1.4	T0	200000	200000	20000	200000	20000	200000	840000	seq4	13155728	30911	1472198	11652619	15000000	45000	1500000	13455000	15000	190927_M02526_0252_000000000-CJ3LD	0.3333333333333333	1472198	11712	35136
190616360833.1.1.4	T7	200000	200000	20000	200000	20000	200000	840000	seq4	13155728	30911	1472198	11652619	15000000	45000	1500000	13455000	15000	190927_M02526_0252_000000000-CJ3LD	0.3333333333333333	1472198	17312	51936
190616360834.1.1.4	T7	200000	200000	20000	200000	20000	200000	840000	seq4	13155728	30911	1472198	11652619	15000000	45000	1500000	13455000	15000	190927_M02526_0252_000000000-CJ3LD	0.3333333333333333	1472198	14844	44532
190616360835.1.1.4	T7	200000	200000	20000	200000	20000	200000	840000	seq4	13155728	30911	1472198	11652619	15000000	45000	1500000	13455000	15000	190927_M02526_0252_000000000-CJ3LD	0.3333333333333333	1472198	15493	46479
190616360836.1.1.4	T7	200000	200000	20000	200000	20000	200000	840000	seq4	13155728	30911	1472198	11652619	15000000	45000	1500000	13455000	15000	190927_M02526_0252_000000000-CJ3LD	0.3333333333333333	1472198	10821	32463
190616360837.1.1.4	T7	200000	200000	20000	200000	20000	200000	840000	seq4	13155728	30911	1472198	11652619	15000000	45000	1500000	13455000	15000	190927_M02526_0252_000000000-CJ3LD	0.3333333333333333	1472198	12547	37641
190616360838.1.1.4	T30	200000	200000	20000	200000	20000	200000	840000	seq4	13155728	30911	1472198	11652619	15000000	45000	1500000	13455000	15000	190927_M02526_0252_000000000-CJ3LD	0.3333333333333333	1472198	15556	46668
190616360839.1.1.4	T30	200000	200000	20000	200000	20000	200000	840000	seq4	13155728	30911	1472198	11652619	15000000	45000	1500000	13455000	15000	190927_M02526_0252_000000000-CJ3LD	0.3333333333333333	1472198	13479	40437
190616360840.1.1.4	T30	200000	200000	20000	200000	20000	200000	840000	seq4	13155728	30911	1472198	11652619	15000000	45000	1500000	13455000	15000	190927_M02526_0252_000000000-CJ3LD	0.3333333333333333	1472198	14894	44682
190616360841.1.1.4	T30	200000	200000	20000	200000	20000	200000	840000	seq4	13155728	30911	1472198	11652619	15000000	45000	1500000	13455000	15000	190927_M02526_0252_000000000-CJ3LD	0.3333333333333333	1472198	14398	43194
190616360842.1.1.4	T30	200000	200000	20000	200000	20000	200000	840000	seq4	13155728	30911	1472198	11652619	15000000	45000	1500000	13455000	15000	190927_M02526_0252_000000000-CJ3LD	0.3333333333333333	1472198	15949	47847
190616360768.1.1.4	T0	20	20	2	20	2	20	84	seq4	13155728	30911	1472198	11652619	15000000	45000	1500000	13455000	15000	190927_M02526_0252_000000000-CJ3LD	0.3333333333333333	1472198	0	0
190616360770.1.1.4	T0	20	20	2	20	2	20	84	seq4	13155728	30911	1472198	11652619	15000000	45000	1500000	13455000	15000	190927_M02526_0252_000000000-CJ3LD	0.3333333333333333	1472198	0	0
190616360771.1.1.4	T0	20	20	2	20	2	20	84	seq4	13155728	30911	1472198	11652619	15000000	45000	1500000	13455000	15000	190927_M02526_0252_000000000-CJ3LD	0.3333333333333333	1472198	0	0
190616360773.1.1.4	T7	20	20	2	20	2	20	84	seq4	13155728	30911	1472198	11652619	15000000	45000	1500000	13455000	15000	190927_M02526_0252_000000000-CJ3LD	0.3333333333333333	1472198	0	0
190616360774.1.1.4	T7	20	20	2	20	2	20	84	seq4	13155728	30911	1472198	11652619	15000000	45000	1500000	13455000	15000	190927_M02526_0252_000000000-CJ3LD	0.3333333333333333	1472198	0	0
190616360776.1.1.4	T7	20	20	2	20	2	20	84	seq4	13155728	30911	1472198	11652619	15000000	45000	1500000	13455000	15000	190927_M02526_0252_000000000-CJ3LD	0.3333333333333333	1472198	0	0
190616360777.1.1.4	T7	20	20	2	20	2	20	84	seq4	13155728	30911	1472198	11652619	15000000	45000	1500000	13455000	15000	190927_M02526_0252_000000000-CJ3LD	0.3333333333333333	1472198	0	0
190616360779.1.1.4	T30	20	20	2	20	2	20	84	seq4	13155728	30911	1472198	11652619	15000000	45000	1500000	13455000	15000	190927_M02526_0252_000000000-CJ3LD	0.3333333333333333	1472198	0	0
190616360780.1.1.4	T30	20	20	2	20	2	20	84	seq4	13155728	30911	1472198	11652619	15000000	45000	1500000	13455000	15000	190927_M02526_0252_000000000-CJ3LD	0.3333333333333333	1472198	0	0
190616360781.1.1.4	T30	20	20	2	20	2	20	84	seq4	13155728	30911	1472198	11652619	15000000	45000	1500000	13455000	15000	190927_M02526_0252_000000000-CJ3LD	0.3333333333333333	1472198	0	0
190616360782.1.1.4	T30	20	20	2	20	2	20	84	seq4	13155728	30911	1472198	11652619	15000000	45000	1500000	13455000	15000	190927_M02526_0252_000000000-CJ3LD	0.3333333333333333	1472198	0	0
