# Supplementary material for: Equivolumetric Protocol Generates Library Sizes Proportional to Total Microbial Load in 16S Amplicon Sequencing
Source: Front Microbiol. 2021 Feb 26;12:638231. doi: 10.3389/fmicb.2021.638231 (PMC7952455; doi:10.3389/fmicb.2021.638231)
Supplement: Supplementary Material 4 — Compressed folder with data and code. [file Data_Sheet_5.ZIP › Supplementary_Material_4/data_and_code/data/raw/otu_table_count_190728-202300_neorefdb16sv6.tsv]

sample	oligotype_0_86	oligotype_10_467	oligotype_11_23	oligotype_12_19	oligotype_13_12	oligotype_14_12	oligotype_15_12	oligotype_16_12	oligotype_17_10	oligotype_1_364765	oligotype_2_285011	oligotype_3_241325	oligotype_4_198508	oligotype_5_146155	oligotype_6_86317	oligotype_7_32955	oligotype_8_4464	oligotype_9_1900
190616360754.1.1.1	0	0	0	0	0	0	0	0	0	11	0	10	0	0	0	0	0	0
190616360755.1.1.1	1	0	0	0	0	0	0	0	0	10	0	0	0	0	0	0	0	0
190616360757.1.1.1	0	0	0	0	12	0	0	0	0	21	0	0	17	12	0	0	0	0
190616360759.1.1.1	1	0	0	0	0	0	0	0	0	12	0	0	0	0	0	0	0	0
190616360763.1.1.1	1	0	0	0	0	0	0	0	0	18	0	0	0	0	0	0	0	0
190616360764.1.1.1	1	0	0	0	0	0	0	0	0	14	0	0	0	0	0	0	0	0
190616360765.1.1.1	1	22	0	0	0	0	0	0	0	11	0	0	0	0	0	0	0	0
190616360768.1.1.1	1	32	0	0	0	0	0	0	0	11	0	10	0	0	0	0	0	0
190616360769.1.1.1	0	0	0	0	0	0	12	0	0	19	0	0	21	12	0	12	0	0
190616360770.1.1.1	1	0	0	0	0	0	0	0	0	24	0	0	0	0	0	0	0	0
190616360772.1.1.1	1	31	0	0	0	0	0	0	0	23	0	17	10	20	0	0	0	0
190616360773.1.1.1	1	28	0	0	0	0	0	0	0	16	0	11	22	13	0	0	0	0
190616360775.1.1.1	0	0	0	19	0	0	0	0	0	16	0	0	0	11	0	0	0	0
190616360777.1.1.1	1	0	0	0	0	0	0	0	0	10	0	0	0	0	0	0	0	0
190616360778.1.1.1	0	0	12	0	0	0	0	0	0	18	0	0	0	22	0	0	0	0
190616360780.1.1.1	1	0	0	0	0	0	0	0	0	16	0	0	0	0	0	0	0	0
190616360783.1.1.1	1	24	0	0	0	0	0	0	0	65	0	35	44	65	94	0	0	0
190616360784.1.1.1	1	22	0	0	0	0	0	0	0	131	0	50	119	55	73	39	0	0
190616360785.1.1.1	1	0	0	0	0	0	0	0	0	52	0	33	0	60	51	0	0	0
190616360786.1.1.1	1	0	0	0	0	0	0	0	0	89	0	20	23	19	73	19	0	0
190616360787.1.1.1	1	0	0	0	0	0	0	0	0	59	0	35	52	43	20	0	0	0
190616360788.1.1.1	0	0	0	0	0	0	0	12	0	101	0	33	61	61	85	0	0	0
190616360789.1.1.1	1	0	0	0	0	0	0	0	0	58	0	36	70	65	47	0	0	0
190616360790.1.1.1	1	0	0	0	0	0	0	0	0	67	0	33	77	58	67	0	0	0
190616360791.1.1.1	1	0	0	0	0	0	0	0	0	42	0	25	33	30	46	0	0	0
190616360792.1.1.1	1	0	0	0	0	0	0	0	0	55	0	22	27	32	50	0	0	0
190616360793.1.1.1	1	21	0	0	0	0	0	0	0	95	0	40	55	66	66	0	0	0
190616360794.1.1.1	1	0	0	0	0	0	0	0	0	68	0	28	54	36	35	0	0	0
190616360795.1.1.1	1	0	0	0	0	0	0	0	0	81	0	51	61	100	34	23	0	0
190616360796.1.1.1	1	0	0	0	0	0	0	0	0	107	0	37	77	87	54	22	0	0
190616360797.1.1.1	1	0	0	0	0	0	0	0	0	77	0	15	76	58	34	0	0	0
190616360798.1.1.1	1	21	0	0	0	0	0	0	0	722	0	236	333	346	275	87	0	0
190616360799.1.1.1	1	0	0	0	0	0	0	0	0	1128	0	271	835	377	598	219	0	0
190616360800.1.1.1	1	23	0	0	0	0	0	0	0	1577	0	464	1062	933	848	280	0	0
190616360801.1.1.1	1	0	11	0	0	0	0	0	0	722	0	216	451	324	328	135	0	0
190616360802.1.1.1	1	0	0	0	0	0	0	0	0	707	0	301	384	405	275	95	0	0
190616360803.1.1.1	1	0	0	0	0	0	0	0	0	1031	0	330	587	514	457	71	0	0
190616360804.1.1.1	1	0	0	0	0	0	0	0	0	1054	0	274	787	464	593	125	0	0
190616360805.1.1.1	1	24	0	0	0	0	0	0	0	886	0	429	661	310	277	155	0	0
190616360806.1.1.1	1	0	0	0	0	0	0	0	0	1006	0	609	1161	586	611	137	0	0
190616360807.1.1.1	1	0	0	0	0	0	0	0	0	1141	0	690	889	982	521	125	0	0
190616360808.1.1.1	1	0	0	0	0	0	0	0	0	755	0	668	413	437	325	52	0	0
190616360809.1.1.1	1	0	0	0	0	0	0	0	0	699	0	333	457	479	329	61	0	0
190616360810.1.1.1	1	0	0	0	0	0	0	0	0	660	0	262	440	636	342	89	0	0
190616360811.1.1.1	1	17	0	0	0	0	0	0	0	1120	0	755	807	964	648	152	0	0
190616360812.1.1.1	1	21	0	0	0	0	0	0	0	1017	0	493	575	712	466	183	0	0
190616360813.1.1.1	1	0	0	0	0	0	0	0	0	6629	6494	4171	4522	2337	2550	955	0	0
190616360814.1.1.1	1	0	0	0	0	0	0	0	0	6478	4971	2997	3760	1884	2762	597	0	0
190616360815.1.1.1	1	0	0	0	0	0	0	0	0	6707	5284	3977	4817	1572	2297	857	0	0
190616360816.1.1.1	1	0	0	0	0	0	0	0	0	8628	7746	5667	5017	2972	2575	589	0	0
190616360817.1.1.1	1	0	0	0	0	0	0	0	0	6776	6633	4649	3889	2554	2262	709	0	0
190616360818.1.1.1	1	0	0	0	0	0	0	0	0	7271	7127	4247	3755	2262	3059	593	0	0
190616360819.1.1.1	1	0	0	0	0	0	0	0	0	6718	5962	3634	3774	2845	2189	508	0	0
190616360820.1.1.1	1	0	0	0	0	0	0	0	0	8184	7743	3893	4297	2326	3450	752	0	0
190616360821.1.1.1	1	0	0	0	0	0	0	0	0	8692	8560	7054	5865	2543	2830	635	0	0
190616360822.1.1.1	1	0	0	0	0	0	0	0	0	7162	5625	4307	4164	2901	1852	575	0	0
190616360823.1.1.1	1	0	0	0	0	0	0	0	0	7216	6018	2345	3477	3132	2671	596	0	0
190616360824.1.1.1	1	0	0	0	0	0	0	0	0	6678	6066	3387	3775	1920	3207	593	0	0
190616360825.1.1.1	1	0	0	0	0	0	0	0	0	10442	10458	3964	5480	3715	1975	872	0	0
190616360826.1.1.1	1	0	0	0	0	0	0	0	0	7985	7884	5949	4417	3477	3484	685	0	0
190616360827.1.1.1	1	0	0	0	0	0	0	0	0	6526	6650	2990	3172	2937	2468	774	0	0
190616360828.1.1.1	1	0	0	0	0	0	0	0	0	12753	8976	12527	6713	2846	2936	1182	0	0
190616360829.1.1.1	1	0	0	0	0	0	0	0	0	12796	8879	7917	7105	3286	3302	1179	0	0
190616360830.1.1.1	1	0	0	0	0	0	0	0	0	12916	9968	10947	7148	3714	3322	1143	0	0
190616360831.1.1.1	1	0	0	0	0	0	0	0	0	14263	10943	10143	6238	3811	3089	1333	0	0
190616360832.1.1.1	1	0	0	0	0	0	0	0	0	8960	7431	6247	5060	2421	2854	881	0	0
190616360833.1.1.1	1	0	0	0	0	0	0	0	0	13717	9934	11374	6540	6581	2894	1080	0	0
190616360834.1.1.1	1	0	0	0	0	0	0	0	0	12376	9348	8456	5948	5880	2693	1287	0	0
190616360835.1.1.1	1	0	0	0	0	0	0	0	0	11905	10303	8460	5804	4976	1955	916	0	0
190616360836.1.1.1	1	0	0	0	0	0	0	0	0	8545	6851	5635	4122	3362	1376	589	0	0
190616360837.1.1.1	1	0	0	0	0	0	0	0	0	8492	6647	7750	5254	3223	1385	689	0	0
190616360838.1.1.1	1	0	0	0	0	0	0	0	0	12996	6642	8851	5791	6543	1980	928	0	0
190616360839.1.1.1	1	0	0	0	0	0	0	0	0	11023	7559	7192	4294	5476	1895	764	0	0
190616360840.1.1.1	1	0	0	0	0	0	0	0	0	12942	6728	7770	5847	5479	3496	1113	0	0
190616360841.1.1.1	1	0	0	0	0	0	0	0	0	12325	7739	7328	5540	5676	1867	906	0	0
190616360842.1.1.1	1	0	0	0	0	0	0	0	0	12797	10100	7806	6181	7772	289	977	0	0
190616360843.1.1.1	1	0	0	0	0	0	0	0	0	11934	5545	10661	7031	2039	561	1108	0	0
190616360844.1.1.1	1	0	0	0	0	0	0	0	0	9984	4384	8821	6171	1788	913	820	0	0
190616360845.1.1.1	1	0	0	0	0	0	0	0	0	7075	7014	6821	4178	6296	421	904	0	0
190616360846.1.1.1	1	0	0	0	0	0	0	0	0	9368	7052	6354	5924	6485	572	726	0	0
190616360847.1.1.1	1	0	0	0	0	0	0	0	0	9306	5297	4380	5928	4737	641	1192	0	0
190616360848.1.1.1	1	0	0	0	0	0	0	0	0	10578	6249	5782	6757	4983	495	867	0	0
190616360753.1.1.1	0	0	0	0	0	0	0	0	0	0	0	0	0	0	0	0	0	0
190616360756.1.1.1	1	0	0	0	0	0	0	0	0	0	0	0	0	0	0	0	0	0
190616360758.1.1.1	0	36	0	0	0	0	0	0	10	0	0	0	0	0	0	0	0	0
190616360760.1.1.1	1	45	0	0	0	0	0	0	0	0	0	0	0	0	0	0	0	0
190616360761.1.1.1	1	41	0	0	0	0	0	0	0	0	0	0	0	0	0	0	0	0
190616360762.1.1.1	0	0	0	0	0	0	0	0	0	0	0	0	0	0	14	0	0	0
190616360766.1.1.1	0	17	0	0	0	12	0	0	0	0	0	0	0	0	0	0	0	0
190616360767.1.1.1	1	0	0	0	0	0	0	0	0	0	0	0	0	0	0	0	0	0
190616360771.1.1.1	1	0	0	0	0	0	0	0	0	0	0	0	0	0	0	0	0	0
190616360774.1.1.1	1	22	0	0	0	0	0	0	0	0	0	0	0	10	0	0	0	0
190616360776.1.1.1	1	0	0	0	0	0	0	0	0	0	0	0	12	0	14	0	0	0
190616360779.1.1.1	1	20	0	0	0	0	0	0	0	0	0	0	0	0	0	0	0	0
190616360781.1.1.1	1	0	0	0	0	0	0	0	0	0	0	0	0	0	0	0	0	0
190616360782.1.1.1	1	0	0	0	0	0	0	0	0	0	0	0	0	0	0	0	0	0
