# Supplementary material for: Equivolumetric Protocol Generates Library Sizes Proportional to Total Microbial Load in 16S Amplicon Sequencing
Source: Front Microbiol. 2021 Feb 26;12:638231. doi: 10.3389/fmicb.2021.638231 (PMC7952455; doi:10.3389/fmicb.2021.638231)
Supplement: Supplementary Material 4 — Compressed folder with data and code. [file Data_Sheet_5.ZIP › Supplementary_Material_4/data_and_code/data/raw/tax_table_190829-003329_neorefdb16sv6.tsv]

	class	family	genus	kingdom	order	otu	phylum	species
0	Bacilli	Bacillaceae	Bacillus	Bacteria	Bacillales	oligotype_1_238291	Firmicutes	Bacillus cereus
1	Gammaproteobacteria	Enterobacteriaceae	Escherichia	Bacteria	Enterobacterales	oligotype_2_186480	Proteobacteria	Escherichia coli
2	Gammaproteobacteria	Enterobacteriaceae	Salmonella	Bacteria	Enterobacterales	oligotype_3_154697	Proteobacteria	Salmonella enterica
3	Bacilli	Enterococcaceae	Enterococcus	Bacteria	Lactobacillales	oligotype_4_135193	Firmicutes	Enterococcus faecalis
4	Bacilli	Listeriaceae	Listeria	Bacteria	Bacillales	oligotype_5_99638	Firmicutes	Listeria monocytogenes
5	Bacilli	Staphylococcaceae	Staphylococcus	Bacteria	Bacillales	oligotype_6_58206	Firmicutes	Staphylococcus aureus
6	Bacilli	Staphylococcaceae	Staphylococcus	Bacteria	Bacillales	oligotype_7_21892	Firmicutes	Staphylococcus epidermidis
7	Gammaproteobacteria	Enterobacteriaceae	Serratia	Bacteria	Enterobacterales	oligotype_8_2798	Proteobacteria	Serratia proteamaculans
8	Gammaproteobacteria	Enterobacteriaceae	Serratia	Bacteria	Enterobacterales	oligotype_9_1202	Proteobacteria	Serratia proteamaculans
9	Gammaproteobacteria	Enterobacteriaceae	Serratia	Bacteria	Enterobacterales	oligotype_10_215	Proteobacteria	Serratia proteamaculans
10	Alphaproteobacteria	Rhizobiaceae		Bacteria	Rhizobiales	oligotype_11_13	Proteobacteria
11	Gammaproteobacteria	Pseudomonadaceae	Pseudomonas	Bacteria	Pseudomonadales	oligotype_12_10	Proteobacteria
12						oligotype_0_86
