# Supplementary material for: Equivolumetric Protocol Generates Library Sizes Proportional to Total Microbial Load in 16S Amplicon Sequencing
Source: Front Microbiol. 2021 Feb 26;12:638231. doi: 10.3389/fmicb.2021.638231 (PMC7952455; doi:10.3389/fmicb.2021.638231)
Supplement: Supplementary Material 4 — Compressed folder with data and code. [file Data_Sheet_5.ZIP › Supplementary_Material_4/data_and_code/data/raw/metadata.tsv]

sample	time	E_coli	L_monocytogenes	S_enterica	B_cereus	S_aureus	S_epidermidis	E_faecalis	total_cfu	seq_id
190616360768.1.1.1	T0	20	20	20	2	20	2	20	104	seq1
190616360769.1.1.1	T0	20	20	20	2	20	2	20	104	seq1
190616360770.1.1.1	T0	20	20	20	2	20	2	20	104	seq1
190616360771.1.1.1	T0	20	20	20	2	20	2	20	104	seq1
190616360772.1.1.1	T0	20	20	20	2	20	2	20	104	seq1
190616360773.1.1.1	T7	20	20	20	2	20	2	20	104	seq1
190616360774.1.1.1	T7	20	20	20	2	20	2	20	104	seq1
190616360775.1.1.1	T7	20	20	20	2	20	2	20	104	seq1
190616360776.1.1.1	T7	20	20	20	2	20	2	20	104	seq1
190616360777.1.1.1	T7	20	20	20	2	20	2	20	104	seq1
190616360778.1.1.1	T30	20	20	20	2	20	2	20	104	seq1
190616360779.1.1.1	T30	20	20	20	2	20	2	20	104	seq1
190616360780.1.1.1	T30	20	20	20	2	20	2	20	104	seq1
190616360781.1.1.1	T30	20	20	20	2	20	2	20	104	seq1
190616360782.1.1.1	T30	20	20	20	2	20	2	20	104	seq1
190616360783.1.1.1	T0	200	200	200	20	200	20	200	1040	seq1
190616360784.1.1.1	T0	200	200	200	20	200	20	200	1040	seq1
190616360785.1.1.1	T0	200	200	200	20	200	20	200	1040	seq1
190616360786.1.1.1	T0	200	200	200	20	200	20	200	1040	seq1
190616360787.1.1.1	T0	200	200	200	20	200	20	200	1040	seq1
190616360788.1.1.1	T7	200	200	200	20	200	20	200	1040	seq1
190616360789.1.1.1	T7	200	200	200	20	200	20	200	1040	seq1
190616360790.1.1.1	T7	200	200	200	20	200	20	200	1040	seq1
190616360791.1.1.1	T7	200	200	200	20	200	20	200	1040	seq1
190616360792.1.1.1	T7	200	200	200	20	200	20	200	1040	seq1
190616360793.1.1.1	T30	200	200	200	20	200	20	200	1040	seq1
190616360794.1.1.1	T30	200	200	200	20	200	20	200	1040	seq1
190616360795.1.1.1	T30	200	200	200	20	200	20	200	1040	seq1
190616360796.1.1.1	T30	200	200	200	20	200	20	200	1040	seq1
190616360797.1.1.1	T30	200	200	200	20	200	20	200	1040	seq1
190616360798.1.1.1	T0	2000	2000	2000	200	2000	200	2000	10400	seq1
190616360799.1.1.1	T0	2000	2000	2000	200	2000	200	2000	10400	seq1
190616360800.1.1.1	T0	2000	2000	2000	200	2000	200	2000	10400	seq1
190616360801.1.1.1	T0	2000	2000	2000	200	2000	200	2000	10400	seq1
190616360802.1.1.1	T0	2000	2000	2000	200	2000	200	2000	10400	seq1
190616360803.1.1.1	T7	2000	2000	2000	200	2000	200	2000	10400	seq1
190616360804.1.1.1	T7	2000	2000	2000	200	2000	200	2000	10400	seq1
190616360805.1.1.1	T7	2000	2000	2000	200	2000	200	2000	10400	seq1
190616360806.1.1.1	T7	2000	2000	2000	200	2000	200	2000	10400	seq1
190616360807.1.1.1	T7	2000	2000	2000	200	2000	200	2000	10400	seq1
190616360808.1.1.1	T30	2000	2000	2000	200	2000	200	2000	10400	seq1
190616360809.1.1.1	T30	2000	2000	2000	200	2000	200	2000	10400	seq1
190616360810.1.1.1	T30	2000	2000	2000	200	2000	200	2000	10400	seq1
190616360811.1.1.1	T30	2000	2000	2000	200	2000	200	2000	10400	seq1
190616360812.1.1.1	T30	2000	2000	2000	200	2000	200	2000	10400	seq1
190616360813.1.1.1	T0	20000	20000	20000	2000	20000	2000	20000	104000	seq1
190616360814.1.1.1	T0	20000	20000	20000	2000	20000	2000	20000	104000	seq1
190616360815.1.1.1	T0	20000	20000	20000	2000	20000	2000	20000	104000	seq1
190616360816.1.1.1	T0	20000	20000	20000	2000	20000	2000	20000	104000	seq1
190616360817.1.1.1	T0	20000	20000	20000	2000	20000	2000	20000	104000	seq1
190616360818.1.1.1	T7	20000	20000	20000	2000	20000	2000	20000	104000	seq1
190616360819.1.1.1	T7	20000	20000	20000	2000	20000	2000	20000	104000	seq1
190616360820.1.1.1	T7	20000	20000	20000	2000	20000	2000	20000	104000	seq1
190616360821.1.1.1	T7	20000	20000	20000	2000	20000	2000	20000	104000	seq1
190616360822.1.1.1	T7	20000	20000	20000	2000	20000	2000	20000	104000	seq1
190616360823.1.1.1	T30	20000	20000	20000	2000	20000	2000	20000	104000	seq1
190616360824.1.1.1	T30	20000	20000	20000	2000	20000	2000	20000	104000	seq1
190616360825.1.1.1	T30	20000	20000	20000	2000	20000	2000	20000	104000	seq1
190616360826.1.1.1	T30	20000	20000	20000	2000	20000	2000	20000	104000	seq1
190616360827.1.1.1	T30	20000	20000	20000	2000	20000	2000	20000	104000	seq1
190616360828.1.1.1	T0	200000	200000	200000	20000	200000	20000	200000	1040000	seq1
190616360829.1.1.1	T0	200000	200000	200000	20000	200000	20000	200000	1040000	seq1
190616360830.1.1.1	T0	200000	200000	200000	20000	200000	20000	200000	1040000	seq1
190616360831.1.1.1	T0	200000	200000	200000	20000	200000	20000	200000	1040000	seq1
190616360832.1.1.1	T0	200000	200000	200000	20000	200000	20000	200000	1040000	seq1
190616360833.1.1.1	T7	200000	200000	200000	20000	200000	20000	200000	1040000	seq1
190616360834.1.1.1	T7	200000	200000	200000	20000	200000	20000	200000	1040000	seq1
190616360835.1.1.1	T7	200000	200000	200000	20000	200000	20000	200000	1040000	seq1
190616360836.1.1.1	T7	200000	200000	200000	20000	200000	20000	200000	1040000	seq1
190616360837.1.1.1	T7	200000	200000	200000	20000	200000	20000	200000	1040000	seq1
190616360838.1.1.1	T30	200000	200000	200000	20000	200000	20000	200000	1040000	seq1
190616360839.1.1.1	T30	200000	200000	200000	20000	200000	20000	200000	1040000	seq1
190616360840.1.1.1	T30	200000	200000	200000	20000	200000	20000	200000	1040000	seq1
190616360841.1.1.1	T30	200000	200000	200000	20000	200000	20000	200000	1040000	seq1
190616360842.1.1.1	T30	200000	200000	200000	20000	200000	20000	200000	1040000	seq1
190616360768.1.1.2	T0	20	20	20	2	20	2	20	104	seq2
190616360769.1.1.2	T0	20	20	20	2	20	2	20	104	seq2
190616360770.1.1.2	T0	20	20	20	2	20	2	20	104	seq2
190616360771.1.1.2	T0	20	20	20	2	20	2	20	104	seq2
190616360772.1.1.2	T0	20	20	20	2	20	2	20	104	seq2
190616360773.1.1.2	T7	20	20	20	2	20	2	20	104	seq2
190616360774.1.1.2	T7	20	20	20	2	20	2	20	104	seq2
190616360775.1.1.2	T7	20	20	20	2	20	2	20	104	seq2
190616360776.1.1.2	T7	20	20	20	2	20	2	20	104	seq2
190616360777.1.1.2	T7	20	20	20	2	20	2	20	104	seq2
190616360778.1.1.2	T30	20	20	20	2	20	2	20	104	seq2
190616360779.1.1.2	T30	20	20	20	2	20	2	20	104	seq2
190616360780.1.1.2	T30	20	20	20	2	20	2	20	104	seq2
190616360781.1.1.2	T30	20	20	20	2	20	2	20	104	seq2
190616360782.1.1.2	T30	20	20	20	2	20	2	20	104	seq2
190616360783.1.1.2	T0	200	200	200	20	200	20	200	1040	seq2
190616360784.1.1.2	T0	200	200	200	20	200	20	200	1040	seq2
190616360785.1.1.2	T0	200	200	200	20	200	20	200	1040	seq2
190616360786.1.1.2	T0	200	200	200	20	200	20	200	1040	seq2
190616360787.1.1.2	T0	200	200	200	20	200	20	200	1040	seq2
190616360788.1.1.2	T7	200	200	200	20	200	20	200	1040	seq2
190616360789.1.1.2	T7	200	200	200	20	200	20	200	1040	seq2
190616360790.1.1.2	T7	200	200	200	20	200	20	200	1040	seq2
190616360791.1.1.2	T7	200	200	200	20	200	20	200	1040	seq2
190616360792.1.1.2	T7	200	200	200	20	200	20	200	1040	seq2
190616360793.1.1.2	T30	200	200	200	20	200	20	200	1040	seq2
190616360794.1.1.2	T30	200	200	200	20	200	20	200	1040	seq2
190616360795.1.1.2	T30	200	200	200	20	200	20	200	1040	seq2
190616360796.1.1.2	T30	200	200	200	20	200	20	200	1040	seq2
190616360797.1.1.2	T30	200	200	200	20	200	20	200	1040	seq2
190616360798.1.1.2	T0	2000	2000	2000	200	2000	200	2000	10400	seq2
190616360799.1.1.2	T0	2000	2000	2000	200	2000	200	2000	10400	seq2
190616360800.1.1.2	T0	2000	2000	2000	200	2000	200	2000	10400	seq2
190616360801.1.1.2	T0	2000	2000	2000	200	2000	200	2000	10400	seq2
190616360802.1.1.2	T0	2000	2000	2000	200	2000	200	2000	10400	seq2
190616360803.1.1.2	T7	2000	2000	2000	200	2000	200	2000	10400	seq2
190616360804.1.1.2	T7	2000	2000	2000	200	2000	200	2000	10400	seq2
190616360805.1.1.2	T7	2000	2000	2000	200	2000	200	2000	10400	seq2
190616360806.1.1.2	T7	2000	2000	2000	200	2000	200	2000	10400	seq2
190616360807.1.1.2	T7	2000	2000	2000	200	2000	200	2000	10400	seq2
190616360808.1.1.2	T30	2000	2000	2000	200	2000	200	2000	10400	seq2
190616360809.1.1.2	T30	2000	2000	2000	200	2000	200	2000	10400	seq2
190616360810.1.1.2	T30	2000	2000	2000	200	2000	200	2000	10400	seq2
190616360811.1.1.2	T30	2000	2000	2000	200	2000	200	2000	10400	seq2
190616360812.1.1.2	T30	2000	2000	2000	200	2000	200	2000	10400	seq2
190616360813.1.1.2	T0	20000	20000	20000	2000	20000	2000	20000	104000	seq2
190616360814.1.1.2	T0	20000	20000	20000	2000	20000	2000	20000	104000	seq2
190616360815.1.1.2	T0	20000	20000	20000	2000	20000	2000	20000	104000	seq2
190616360816.1.1.2	T0	20000	20000	20000	2000	20000	2000	20000	104000	seq2
190616360817.1.1.2	T0	20000	20000	20000	2000	20000	2000	20000	104000	seq2
190616360818.1.1.2	T7	20000	20000	20000	2000	20000	2000	20000	104000	seq2
190616360819.1.1.2	T7	20000	20000	20000	2000	20000	2000	20000	104000	seq2
190616360820.1.1.2	T7	20000	20000	20000	2000	20000	2000	20000	104000	seq2
190616360821.1.1.2	T7	20000	20000	20000	2000	20000	2000	20000	104000	seq2
190616360822.1.1.2	T7	20000	20000	20000	2000	20000	2000	20000	104000	seq2
190616360823.1.1.2	T30	20000	20000	20000	2000	20000	2000	20000	104000	seq2
190616360824.1.1.2	T30	20000	20000	20000	2000	20000	2000	20000	104000	seq2
190616360825.1.1.2	T30	20000	20000	20000	2000	20000	2000	20000	104000	seq2
190616360826.1.1.2	T30	20000	20000	20000	2000	20000	2000	20000	104000	seq2
190616360827.1.1.2	T30	20000	20000	20000	2000	20000	2000	20000	104000	seq2
190616360828.1.1.2	T0	200000	200000	200000	20000	200000	20000	200000	1040000	seq2
190616360829.1.1.2	T0	200000	200000	200000	20000	200000	20000	200000	1040000	seq2
190616360830.1.1.2	T0	200000	200000	200000	20000	200000	20000	200000	1040000	seq2
190616360831.1.1.2	T0	200000	200000	200000	20000	200000	20000	200000	1040000	seq2
190616360832.1.1.2	T0	200000	200000	200000	20000	200000	20000	200000	1040000	seq2
190616360833.1.1.2	T7	200000	200000	200000	20000	200000	20000	200000	1040000	seq2
190616360834.1.1.2	T7	200000	200000	200000	20000	200000	20000	200000	1040000	seq2
190616360835.1.1.2	T7	200000	200000	200000	20000	200000	20000	200000	1040000	seq2
190616360836.1.1.2	T7	200000	200000	200000	20000	200000	20000	200000	1040000	seq2
190616360837.1.1.2	T7	200000	200000	200000	20000	200000	20000	200000	1040000	seq2
190616360838.1.1.2	T30	200000	200000	200000	20000	200000	20000	200000	1040000	seq2
190616360839.1.1.2	T30	200000	200000	200000	20000	200000	20000	200000	1040000	seq2
190616360840.1.1.2	T30	200000	200000	200000	20000	200000	20000	200000	1040000	seq2
190616360841.1.1.2	T30	200000	200000	200000	20000	200000	20000	200000	1040000	seq2
190616360842.1.1.2	T30	200000	200000	200000	20000	200000	20000	200000	1040000	seq2
190616360768.1.1.3	T0	20	20	20	2	20	2	20	104	seq3
190616360769.1.1.3	T0	20	20	20	2	20	2	20	104	seq3
190616360770.1.1.3	T0	20	20	20	2	20	2	20	104	seq3
190616360771.1.1.3	T0	20	20	20	2	20	2	20	104	seq3
190616360772.1.1.3	T0	20	20	20	2	20	2	20	104	seq3
190616360773.1.1.3	T7	20	20	20	2	20	2	20	104	seq3
190616360774.1.1.3	T7	20	20	20	2	20	2	20	104	seq3
190616360775.1.1.3	T7	20	20	20	2	20	2	20	104	seq3
190616360776.1.1.3	T7	20	20	20	2	20	2	20	104	seq3
190616360777.1.1.3	T7	20	20	20	2	20	2	20	104	seq3
190616360778.1.1.3	T30	20	20	20	2	20	2	20	104	seq3
190616360779.1.1.3	T30	20	20	20	2	20	2	20	104	seq3
190616360780.1.1.3	T30	20	20	20	2	20	2	20	104	seq3
190616360781.1.1.3	T30	20	20	20	2	20	2	20	104	seq3
190616360782.1.1.3	T30	20	20	20	2	20	2	20	104	seq3
190616360783.1.1.3	T0	200	200	200	20	200	20	200	1040	seq3
190616360784.1.1.3	T0	200	200	200	20	200	20	200	1040	seq3
190616360785.1.1.3	T0	200	200	200	20	200	20	200	1040	seq3
190616360786.1.1.3	T0	200	200	200	20	200	20	200	1040	seq3
190616360787.1.1.3	T0	200	200	200	20	200	20	200	1040	seq3
190616360788.1.1.3	T7	200	200	200	20	200	20	200	1040	seq3
190616360789.1.1.3	T7	200	200	200	20	200	20	200	1040	seq3
190616360790.1.1.3	T7	200	200	200	20	200	20	200	1040	seq3
190616360791.1.1.3	T7	200	200	200	20	200	20	200	1040	seq3
190616360792.1.1.3	T7	200	200	200	20	200	20	200	1040	seq3
190616360793.1.1.3	T30	200	200	200	20	200	20	200	1040	seq3
190616360794.1.1.3	T30	200	200	200	20	200	20	200	1040	seq3
190616360795.1.1.3	T30	200	200	200	20	200	20	200	1040	seq3
190616360796.1.1.3	T30	200	200	200	20	200	20	200	1040	seq3
190616360797.1.1.3	T30	200	200	200	20	200	20	200	1040	seq3
190616360798.1.1.3	T0	2000	2000	2000	200	2000	200	2000	10400	seq3
190616360799.1.1.3	T0	2000	2000	2000	200	2000	200	2000	10400	seq3
190616360800.1.1.3	T0	2000	2000	2000	200	2000	200	2000	10400	seq3
190616360801.1.1.3	T0	2000	2000	2000	200	2000	200	2000	10400	seq3
190616360802.1.1.3	T0	2000	2000	2000	200	2000	200	2000	10400	seq3
190616360803.1.1.3	T7	2000	2000	2000	200	2000	200	2000	10400	seq3
190616360804.1.1.3	T7	2000	2000	2000	200	2000	200	2000	10400	seq3
190616360805.1.1.3	T7	2000	2000	2000	200	2000	200	2000	10400	seq3
190616360806.1.1.3	T7	2000	2000	2000	200	2000	200	2000	10400	seq3
190616360807.1.1.3	T7	2000	2000	2000	200	2000	200	2000	10400	seq3
190616360808.1.1.3	T30	2000	2000	2000	200	2000	200	2000	10400	seq3
190616360809.1.1.3	T30	2000	2000	2000	200	2000	200	2000	10400	seq3
190616360810.1.1.3	T30	2000	2000	2000	200	2000	200	2000	10400	seq3
190616360811.1.1.3	T30	2000	2000	2000	200	2000	200	2000	10400	seq3
190616360812.1.1.3	T30	2000	2000	2000	200	2000	200	2000	10400	seq3
190616360813.1.1.3	T0	20000	20000	20000	2000	20000	2000	20000	104000	seq3
190616360814.1.1.3	T0	20000	20000	20000	2000	20000	2000	20000	104000	seq3
190616360815.1.1.3	T0	20000	20000	20000	2000	20000	2000	20000	104000	seq3
190616360816.1.1.3	T0	20000	20000	20000	2000	20000	2000	20000	104000	seq3
190616360817.1.1.3	T0	20000	20000	20000	2000	20000	2000	20000	104000	seq3
190616360818.1.1.3	T7	20000	20000	20000	2000	20000	2000	20000	104000	seq3
190616360819.1.1.3	T7	20000	20000	20000	2000	20000	2000	20000	104000	seq3
190616360820.1.1.3	T7	20000	20000	20000	2000	20000	2000	20000	104000	seq3
190616360821.1.1.3	T7	20000	20000	20000	2000	20000	2000	20000	104000	seq3
190616360822.1.1.3	T7	20000	20000	20000	2000	20000	2000	20000	104000	seq3
190616360823.1.1.3	T30	20000	20000	20000	2000	20000	2000	20000	104000	seq3
190616360824.1.1.3	T30	20000	20000	20000	2000	20000	2000	20000	104000	seq3
190616360825.1.1.3	T30	20000	20000	20000	2000	20000	2000	20000	104000	seq3
190616360826.1.1.3	T30	20000	20000	20000	2000	20000	2000	20000	104000	seq3
190616360827.1.1.3	T30	20000	20000	20000	2000	20000	2000	20000	104000	seq3
190616360828.1.1.3	T0	200000	200000	200000	20000	200000	20000	200000	1040000	seq3
190616360829.1.1.3	T0	200000	200000	200000	20000	200000	20000	200000	1040000	seq3
190616360830.1.1.3	T0	200000	200000	200000	20000	200000	20000	200000	1040000	seq3
190616360831.1.1.3	T0	200000	200000	200000	20000	200000	20000	200000	1040000	seq3
190616360832.1.1.3	T0	200000	200000	200000	20000	200000	20000	200000	1040000	seq3
190616360833.1.1.3	T7	200000	200000	200000	20000	200000	20000	200000	1040000	seq3
190616360834.1.1.3	T7	200000	200000	200000	20000	200000	20000	200000	1040000	seq3
190616360835.1.1.3	T7	200000	200000	200000	20000	200000	20000	200000	1040000	seq3
190616360836.1.1.3	T7	200000	200000	200000	20000	200000	20000	200000	1040000	seq3
190616360837.1.1.3	T7	200000	200000	200000	20000	200000	20000	200000	1040000	seq3
190616360838.1.1.3	T30	200000	200000	200000	20000	200000	20000	200000	1040000	seq3
190616360839.1.1.3	T30	200000	200000	200000	20000	200000	20000	200000	1040000	seq3
190616360840.1.1.3	T30	200000	200000	200000	20000	200000	20000	200000	1040000	seq3
190616360841.1.1.3	T30	200000	200000	200000	20000	200000	20000	200000	1040000	seq3
190616360842.1.1.3	T30	200000	200000	200000	20000	200000	20000	200000	1040000	seq3
190616360768.1.1.4	T0	20	20	20	2	20	2	20	104	seq4
190616360769.1.1.4	T0	20	20	20	2	20	2	20	104	seq4
190616360770.1.1.4	T0	20	20	20	2	20	2	20	104	seq4
190616360771.1.1.4	T0	20	20	20	2	20	2	20	104	seq4
190616360772.1.1.4	T0	20	20	20	2	20	2	20	104	seq4
190616360773.1.1.4	T7	20	20	20	2	20	2	20	104	seq4
190616360774.1.1.4	T7	20	20	20	2	20	2	20	104	seq4
190616360775.1.1.4	T7	20	20	20	2	20	2	20	104	seq4
190616360776.1.1.4	T7	20	20	20	2	20	2	20	104	seq4
190616360777.1.1.4	T7	20	20	20	2	20	2	20	104	seq4
190616360778.1.1.4	T30	20	20	20	2	20	2	20	104	seq4
190616360779.1.1.4	T30	20	20	20	2	20	2	20	104	seq4
190616360780.1.1.4	T30	20	20	20	2	20	2	20	104	seq4
190616360781.1.1.4	T30	20	20	20	2	20	2	20	104	seq4
190616360782.1.1.4	T30	20	20	20	2	20	2	20	104	seq4
190616360783.1.1.4	T0	200	200	200	20	200	20	200	1040	seq4
190616360784.1.1.4	T0	200	200	200	20	200	20	200	1040	seq4
190616360785.1.1.4	T0	200	200	200	20	200	20	200	1040	seq4
190616360786.1.1.4	T0	200	200	200	20	200	20	200	1040	seq4
190616360787.1.1.4	T0	200	200	200	20	200	20	200	1040	seq4
190616360788.1.1.4	T7	200	200	200	20	200	20	200	1040	seq4
190616360789.1.1.4	T7	200	200	200	20	200	20	200	1040	seq4
190616360790.1.1.4	T7	200	200	200	20	200	20	200	1040	seq4
190616360791.1.1.4	T7	200	200	200	20	200	20	200	1040	seq4
190616360792.1.1.4	T7	200	200	200	20	200	20	200	1040	seq4
190616360793.1.1.4	T30	200	200	200	20	200	20	200	1040	seq4
190616360794.1.1.4	T30	200	200	200	20	200	20	200	1040	seq4
190616360795.1.1.4	T30	200	200	200	20	200	20	200	1040	seq4
190616360796.1.1.4	T30	200	200	200	20	200	20	200	1040	seq4
190616360797.1.1.4	T30	200	200	200	20	200	20	200	1040	seq4
190616360798.1.1.4	T0	2000	2000	2000	200	2000	200	2000	10400	seq4
190616360799.1.1.4	T0	2000	2000	2000	200	2000	200	2000	10400	seq4
190616360800.1.1.4	T0	2000	2000	2000	200	2000	200	2000	10400	seq4
190616360801.1.1.4	T0	2000	2000	2000	200	2000	200	2000	10400	seq4
190616360802.1.1.4	T0	2000	2000	2000	200	2000	200	2000	10400	seq4
190616360803.1.1.4	T7	2000	2000	2000	200	2000	200	2000	10400	seq4
190616360804.1.1.4	T7	2000	2000	2000	200	2000	200	2000	10400	seq4
190616360805.1.1.4	T7	2000	2000	2000	200	2000	200	2000	10400	seq4
190616360806.1.1.4	T7	2000	2000	2000	200	2000	200	2000	10400	seq4
190616360807.1.1.4	T7	2000	2000	2000	200	2000	200	2000	10400	seq4
190616360808.1.1.4	T30	2000	2000	2000	200	2000	200	2000	10400	seq4
190616360809.1.1.4	T30	2000	2000	2000	200	2000	200	2000	10400	seq4
190616360810.1.1.4	T30	2000	2000	2000	200	2000	200	2000	10400	seq4
190616360811.1.1.4	T30	2000	2000	2000	200	2000	200	2000	10400	seq4
190616360812.1.1.4	T30	2000	2000	2000	200	2000	200	2000	10400	seq4
190616360813.1.1.4	T0	20000	20000	20000	2000	20000	2000	20000	104000	seq4
190616360814.1.1.4	T0	20000	20000	20000	2000	20000	2000	20000	104000	seq4
190616360815.1.1.4	T0	20000	20000	20000	2000	20000	2000	20000	104000	seq4
190616360816.1.1.4	T0	20000	20000	20000	2000	20000	2000	20000	104000	seq4
190616360817.1.1.4	T0	20000	20000	20000	2000	20000	2000	20000	104000	seq4
190616360818.1.1.4	T7	20000	20000	20000	2000	20000	2000	20000	104000	seq4
190616360819.1.1.4	T7	20000	20000	20000	2000	20000	2000	20000	104000	seq4
190616360820.1.1.4	T7	20000	20000	20000	2000	20000	2000	20000	104000	seq4
190616360821.1.1.4	T7	20000	20000	20000	2000	20000	2000	20000	104000	seq4
190616360822.1.1.4	T7	20000	20000	20000	2000	20000	2000	20000	104000	seq4
190616360823.1.1.4	T30	20000	20000	20000	2000	20000	2000	20000	104000	seq4
190616360824.1.1.4	T30	20000	20000	20000	2000	20000	2000	20000	104000	seq4
190616360825.1.1.4	T30	20000	20000	20000	2000	20000	2000	20000	104000	seq4
190616360826.1.1.4	T30	20000	20000	20000	2000	20000	2000	20000	104000	seq4
190616360827.1.1.4	T30	20000	20000	20000	2000	20000	2000	20000	104000	seq4
190616360828.1.1.4	T0	200000	200000	200000	20000	200000	20000	200000	1040000	seq4
190616360829.1.1.4	T0	200000	200000	200000	20000	200000	20000	200000	1040000	seq4
190616360830.1.1.4	T0	200000	200000	200000	20000	200000	20000	200000	1040000	seq4
190616360831.1.1.4	T0	200000	200000	200000	20000	200000	20000	200000	1040000	seq4
190616360832.1.1.4	T0	200000	200000	200000	20000	200000	20000	200000	1040000	seq4
190616360833.1.1.4	T7	200000	200000	200000	20000	200000	20000	200000	1040000	seq4
190616360834.1.1.4	T7	200000	200000	200000	20000	200000	20000	200000	1040000	seq4
190616360835.1.1.4	T7	200000	200000	200000	20000	200000	20000	200000	1040000	seq4
190616360836.1.1.4	T7	200000	200000	200000	20000	200000	20000	200000	1040000	seq4
190616360837.1.1.4	T7	200000	200000	200000	20000	200000	20000	200000	1040000	seq4
190616360838.1.1.4	T30	200000	200000	200000	20000	200000	20000	200000	1040000	seq4
190616360839.1.1.4	T30	200000	200000	200000	20000	200000	20000	200000	1040000	seq4
190616360840.1.1.4	T30	200000	200000	200000	20000	200000	20000	200000	1040000	seq4
190616360841.1.1.4	T30	200000	200000	200000	20000	200000	20000	200000	1040000	seq4
190616360842.1.1.4	T30	200000	200000	200000	20000	200000	20000	200000	1040000	seq4
