# Supplementary material for: Equivolumetric Protocol Generates Library Sizes Proportional to Total Microbial Load in 16S Amplicon Sequencing
Source: Front Microbiol. 2021 Feb 26;12:638231. doi: 10.3389/fmicb.2021.638231 (PMC7952455; doi:10.3389/fmicb.2021.638231)
Supplement: Supplementary Material 4 — Compressed folder with data and code. [file Data_Sheet_5.ZIP › Supplementary_Material_4/data_and_code/data/raw/sequencing_metadata.tsv]

Observed_Seq	Observed_QC	Observed_Pool	Observed_other	Available_Seq	Available_QC	Available_Pool	Available_other	Mean_Sample_Cov_Pool	seq_code	seq_id
24440428	28679	4178618	20175774	25000000	30000	4500000	20470000	45000	190726_M02526_0238_000000000-CGB23	seq1
23985332	30583	3179771	20622065	25000000	30000	2970000	22000000	29700	190816_M02526_0243_000000000-CHW9T	seq2
26025704	36191	2801656	23187857	25000000	30000	2815000	22155000	28150	190823_M02526_0245_000000000-CJVYY	seq3
13155728	30911	1472198	11652619	15000000	45000	1500000	13455000	15000	190927_M02526_0252_000000000-CJ3LD	seq4
