# Supplementary material for: Equivolumetric Protocol Generates Library Sizes Proportional to Total Microbial Load in 16S Amplicon Sequencing
Source: Front Microbiol. 2021 Feb 26;12:638231. doi: 10.3389/fmicb.2021.638231 (PMC7952455; doi:10.3389/fmicb.2021.638231)
Supplement: Supplementary Material 4 — Compressed folder with data and code. [file Data_Sheet_5.ZIP › Supplementary_Material_4/data_and_code/data/raw/otu_table_count_190829-003329_neorefdb16sv6.tsv]

sample	oligotype_0_86	oligotype_10_215	oligotype_11_13	oligotype_12_10	oligotype_1_238291	oligotype_2_186480	oligotype_3_154697	oligotype_4_135193	oligotype_5_99638	oligotype_6_58206	oligotype_7_21892	oligotype_8_2798	oligotype_9_1202
190616360754.1.1.3	0	0	0	0	13	0	0	0	0	0	0	0	0
190616360756.1.1.3	0	0	0	0	12	0	11	0	0	0	0	0	0
190616360763.1.1.3	1	0	0	0	24	0	0	0	0	0	0	0	0
190616360764.1.1.3	1	14	0	0	10	0	0	0	0	0	0	0	0
190616360769.1.1.3	0	0	0	0	10	0	0	10	0	0	0	0	0
190616360770.1.1.3	1	0	0	0	13	0	0	0	0	0	0	0	0
190616360772.1.1.3	1	29	0	0	25	0	10	14	0	0	0	0	0
190616360775.1.1.3	0	15	0	0	10	0	0	0	10	0	0	0	0
190616360778.1.1.3	1	0	0	0	12	0	0	0	0	0	0	0	0
190616360780.1.1.3	1	0	0	0	11	0	0	0	0	0	0	0	0
190616360783.1.1.3	1	0	0	0	56	0	29	28	38	61	0	0	0
190616360784.1.1.3	0	0	0	0	99	0	31	81	27	41	34	0	0
190616360785.1.1.3	1	17	0	0	38	0	13	0	40	45	0	0	0
190616360786.1.1.3	1	0	0	0	44	0	15	26	16	50	0	0	0
190616360787.1.1.3	1	0	0	0	37	0	23	23	27	24	0	0	0
190616360788.1.1.3	1	0	0	0	76	0	22	53	41	46	0	0	0
190616360789.1.1.3	1	17	0	0	38	0	25	36	28	28	0	0	0
190616360790.1.1.3	1	0	0	0	48	0	26	58	37	47	0	0	0
190616360791.1.1.3	1	0	0	0	36	0	15	22	21	33	0	0	0
190616360792.1.1.3	1	0	0	0	30	0	16	15	20	34	0	0	0
190616360793.1.1.3	1	0	0	0	57	0	22	32	37	51	0	0	0
190616360794.1.1.3	1	0	0	0	55	0	16	45	34	10	0	0	0
190616360795.1.1.3	1	0	0	0	49	0	24	32	67	18	18	0	0
190616360796.1.1.3	1	0	0	0	77	0	25	47	53	41	15	0	0
190616360797.1.1.3	1	0	0	0	58	0	15	48	36	27	0	0	0
190616360798.1.1.3	1	0	0	0	449	0	128	239	245	217	69	0	0
190616360799.1.1.3	1	0	0	0	711	0	175	569	274	379	135	0	0
190616360800.1.1.3	1	0	0	0	1038	0	267	721	608	562	166	0	0
190616360801.1.1.3	0	0	13	0	465	0	135	325	208	205	82	0	0
190616360802.1.1.3	1	0	0	0	412	0	177	262	267	163	56	0	0
190616360803.1.1.3	1	0	0	0	658	0	214	392	344	320	58	0	0
190616360804.1.1.3	1	0	0	0	681	0	187	562	346	440	90	0	0
190616360805.1.1.3	1	15	0	0	518	0	260	511	215	180	114	0	0
190616360806.1.1.3	1	0	0	0	688	0	416	764	403	418	112	0	0
190616360807.1.1.3	1	0	0	0	750	0	499	621	637	341	106	0	0
190616360808.1.1.3	1	0	0	0	506	0	449	312	295	195	30	0	0
190616360809.1.1.3	1	0	0	0	498	0	216	288	346	222	0	0	0
190616360810.1.1.3	1	0	0	0	453	0	178	320	399	237	48	0	0
190616360811.1.1.3	1	0	0	0	727	0	469	503	639	381	95	0	0
190616360812.1.1.3	1	17	0	0	636	0	325	410	490	320	104	0	0
190616360813.1.1.3	1	0	0	0	4305	4238	2616	3049	1526	1648	602	0	0
190616360814.1.1.3	1	0	0	0	4267	3180	1976	2543	1289	1882	402	0	0
190616360815.1.1.3	1	0	0	0	4327	3452	2566	3194	1027	1501	574	0	0
190616360816.1.1.3	1	0	0	0	5596	5175	3770	3329	1932	1729	422	0	0
190616360817.1.1.3	1	0	0	0	4558	4409	2941	2604	1790	1496	504	0	0
190616360818.1.1.3	1	0	0	0	5009	4762	2805	2468	1687	2095	387	0	0
190616360819.1.1.3	1	0	0	0	4355	3968	2373	2503	1914	1520	366	0	0
190616360820.1.1.3	1	0	0	0	5442	5216	2632	2962	1620	2367	501	0	0
190616360821.1.1.3	1	0	0	0	5778	5697	4475	3949	1836	1943	450	0	0
190616360822.1.1.3	1	0	0	0	4831	3889	2832	2956	2009	1253	336	0	0
190616360823.1.1.3	1	0	0	0	4552	3796	1547	2500	2044	1858	432	0	0
190616360824.1.1.3	1	0	0	0	4391	4046	2226	2681	1324	2181	349	0	0
190616360825.1.1.3	1	0	0	0	6851	6810	2466	3948	2646	1310	612	0	0
190616360826.1.1.3	1	0	0	0	5394	5200	3830	3053	2349	2251	435	0	0
190616360827.1.1.3	1	0	0	0	4254	4331	1933	2104	2026	1656	452	0	0
190616360828.1.1.3	1	0	0	0	8372	6023	8171	4475	1975	2050	762	0	0
190616360829.1.1.3	1	0	0	0	8432	5979	5267	4946	2304	2250	774	0	0
190616360830.1.1.3	1	0	0	0	8718	6814	7234	4987	2591	2201	717	0	0
190616360831.1.1.3	1	0	0	0	9092	7203	6361	4057	2594	1991	887	0	0
190616360832.1.1.3	1	0	0	0	6008	4687	4001	3403	1699	1912	491	0	0
190616360833.1.1.3	1	0	0	0	9004	6482	7189	4517	4514	2073	753	0	0
190616360834.1.1.3	1	0	0	0	7918	6324	5424	3986	4053	1851	830	0	0
190616360835.1.1.3	1	0	0	0	7692	6653	5423	3726	3307	1325	650	0	0
190616360836.1.1.3	1	0	0	0	5307	4166	3439	2640	2257	847	411	0	0
190616360837.1.1.3	1	0	0	0	5176	4105	4688	3426	2113	880	479	0	0
190616360838.1.1.3	1	0	0	0	8412	4217	5499	4082	4407	1312	617	0	0
190616360839.1.1.3	1	0	0	0	7102	4775	4714	2846	3835	1275	538	0	0
190616360840.1.1.3	1	0	0	0	8200	4283	5028	3887	3663	2447	724	0	0
190616360841.1.1.3	1	0	0	0	7995	5021	4533	3947	3771	1282	628	0	0
190616360842.1.1.3	1	0	0	0	8364	6662	5095	4267	5256	176	651	0	0
190616360843.1.1.3	1	0	0	0	7727	3681	6784	4779	1424	384	746	0	0
190616360844.1.1.3	1	0	0	0	6494	2880	5553	4238	1142	583	553	0	0
190616360845.1.1.3	1	0	0	0	4796	4526	4414	2892	4233	317	642	0	0
190616360846.1.1.3	1	0	0	0	6234	4684	4093	4144	4466	386	466	0	0
190616360847.1.1.3	1	0	0	0	6262	3377	2755	3983	3156	497	803	0	0
190616360848.1.1.3	1	0	0	0	6948	4113	3611	4753	3611	320	614	0	0
190616360753.1.1.3	0	0	0	0	0	0	0	0	0	0	0	0	0
190616360755.1.1.3	1	0	0	0	0	0	0	0	0	0	0	0	0
190616360757.1.1.3	0	0	0	10	0	0	0	0	0	0	0	0	0
190616360758.1.1.3	0	28	0	0	0	0	0	0	0	0	0	0	0
190616360759.1.1.3	1	0	0	0	0	0	0	0	0	0	0	0	0
190616360760.1.1.3	1	24	0	0	0	0	0	0	0	0	0	0	0
190616360761.1.1.3	1	16	0	0	0	0	0	0	0	0	0	0	0
190616360762.1.1.3	0	0	0	0	0	0	0	0	0	11	0	0	0
190616360765.1.1.3	1	0	0	0	0	0	0	0	0	0	0	0	0
190616360766.1.1.3	1	0	0	0	0	0	0	0	0	0	0	0	0
190616360767.1.1.3	1	0	0	0	0	0	0	0	0	0	0	0	0
190616360768.1.1.3	1	0	0	0	0	0	0	0	0	0	0	0	0
190616360771.1.1.3	1	0	0	0	0	0	0	0	0	0	0	0	0
190616360773.1.1.3	1	23	0	0	0	0	0	0	0	0	0	0	0
190616360774.1.1.3	1	0	0	0	0	0	0	0	0	0	0	0	0
190616360776.1.1.3	1	0	0	0	0	0	0	0	0	10	0	0	0
190616360777.1.1.3	1	0	0	0	0	0	0	0	0	0	0	0	0
190616360779.1.1.3	1	0	0	0	0	0	0	0	0	0	0	0	0
190616360781.1.1.3	1	0	0	0	0	0	0	0	0	0	0	0	0
190616360782.1.1.3	1	0	0	0	0	0	0	0	0	0	0	0	0
