# Supplementary material for: Equivolumetric Protocol Generates Library Sizes Proportional to Total Microbial Load in 16S Amplicon Sequencing
Source: Front Microbiol. 2021 Feb 26;12:638231. doi: 10.3389/fmicb.2021.638231 (PMC7952455; doi:10.3389/fmicb.2021.638231)
Supplement: Supplementary Material 4 — Compressed folder with data and code. [file Data_Sheet_5.ZIP › Supplementary_Material_4/data_and_code/data/raw/extraction_method/200117-142337/tax_table_200117-142337.tsv]

	class	family	genus	kingdom	order	otu	phylum	species
0	Bacilli	Bacillaceae	Bacillus	Bacteria	Bacillales	oligotype_1_248052	Firmicutes
1	Gammaproteobacteria	Enterobacteriaceae		Bacteria	Enterobacterales	oligotype_2_186383	Proteobacteria
2	Gammaproteobacteria	Enterobacteriaceae	Escherichia	Bacteria	Enterobacterales	oligotype_3_185220	Proteobacteria	Escherichia coli
3	Bacilli	Listeriaceae	Listeria	Bacteria	Bacillales	oligotype_4_157850	Firmicutes
4	Bacilli	Enterococcaceae	Enterococcus	Bacteria	Lactobacillales	oligotype_5_119690	Firmicutes	Enterococcus faecalis
5	Bacilli	Staphylococcaceae	Staphylococcus	Bacteria	Bacillales	oligotype_6_50013	Firmicutes	Staphylococcus aureus
6	Bacilli	Staphylococcaceae	Staphylococcus	Bacteria	Bacillales	oligotype_7_25263	Firmicutes	Staphylococcus epidermidis
