# Supplementary material for: Equivolumetric Protocol Generates Library Sizes Proportional to Total Microbial Load in 16S Amplicon Sequencing
Source: Front Microbiol. 2021 Feb 26;12:638231. doi: 10.3389/fmicb.2021.638231 (PMC7952455; doi:10.3389/fmicb.2021.638231)
Supplement: Supplementary Material 4 — Compressed folder with data and code. [file Data_Sheet_5.ZIP › Supplementary_Material_4/data_and_code/data/raw/repetition_14_runs/190607-212052/tax_table_neorefdb16sv6.tsv]

	class	family	genus	kingdom	order	otu	phylum	species
0	Bacilli	Bacillaceae	Bacillus	Bacteria	Bacillales	oligotype_1_1007082	Firmicutes
1	Gammaproteobacteria	Pseudomonadaceae	Pseudomonas	Bacteria	Pseudomonadales	oligotype_2_845036	Proteobacteria	Pseudomonas psychrotolerans
2	Gammaproteobacteria	Pseudomonadaceae	Pseudomonas	Bacteria	Pseudomonadales	oligotype_3_596235	Proteobacteria	Pseudomonas putida
3	Bacilli	Bacillaceae	Bacillus	Bacteria	Bacillales	oligotype_4_457480	Firmicutes
4	Bacilli	Staphylococcaceae	Staphylococcus	Bacteria	Bacillales	oligotype_5_410072	Firmicutes	Staphylococcus epidermidis
5	Gammaproteobacteria	Moraxellaceae	Acinetobacter	Bacteria	Pseudomonadales	oligotype_6_397930	Proteobacteria	Acinetobacter baumannii
6	Gammaproteobacteria	Pseudomonadaceae	Pseudomonas	Bacteria	Pseudomonadales	oligotype_7_395858	Proteobacteria	Pseudomonas psychrotolerans
7	Gammaproteobacteria	Enterobacteriaceae	Klebsiella	Bacteria	Enterobacterales	oligotype_8_387235	Proteobacteria	Klebsiella pneumoniae
8	Gammaproteobacteria	Pseudomonadaceae	Pseudomonas	Bacteria	Pseudomonadales	oligotype_9_381460	Proteobacteria	Pseudomonas aeruginosa
9	Bacilli	Paenibacillaceae		Bacteria	Bacillales	oligotype_10_365296	Firmicutes
10	Gammaproteobacteria	Moraxellaceae	Acinetobacter	Bacteria	Pseudomonadales	oligotype_11_360737	Proteobacteria	Acinetobacter lwoffii
11	Gammaproteobacteria	Moraxellaceae	Moraxella	Bacteria	Pseudomonadales	oligotype_12_337199	Proteobacteria	Moraxella catarrhalis
12	Gammaproteobacteria	Moraxellaceae	Enhydrobacter	Bacteria	Pseudomonadales	oligotype_13_320351	Proteobacteria	Enhydrobacter aerosaccus
13	Gammaproteobacteria	Moraxellaceae	Acinetobacter	Bacteria	Pseudomonadales	oligotype_14_307370	Proteobacteria	Acinetobacter baumannii
14	Gammaproteobacteria	Enterobacteriaceae	Serratia	Bacteria	Enterobacterales	oligotype_15_304606	Proteobacteria	Serratia marcescens
15	Gammaproteobacteria	Moraxellaceae	Acinetobacter	Bacteria	Pseudomonadales	oligotype_16_293526	Proteobacteria	Acinetobacter baumannii
16	Gammaproteobacteria	Pseudomonadaceae	Pseudomonas	Bacteria	Pseudomonadales	oligotype_17_292693	Proteobacteria	Pseudomonas putida
17	Gammaproteobacteria	Enterobacteriaceae	Klebsiella	Bacteria	Enterobacterales	oligotype_18_292430	Proteobacteria	Klebsiella pneumoniae
18	Gammaproteobacteria	Moraxellaceae	Acinetobacter	Bacteria	Pseudomonadales	oligotype_19_283150	Proteobacteria	Acinetobacter baumannii
19	Bacilli	Staphylococcaceae	Staphylococcus	Bacteria	Bacillales	oligotype_20_257629	Firmicutes	Staphylococcus epidermidis
20	Bacilli	Paenibacillaceae		Bacteria	Bacillales	oligotype_21_244903	Firmicutes
21	Bacilli	Paenibacillaceae		Bacteria	Bacillales	oligotype_22_242967	Firmicutes
22	Gammaproteobacteria	Moraxellaceae	Acinetobacter	Bacteria	Pseudomonadales	oligotype_23_236172	Proteobacteria	Acinetobacter radioresistens
23	Gammaproteobacteria	Moraxellaceae	Acinetobacter	Bacteria	Pseudomonadales	oligotype_24_226778	Proteobacteria	Acinetobacter lwoffii
24	Gammaproteobacteria	Moraxellaceae	Acinetobacter	Bacteria	Pseudomonadales	oligotype_25_225664	Proteobacteria	Acinetobacter baumannii
25	Gammaproteobacteria	Enterobacteriaceae		Bacteria	Enterobacterales	oligotype_26_219209	Proteobacteria
26	Gammaproteobacteria	Enterobacteriaceae	Escherichia	Bacteria	Enterobacterales	oligotype_27_216929	Proteobacteria	Escherichia coli
27	Gammaproteobacteria	Moraxellaceae	Acinetobacter	Bacteria	Pseudomonadales	oligotype_28_215501	Proteobacteria
28	Gammaproteobacteria	Enterobacteriaceae	Serratia	Bacteria	Enterobacterales	oligotype_29_204506	Proteobacteria	Serratia marcescens
29	Gammaproteobacteria	Pseudomonadaceae	Pseudomonas	Bacteria	Pseudomonadales	oligotype_30_203726	Proteobacteria
30	Gammaproteobacteria	Pseudomonadaceae	Pseudomonas	Bacteria	Pseudomonadales	oligotype_31_195165	Proteobacteria	Pseudomonas aeruginosa
31	Bacilli	Paenibacillaceae		Bacteria	Bacillales	oligotype_32_193303	Firmicutes
32	Gammaproteobacteria	Enterobacteriaceae	Klebsiella	Bacteria	Enterobacterales	oligotype_33_190701	Proteobacteria	Klebsiella pneumoniae
33	Gammaproteobacteria	Moraxellaceae	Enhydrobacter	Bacteria	Pseudomonadales	oligotype_34_185163	Proteobacteria	Enhydrobacter aerosaccus
34	Gammaproteobacteria	Enterobacteriaceae	Escherichia	Bacteria	Enterobacterales	oligotype_35_182188	Proteobacteria	Escherichia coli
35	Gammaproteobacteria	Pseudomonadaceae	Pseudomonas	Bacteria	Pseudomonadales	oligotype_36_181648	Proteobacteria	Pseudomonas stutzeri
36	Gammaproteobacteria	Enterobacteriaceae	Serratia	Bacteria	Enterobacterales	oligotype_37_181366	Proteobacteria	Serratia marcescens
37	Gammaproteobacteria	Enterobacteriaceae		Bacteria	Enterobacterales	oligotype_38_179858	Proteobacteria
38	Bacteroidia	Bacteroidaceae	Bacteroides	Bacteria	Bacteroidales	oligotype_39_169352	Bacteroidetes	Bacteroides thetaiotaomicron
39	Gammaproteobacteria	Moraxellaceae	Acinetobacter	Bacteria	Pseudomonadales	oligotype_40_167052	Proteobacteria
40	Gammaproteobacteria	Moraxellaceae	Moraxella	Bacteria	Pseudomonadales	oligotype_41_157473	Proteobacteria	Moraxella catarrhalis
41	Alphaproteobacteria	Brucellaceae	Brucella	Bacteria	Rhizobiales	oligotype_42_156893	Proteobacteria
42	Gammaproteobacteria	Moraxellaceae	Acinetobacter	Bacteria	Pseudomonadales	oligotype_43_152838	Proteobacteria
43	Gammaproteobacteria	Moraxellaceae	Acinetobacter	Bacteria	Pseudomonadales	oligotype_44_146788	Proteobacteria
44	Gammaproteobacteria	Enterobacteriaceae	Klebsiella	Bacteria	Enterobacterales	oligotype_45_143927	Proteobacteria	Klebsiella pneumoniae
45	Gammaproteobacteria	Moraxellaceae	Acinetobacter	Bacteria	Pseudomonadales	oligotype_46_132186	Proteobacteria	Acinetobacter baumannii
46	Gammaproteobacteria	Enterobacteriaceae	Pantoea	Bacteria	Enterobacterales	oligotype_47_130248	Proteobacteria	Pantoea vagans
47	Gammaproteobacteria	Enterobacteriaceae	Klebsiella	Bacteria	Enterobacterales	oligotype_48_129200	Proteobacteria	Klebsiella pneumoniae
48	Gammaproteobacteria	Moraxellaceae	Acinetobacter	Bacteria	Pseudomonadales	oligotype_49_128702	Proteobacteria
49	Gammaproteobacteria	Pseudomonadaceae	Pseudomonas	Bacteria	Pseudomonadales	oligotype_50_127348	Proteobacteria	Pseudomonas fluorescens
50	Gammaproteobacteria	Enterobacteriaceae	Serratia	Bacteria	Enterobacterales	oligotype_51_126952	Proteobacteria	Serratia marcescens
51	Bacilli	Paenibacillaceae	Paenibacillus	Bacteria	Bacillales	oligotype_52_126691	Firmicutes
52	Gammaproteobacteria	Pseudomonadaceae	Pseudomonas	Bacteria	Pseudomonadales	oligotype_53_125256	Proteobacteria	Pseudomonas stutzeri
53	Bacilli	Paenibacillaceae		Bacteria	Bacillales	oligotype_54_125006	Firmicutes
54	Gammaproteobacteria	Moraxellaceae	Acinetobacter	Bacteria	Pseudomonadales	oligotype_55_118772	Proteobacteria	Acinetobacter radioresistens
55	Tissierellia			Bacteria	Tissierellales	oligotype_56_115627	Firmicutes
56	Gammaproteobacteria	Enterobacteriaceae		Bacteria	Enterobacterales	oligotype_57_112437	Proteobacteria
57	Gammaproteobacteria	Moraxellaceae	Acinetobacter	Bacteria	Pseudomonadales	oligotype_58_110107	Proteobacteria
58	Alphaproteobacteria	Rhodobacteraceae	Paracoccus	Bacteria	Rhodobacterales	oligotype_59_109063	Proteobacteria
59	Gammaproteobacteria	Moraxellaceae	Acinetobacter	Bacteria	Pseudomonadales	oligotype_60_108532	Proteobacteria
60	Gammaproteobacteria	Pseudomonadaceae	Pseudomonas	Bacteria	Pseudomonadales	oligotype_61_107517	Proteobacteria
61	Gammaproteobacteria	Enterobacteriaceae		Bacteria	Enterobacterales	oligotype_62_107312	Proteobacteria
62	Gammaproteobacteria	Moraxellaceae	Acinetobacter	Bacteria	Pseudomonadales	oligotype_63_107038	Proteobacteria
63	Gammaproteobacteria	Pseudomonadaceae	Pseudomonas	Bacteria	Pseudomonadales	oligotype_64_105926	Proteobacteria	Pseudomonas stutzeri
64	Gammaproteobacteria	Enterobacteriaceae	Klebsiella	Bacteria	Enterobacterales	oligotype_65_102296	Proteobacteria	Klebsiella pneumoniae
65	Actinobacteria	Corynebacteriaceae	Corynebacterium	Bacteria	Actinomycetales	oligotype_66_101438	Actinobacteria	Corynebacterium accolens
66	Gammaproteobacteria	Pseudomonadaceae	Pseudomonas	Bacteria	Pseudomonadales	oligotype_67_98358	Proteobacteria	Pseudomonas stutzeri
67	Gammaproteobacteria	Enterobacteriaceae		Bacteria	Enterobacterales	oligotype_68_95735	Proteobacteria
68	Bacilli	Paenibacillaceae		Bacteria	Bacillales	oligotype_69_93354	Firmicutes
69	Gammaproteobacteria	Moraxellaceae	Acinetobacter	Bacteria	Pseudomonadales	oligotype_70_84130	Proteobacteria
70	Gammaproteobacteria	Moraxellaceae	Acinetobacter	Bacteria	Pseudomonadales	oligotype_71_83680	Proteobacteria
71	Bacteroidia	Tannerellaceae	Parabacteroides	Bacteria	Bacteroidales	oligotype_72_82459	Bacteroidetes	Parabacteroides distasonis
72	Alphaproteobacteria	Brucellaceae	Brucella	Bacteria	Rhizobiales	oligotype_73_80657	Proteobacteria
73	Alphaproteobacteria	Rhodobacteraceae	Paracoccus	Bacteria	Rhodobacterales	oligotype_74_76224	Proteobacteria
74	Bacteroidia	Bacteroidaceae	Bacteroides	Bacteria	Bacteroidales	oligotype_75_75954	Bacteroidetes	Bacteroides thetaiotaomicron
75	Gammaproteobacteria	Moraxellaceae	Acinetobacter	Bacteria	Pseudomonadales	oligotype_76_67055	Proteobacteria
76	Gammaproteobacteria	Enterobacteriaceae	Klebsiella	Bacteria	Enterobacterales	oligotype_77_66237	Proteobacteria	Klebsiella pneumoniae
77	Gammaproteobacteria	Enterobacteriaceae	Pantoea	Bacteria	Enterobacterales	oligotype_78_65547	Proteobacteria	Pantoea vagans
78	Tissierellia	Peptoniphilaceae		Bacteria	Tissierellales	oligotype_79_61300	Firmicutes
79	Gammaproteobacteria	Enterobacteriaceae		Bacteria	Enterobacterales	oligotype_80_60631	Proteobacteria
80	Gammaproteobacteria	Pseudomonadaceae	Pseudomonas	Bacteria	Pseudomonadales	oligotype_81_59173	Proteobacteria	Pseudomonas fluorescens
81	Bacteroidia	Prevotellaceae		Bacteria	Bacteroidales	oligotype_82_57383	Bacteroidetes
82	Bacteroidia	Prevotellaceae		Bacteria	Bacteroidales	oligotype_83_56399	Bacteroidetes
83	Bacilli	Staphylococcaceae	Staphylococcus	Bacteria	Bacillales	oligotype_84_55838	Firmicutes	Staphylococcus aureus
84	Gammaproteobacteria	Enterobacteriaceae		Bacteria	Enterobacterales	oligotype_85_54690	Proteobacteria
85	Gammaproteobacteria	Enterobacteriaceae	Klebsiella	Bacteria	Enterobacterales	oligotype_86_54655	Proteobacteria	Klebsiella pneumoniae
86	Gammaproteobacteria	Enterobacteriaceae	Klebsiella	Bacteria	Enterobacterales	oligotype_87_53862	Proteobacteria	Klebsiella pneumoniae
87	Flavobacteriia	Flavobacteriaceae	Chryseobacterium	Bacteria	Flavobacteriales	oligotype_88_52565	Bacteroidetes	Chryseobacterium gleum
88	Gammaproteobacteria	Enterobacteriaceae		Bacteria	Enterobacterales	oligotype_89_52231	Proteobacteria
89	Gammaproteobacteria	Moraxellaceae	Acinetobacter	Bacteria	Pseudomonadales	oligotype_90_50678	Proteobacteria
90	Gammaproteobacteria	Moraxellaceae	Acinetobacter	Bacteria	Pseudomonadales	oligotype_91_50449	Proteobacteria	Acinetobacter lwoffii
91	Actinobacteria	Corynebacteriaceae	Corynebacterium	Bacteria	Actinomycetales	oligotype_92_50178	Actinobacteria	Corynebacterium accolens
92	Tissierellia	Peptoniphilaceae	Peptoniphilus	Bacteria	Tissierellales	oligotype_93_48796	Firmicutes	Peptoniphilus lacrimalis
93	Bacilli	Enterococcaceae	Enterococcus	Bacteria	Lactobacillales	oligotype_94_48411	Firmicutes	Enterococcus faecalis
94	Bacilli	Paenibacillaceae		Bacteria	Bacillales	oligotype_95_47987	Firmicutes
95	Gammaproteobacteria	Pseudomonadaceae	Pseudomonas	Bacteria	Pseudomonadales	oligotype_96_47930	Proteobacteria
96	Betaproteobacteria	Oxalobacteraceae	Massilia	Bacteria	Burkholderiales	oligotype_97_47301	Proteobacteria
97	Gammaproteobacteria	Enterobacteriaceae	Enterobacter	Bacteria	Enterobacterales	oligotype_98_46874	Proteobacteria	Enterobacter asburiae
98	Bacilli	Paenibacillaceae		Bacteria	Bacillales	oligotype_99_46699	Firmicutes
99	Gammaproteobacteria	Enterobacteriaceae		Bacteria	Enterobacterales	oligotype_100_46515	Proteobacteria
100	Tissierellia	Peptoniphilaceae	Peptoniphilus	Bacteria	Tissierellales	oligotype_101_45885	Firmicutes	Peptoniphilus rhinitidis
101	Betaproteobacteria	Oxalobacteraceae	Massilia	Bacteria	Burkholderiales	oligotype_102_45522	Proteobacteria
102	Gammaproteobacteria	Moraxellaceae	Acinetobacter	Bacteria	Pseudomonadales	oligotype_103_45077	Proteobacteria
103	Tissierellia	Peptoniphilaceae	Finegoldia	Bacteria	Tissierellales	oligotype_104_43966	Firmicutes	Finegoldia magna
104	Gammaproteobacteria	Enterobacteriaceae	Citrobacter	Bacteria	Enterobacterales	oligotype_105_43615	Proteobacteria	Citrobacter rodentium
105	Gammaproteobacteria	Pseudomonadaceae	Pseudomonas	Bacteria	Pseudomonadales	oligotype_106_42685	Proteobacteria
106	Gammaproteobacteria	Enterobacteriaceae	Citrobacter	Bacteria	Enterobacterales	oligotype_107_41888	Proteobacteria	Citrobacter freundii
107	Bacteroidia	Tannerellaceae	Parabacteroides	Bacteria	Bacteroidales	oligotype_108_41136	Bacteroidetes	Parabacteroides distasonis
108	Gammaproteobacteria	Moraxellaceae	Acinetobacter	Bacteria	Pseudomonadales	oligotype_109_40873	Proteobacteria
109	Bacilli	Staphylococcaceae	Staphylococcus	Bacteria	Bacillales	oligotype_110_39365	Firmicutes	Staphylococcus aureus
110	Gammaproteobacteria	Pseudomonadaceae	Pseudomonas	Bacteria	Pseudomonadales	oligotype_111_37894	Proteobacteria
111	Gammaproteobacteria	Moraxellaceae	Acinetobacter	Bacteria	Pseudomonadales	oligotype_112_34448	Proteobacteria
112	Bacteroidia	Prevotellaceae		Bacteria	Bacteroidales	oligotype_113_33899	Bacteroidetes
113	Bacteroidia	Tannerellaceae	Parabacteroides	Bacteria	Bacteroidales	oligotype_114_33393	Bacteroidetes	Parabacteroides distasonis
114	Tissierellia	Peptoniphilaceae	Peptoniphilus	Bacteria	Tissierellales	oligotype_115_32743	Firmicutes	Peptoniphilus harei
115	Bacilli	Bacillales Unassigned Family	Exiguobacterium	Bacteria	Bacillales	oligotype_116_32712	Firmicutes
116	Gammaproteobacteria	Enterobacteriaceae	Klebsiella	Bacteria	Enterobacterales	oligotype_117_31413	Proteobacteria	Klebsiella pneumoniae
117	Tissierellia	Peptoniphilaceae	Finegoldia	Bacteria	Tissierellales	oligotype_118_31294	Firmicutes	Finegoldia magna
118	Flavobacteriia	Flavobacteriaceae	Chryseobacterium	Bacteria	Flavobacteriales	oligotype_119_31095	Bacteroidetes	Chryseobacterium gleum
119	Tissierellia	Peptoniphilaceae	Anaerococcus	Bacteria	Tissierellales	oligotype_120_30493	Firmicutes	Anaerococcus vaginalis
120	Bacilli	Enterococcaceae	Enterococcus	Bacteria	Lactobacillales	oligotype_121_30242	Firmicutes	Enterococcus faecalis
121	Bacilli	Paenibacillaceae	Paenibacillus	Bacteria	Bacillales	oligotype_122_30134	Firmicutes
122	Bacteroidia	Prevotellaceae		Bacteria	Bacteroidales	oligotype_123_30088	Bacteroidetes
123	Actinobacteria	Micrococcaceae		Bacteria	Micrococcales	oligotype_124_29742	Actinobacteria
124	Bacilli	Bacillaceae	Bacillus	Bacteria	Bacillales	oligotype_125_29101	Firmicutes
125	Gammaproteobacteria	Xanthomonadaceae	Stenotrophomonas	Bacteria	Xanthomonadales	oligotype_126_28017	Proteobacteria	Stenotrophomonas maltophilia
126	Bacilli	Bacillales Unassigned Family	Exiguobacterium	Bacteria	Bacillales	oligotype_127_27993	Firmicutes
127	Bacteroidia	Prevotellaceae		Bacteria	Bacteroidales	oligotype_128_27281	Bacteroidetes
128	Gammaproteobacteria	Moraxellaceae	Acinetobacter	Bacteria	Pseudomonadales	oligotype_129_26678	Proteobacteria
129	Gammaproteobacteria	Enterobacteriaceae	Pantoea	Bacteria	Enterobacterales	oligotype_130_26564	Proteobacteria	Pantoea ananatis
130	Gammaproteobacteria	Moraxellaceae	Acinetobacter	Bacteria	Pseudomonadales	oligotype_131_25647	Proteobacteria	Acinetobacter lwoffii
131	Gammaproteobacteria	Xanthomonadaceae	Xanthomonas	Bacteria	Xanthomonadales	oligotype_132_25109	Proteobacteria
132	Gammaproteobacteria	Moraxellaceae	Acinetobacter	Bacteria	Pseudomonadales	oligotype_133_25031	Proteobacteria	Acinetobacter haemolyticus
133	Gammaproteobacteria	Enterobacteriaceae		Bacteria	Enterobacterales	oligotype_134_25027	Proteobacteria
134	Gammaproteobacteria	Pseudomonadaceae	Pseudomonas	Bacteria	Pseudomonadales	oligotype_135_24701	Proteobacteria	Pseudomonas stutzeri
135	Flavobacteriia	Flavobacteriaceae	Chryseobacterium	Bacteria	Flavobacteriales	oligotype_136_24275	Bacteroidetes	Chryseobacterium gleum
136	Bacilli	Paenibacillaceae		Bacteria	Bacillales	oligotype_137_24250	Firmicutes
137	Gammaproteobacteria	Enterobacteriaceae	Enterobacter	Bacteria	Enterobacterales	oligotype_138_24094	Proteobacteria	Enterobacter asburiae
138	Tissierellia	Peptoniphilaceae	Peptoniphilus	Bacteria	Tissierellales	oligotype_139_23965	Firmicutes	Peptoniphilus lacrimalis
139	Tissierellia	Peptoniphilaceae	Peptoniphilus	Bacteria	Tissierellales	oligotype_140_23688	Firmicutes	Peptoniphilus rhinitidis
140	Bacilli	Paenibacillaceae		Bacteria	Bacillales	oligotype_141_22341	Firmicutes
141	Alphaproteobacteria	Sphingomonadaceae	Novosphingobium	Bacteria	Sphingomonadales	oligotype_142_21998	Proteobacteria	Novosphingobium pentaromativorans
142	Gammaproteobacteria	Enterobacteriaceae		Bacteria	Enterobacterales	oligotype_143_21960	Proteobacteria
143	Gammaproteobacteria	Enterobacteriaceae		Bacteria	Enterobacterales	oligotype_144_21787	Proteobacteria
144	Bacilli	Bacillaceae	Bacillus	Bacteria	Bacillales	oligotype_145_21511	Firmicutes
145	Clostridia	Lachnospiraceae	Blautia	Bacteria	Clostridiales	oligotype_146_21237	Firmicutes	Ruminococcus gnavus
146	Bacilli	Bacillaceae	Bacillus	Bacteria	Bacillales	oligotype_147_21083	Firmicutes	Bacillus megaterium
147	Betaproteobacteria	Alcaligenaceae	Achromobacter	Bacteria	Burkholderiales	oligotype_148_20611	Proteobacteria
148	Gammaproteobacteria	Enterobacteriaceae	Citrobacter	Bacteria	Enterobacterales	oligotype_149_20580	Proteobacteria	Citrobacter rodentium
149	Gammaproteobacteria	Enterobacteriaceae	Escherichia	Bacteria	Enterobacterales	oligotype_150_20579	Proteobacteria	Escherichia coli
150	Tissierellia			Bacteria	Tissierellales	oligotype_151_19573	Firmicutes
151	Bacilli	Paenibacillaceae	Paenibacillus	Bacteria	Bacillales	oligotype_152_19248	Firmicutes
152	Bacilli	Bacillaceae	Bacillus	Bacteria	Bacillales	oligotype_153_19201	Firmicutes
153	Bacilli	Bacillaceae	Bacillus	Bacteria	Bacillales	oligotype_154_19101	Firmicutes
154	Bacilli	Bacillaceae	Bacillus	Bacteria	Bacillales	oligotype_155_18682	Firmicutes
155	Actinobacteria	Micrococcaceae	Kocuria	Bacteria	Micrococcales	oligotype_156_18645	Actinobacteria
156	Betaproteobacteria	Oxalobacteraceae	Massilia	Bacteria	Burkholderiales	oligotype_157_18561	Proteobacteria	Massilia timonae
157	Bacilli	Streptococcaceae	Streptococcus	Bacteria	Lactobacillales	oligotype_158_17865	Firmicutes
158	Gammaproteobacteria	Enterobacteriaceae	Pantoea	Bacteria	Enterobacterales	oligotype_159_17430	Proteobacteria
159	Betaproteobacteria	Oxalobacteraceae	Massilia	Bacteria	Burkholderiales	oligotype_160_17299	Proteobacteria	Massilia timonae
160	Alphaproteobacteria	Sphingomonadaceae	Sphingobium	Bacteria	Sphingomonadales	oligotype_161_17159	Proteobacteria	Sphingobium yanoikuyae
161	Bacteroidia	Tannerellaceae	Parabacteroides	Bacteria	Bacteroidales	oligotype_162_16647	Bacteroidetes	Parabacteroides distasonis
162	Gammaproteobacteria	Pseudomonadaceae	Pseudomonas	Bacteria	Pseudomonadales	oligotype_163_16580	Proteobacteria
163	Bacteroidia	Prevotellaceae		Bacteria	Bacteroidales	oligotype_164_16473	Bacteroidetes
164	Bacilli	Staphylococcaceae	Staphylococcus	Bacteria	Bacillales	oligotype_165_16331	Firmicutes	Staphylococcus hominis
165	Tissierellia	Peptoniphilaceae	Peptoniphilus	Bacteria	Tissierellales	oligotype_166_16184	Firmicutes	Peptoniphilus harei
166	Epsilonproteobacteria	Campylobacteraceae	Campylobacter	Bacteria	Campylobacterales	oligotype_167_16184	Proteobacteria	Campylobacter hominis
167	Alphaproteobacteria	Methylobacteriaceae	Methylobacterium	Bacteria	Rhizobiales	oligotype_168_15959	Proteobacteria	Methylobacterium radiotolerans
168	Actinobacteria	Corynebacteriaceae	Corynebacterium	Bacteria	Actinomycetales	oligotype_169_15779	Actinobacteria	Corynebacterium accolens
169	Betaproteobacteria	Oxalobacteraceae	Massilia	Bacteria	Burkholderiales	oligotype_170_15776	Proteobacteria
170	Bacilli	Bacillales Unassigned Family	Exiguobacterium	Bacteria	Bacillales	oligotype_171_15638	Firmicutes
171	Gammaproteobacteria	Moraxellaceae	Acinetobacter	Bacteria	Pseudomonadales	oligotype_172_15500	Proteobacteria
172	Betaproteobacteria	Oxalobacteraceae	Massilia	Bacteria	Burkholderiales	oligotype_173_15373	Proteobacteria
173	Gammaproteobacteria	Enterobacteriaceae	Pantoea	Bacteria	Enterobacterales	oligotype_174_15247	Proteobacteria	Pantoea ananatis
174	Gammaproteobacteria	Enterobacteriaceae	Serratia	Bacteria	Enterobacterales	oligotype_175_15096	Proteobacteria	Serratia proteamaculans
175	Gammaproteobacteria	Moraxellaceae	Acinetobacter	Bacteria	Pseudomonadales	oligotype_176_15070	Proteobacteria
176	Gammaproteobacteria	Xanthomonadaceae	Stenotrophomonas	Bacteria	Xanthomonadales	oligotype_177_15052	Proteobacteria	Stenotrophomonas maltophilia
177	Gammaproteobacteria	Moraxellaceae	Acinetobacter	Bacteria	Pseudomonadales	oligotype_178_14974	Proteobacteria	Acinetobacter lwoffii
178	Bacteroidia	Bacteroidaceae	Bacteroides	Bacteria	Bacteroidales	oligotype_179_14906	Bacteroidetes	Bacteroides vulgatus
179	Bacilli	Staphylococcaceae	Staphylococcus	Bacteria	Bacillales	oligotype_180_14588	Firmicutes
180	Tissierellia	Peptoniphilaceae	Anaerococcus	Bacteria	Tissierellales	oligotype_181_14429	Firmicutes	Anaerococcus vaginalis
181	Gammaproteobacteria	Moraxellaceae	Acinetobacter	Bacteria	Pseudomonadales	oligotype_182_14316	Proteobacteria
182	Bacilli	Bacillaceae	Bacillus	Bacteria	Bacillales	oligotype_183_14170	Firmicutes	Bacillus megaterium
183	Bacilli	Bacillaceae	Bacillus	Bacteria	Bacillales	oligotype_184_14167	Firmicutes	Bacillus pumilus
184	Flavobacteriia	Flavobacteriaceae	Chryseobacterium	Bacteria	Flavobacteriales	oligotype_185_13757	Bacteroidetes	Chryseobacterium gleum
185	Bacteroidia	Bacteroidaceae	Bacteroides	Bacteria	Bacteroidales	oligotype_186_13729	Bacteroidetes	Bacteroides uniformis
186	Bacilli	Bacillaceae	Bacillus	Bacteria	Bacillales	oligotype_187_13689	Firmicutes	Bacillus megaterium
187	Erysipelotrichia	Erysipelotrichaceae		Bacteria	Erysipelotrichales	oligotype_188_13472	Firmicutes
188	Actinobacteria	Corynebacteriaceae	Corynebacterium	Bacteria	Actinomycetales	oligotype_189_13448	Actinobacteria	Corynebacterium accolens
189	Bacilli	Bacillales Unassigned Family	Exiguobacterium	Bacteria	Bacillales	oligotype_190_13230	Firmicutes
190	Bacilli	Staphylococcaceae	Staphylococcus	Bacteria	Bacillales	oligotype_191_13217	Firmicutes
191	Clostridia	Lachnospiraceae	Blautia	Bacteria	Clostridiales	oligotype_192_13152	Firmicutes	Ruminococcus gnavus
192	Gammaproteobacteria	Enterobacteriaceae	Escherichia	Bacteria	Enterobacterales	oligotype_193_13128	Proteobacteria
193	Alphaproteobacteria	Sphingomonadaceae	Novosphingobium	Bacteria	Sphingomonadales	oligotype_194_13112	Proteobacteria	Novosphingobium pentaromativorans
194	Gammaproteobacteria	Enterobacteriaceae	Escherichia	Bacteria	Enterobacterales	oligotype_195_13027	Proteobacteria	Escherichia coli
195	Gammaproteobacteria	Pseudomonadaceae	Pseudomonas	Bacteria	Pseudomonadales	oligotype_196_12868	Proteobacteria
196	Betaproteobacteria	Oxalobacteraceae	Massilia	Bacteria	Burkholderiales	oligotype_197_12845	Proteobacteria	Massilia timonae
197	Gammaproteobacteria	Enterobacteriaceae	Pantoea	Bacteria	Enterobacterales	oligotype_198_12666	Proteobacteria
198	Gammaproteobacteria	Xanthomonadaceae	Xanthomonas	Bacteria	Xanthomonadales	oligotype_199_12581	Proteobacteria
199	Gammaproteobacteria	Moraxellaceae	Acinetobacter	Bacteria	Pseudomonadales	oligotype_200_12489	Proteobacteria
200	Gammaproteobacteria	Enterobacteriaceae		Bacteria	Enterobacterales	oligotype_201_12404	Proteobacteria
201	Gammaproteobacteria	Moraxellaceae	Acinetobacter	Bacteria	Pseudomonadales	oligotype_202_12326	Proteobacteria
202	Bacilli	Bacillales Unassigned Family		Bacteria	Bacillales	oligotype_203_12278	Firmicutes
203	Gammaproteobacteria	Enterobacteriaceae		Bacteria	Enterobacterales	oligotype_204_12134	Proteobacteria
204	Gammaproteobacteria	Pseudomonadaceae		Bacteria	Pseudomonadales	oligotype_205_12035	Proteobacteria
205	Gammaproteobacteria	Pseudomonadaceae	Pseudomonas	Bacteria	Pseudomonadales	oligotype_206_12026	Proteobacteria
206	Gammaproteobacteria	Moraxellaceae	Acinetobacter	Bacteria	Pseudomonadales	oligotype_207_12018	Proteobacteria
207	Alphaproteobacteria	Sphingomonadaceae	Sphingobium	Bacteria	Sphingomonadales	oligotype_208_12005	Proteobacteria	Sphingobium yanoikuyae
208	Gammaproteobacteria	Moraxellaceae	Acinetobacter	Bacteria	Pseudomonadales	oligotype_209_11850	Proteobacteria
209	Gammaproteobacteria	Moraxellaceae	Acinetobacter	Bacteria	Pseudomonadales	oligotype_210_11751	Proteobacteria	Acinetobacter baumannii
210	Gammaproteobacteria	Xanthomonadaceae	Stenotrophomonas	Bacteria	Xanthomonadales	oligotype_211_11735	Proteobacteria	Stenotrophomonas maltophilia
211	Bacilli	Paenibacillaceae		Bacteria	Bacillales	oligotype_212_11716	Firmicutes
212	Gammaproteobacteria	Enterobacteriaceae	Klebsiella	Bacteria	Enterobacterales	oligotype_213_11642	Proteobacteria	Klebsiella oxytoca
213	Bacilli	Paenibacillaceae	Paenibacillus	Bacteria	Bacillales	oligotype_214_11621	Firmicutes
214	Gammaproteobacteria	Enterobacteriaceae		Bacteria	Enterobacterales	oligotype_215_11145	Proteobacteria
215	Gammaproteobacteria	Moraxellaceae	Enhydrobacter	Bacteria	Pseudomonadales	oligotype_216_11056	Proteobacteria	Enhydrobacter aerosaccus
216	Gammaproteobacteria	Moraxellaceae	Acinetobacter	Bacteria	Pseudomonadales	oligotype_217_11055	Proteobacteria	Acinetobacter haemolyticus
217	Alphaproteobacteria	Methylobacteriaceae	Methylobacterium	Bacteria	Rhizobiales	oligotype_218_10994	Proteobacteria	Methylobacterium radiotolerans
218	Gammaproteobacteria	Pseudomonadaceae	Pseudomonas	Bacteria	Pseudomonadales	oligotype_219_10994	Proteobacteria	Pseudomonas stutzeri
219	Flavobacteriia	Flavobacteriaceae	Elizabethkingia	Bacteria	Flavobacteriales	oligotype_220_10656	Bacteroidetes	Elizabethkingia anophelis
220				Bacteria		oligotype_221_10470	Firmicutes
221	Gammaproteobacteria	Enterobacteriaceae	Pantoea	Bacteria	Enterobacterales	oligotype_222_10457	Proteobacteria
222	Bacilli	Paenibacillaceae	Paenibacillus	Bacteria	Bacillales	oligotype_223_10452	Firmicutes
223	Gammaproteobacteria	Enterobacteriaceae	Pantoea	Bacteria	Enterobacterales	oligotype_224_10252	Proteobacteria	Pantoea vagans
224	Betaproteobacteria	Alcaligenaceae	Achromobacter	Bacteria	Burkholderiales	oligotype_225_10252	Proteobacteria
225	Alphaproteobacteria	Caulobacteraceae	Brevundimonas	Bacteria	Caulobacterales	oligotype_226_10180	Proteobacteria
226	Tissierellia			Bacteria	Tissierellales	oligotype_227_10158	Firmicutes
227	Betaproteobacteria	Oxalobacteraceae	Massilia	Bacteria	Burkholderiales	oligotype_228_9992	Proteobacteria
228	Actinobacteria	Micrococcaceae	Paenarthrobacter	Bacteria	Micrococcales	oligotype_229_9942	Actinobacteria
229	Gammaproteobacteria	Moraxellaceae	Acinetobacter	Bacteria	Pseudomonadales	oligotype_230_9517	Proteobacteria	Acinetobacter lwoffii
230	Gammaproteobacteria	Enterobacteriaceae	Proteus	Bacteria	Enterobacterales	oligotype_231_9377	Proteobacteria	Proteus mirabilis
231	Betaproteobacteria	Oxalobacteraceae	Massilia	Bacteria	Burkholderiales	oligotype_232_9210	Proteobacteria
232	Gammaproteobacteria	Enterobacteriaceae	Citrobacter	Bacteria	Enterobacterales	oligotype_233_9132	Proteobacteria
233	Gammaproteobacteria	Enterobacteriaceae	Pantoea	Bacteria	Enterobacterales	oligotype_234_9101	Proteobacteria	Pantoea stewartii
234	Bacilli	Bacillaceae	Bacillus	Bacteria	Bacillales	oligotype_235_9049	Firmicutes
235	Bacilli	Bacillaceae	Bacillus	Bacteria	Bacillales	oligotype_236_8734	Firmicutes	Bacillus megaterium
236	Clostridia	Eubacteriaceae	Eubacterium	Bacteria	Clostridiales	oligotype_237_8710	Firmicutes	Eubacterium limosum
237	Actinobacteria	Corynebacteriaceae	Corynebacterium	Bacteria	Actinomycetales	oligotype_238_8709	Actinobacteria	Corynebacterium accolens
238	Gammaproteobacteria	Pseudomonadaceae	Pseudomonas	Bacteria	Pseudomonadales	oligotype_239_8612	Proteobacteria
239	Gammaproteobacteria	Enterobacteriaceae	Citrobacter	Bacteria	Enterobacterales	oligotype_240_8583	Proteobacteria	Citrobacter rodentium
240	Tissierellia	Peptoniphilaceae	Peptoniphilus	Bacteria	Tissierellales	oligotype_241_8416	Firmicutes
241	Gammaproteobacteria	Pseudomonadaceae	Pseudomonas	Bacteria	Pseudomonadales	oligotype_242_8391	Proteobacteria	Pseudomonas stutzeri
242	Gammaproteobacteria	Enterobacteriaceae	Pantoea	Bacteria	Enterobacterales	oligotype_243_8313	Proteobacteria	Pantoea vagans
243	Gammaproteobacteria	Enterobacteriaceae	Pantoea	Bacteria	Enterobacterales	oligotype_244_8312	Proteobacteria	Pantoea vagans
244	Alphaproteobacteria	Acetobacteraceae	Roseomonas	Bacteria	Rhodospirillales	oligotype_245_8240	Proteobacteria
245	Gammaproteobacteria	Enterobacteriaceae		Bacteria	Enterobacterales	oligotype_246_8107	Proteobacteria
246	Rubrobacteria	Rubrobacteraceae	Rubrobacter	Bacteria	Rubrobacterales	oligotype_247_8039	Actinobacteria	Rubrobacter xylanophilus
247	Bacilli	Planococcaceae	Planococcus	Bacteria	Bacillales	oligotype_248_8026	Firmicutes
248	Bacilli	Staphylococcaceae	Staphylococcus	Bacteria	Bacillales	oligotype_249_7992	Firmicutes	Staphylococcus epidermidis
249	Bacilli	Bacillaceae	Lysinibacillus	Bacteria	Bacillales	oligotype_250_7881	Firmicutes	Lysinibacillus fusiformis
250	Bacilli	Streptococcaceae	Streptococcus	Bacteria	Lactobacillales	oligotype_251_7818	Firmicutes	Streptococcus thermophilus
251	Bacilli	Lactobacillaceae	Lactobacillus	Bacteria	Lactobacillales	oligotype_252_7816	Firmicutes	Lactobacillus helveticus
252	Bacilli	Bacillaceae	Bacillus	Bacteria	Bacillales	oligotype_253_7717	Firmicutes	Bacillus pumilus
253	Bacteroidia	Bacteroidaceae	Bacteroides	Bacteria	Bacteroidales	oligotype_254_7684	Bacteroidetes	Bacteroides vulgatus
254	Bacteroidia	Bacteroidaceae	Bacteroides	Bacteria	Bacteroidales	oligotype_255_7669	Bacteroidetes	Bacteroides uniformis
255	Fusobacteriia	Fusobacteriaceae	Fusobacterium	Bacteria	Fusobacteriales	oligotype_256_7605	Fusobacteria	Fusobacterium mortiferum
256	Epsilonproteobacteria	Campylobacteraceae	Campylobacter	Bacteria	Campylobacterales	oligotype_257_7583	Proteobacteria	Campylobacter hominis
257	Bacilli	Staphylococcaceae	Staphylococcus	Bacteria	Bacillales	oligotype_258_7580	Firmicutes	Staphylococcus hominis
258						oligotype_259_7426
259	Erysipelotrichia	Erysipelotrichaceae		Bacteria	Erysipelotrichales	oligotype_260_7411	Firmicutes
260	Gammaproteobacteria	Pseudomonadaceae	Pseudomonas	Bacteria	Pseudomonadales	oligotype_261_7397	Proteobacteria	Pseudomonas stutzeri
261	Gammaproteobacteria	Moraxellaceae	Acinetobacter	Bacteria	Pseudomonadales	oligotype_262_7391	Proteobacteria
262	Gammaproteobacteria	Moraxellaceae	Acinetobacter	Bacteria	Pseudomonadales	oligotype_263_7373	Proteobacteria	Acinetobacter oleivorans
263	Gammaproteobacteria	Enterobacteriaceae		Bacteria	Enterobacterales	oligotype_264_7288	Proteobacteria
264	Gammaproteobacteria	Enterobacteriaceae	Proteus	Bacteria	Enterobacterales	oligotype_265_7247	Proteobacteria	Proteus mirabilis
265	Bacilli	Staphylococcaceae	Staphylococcus	Bacteria	Bacillales	oligotype_266_7160	Firmicutes
266	Gammaproteobacteria	Enterobacteriaceae	Escherichia	Bacteria	Enterobacterales	oligotype_267_7147	Proteobacteria	Escherichia coli
267	Actinobacteria	Corynebacteriaceae	Corynebacterium	Bacteria	Actinomycetales	oligotype_268_7107	Actinobacteria	Corynebacterium amycolatum
268	Actinobacteria	Corynebacteriaceae	Corynebacterium	Bacteria	Actinomycetales	oligotype_269_7049	Actinobacteria	Corynebacterium accolens
269	Gammaproteobacteria	Pseudomonadaceae	Pseudomonas	Bacteria	Pseudomonadales	oligotype_270_6965	Proteobacteria
270	Gammaproteobacteria	Moraxellaceae	Acinetobacter	Bacteria	Pseudomonadales	oligotype_271_6921	Proteobacteria
271	Bacteroidia	Bacteroidaceae	Bacteroides	Bacteria	Bacteroidales	oligotype_272_6907	Bacteroidetes	Bacteroides vulgatus
272	Fusobacteriia	Fusobacteriaceae	Fusobacterium	Bacteria	Fusobacteriales	oligotype_273_6843	Fusobacteria	Fusobacterium mortiferum
273	Gammaproteobacteria	Pseudomonadaceae	Pseudomonas	Bacteria	Pseudomonadales	oligotype_274_6821	Proteobacteria
274	Betaproteobacteria	Oxalobacteraceae	Massilia	Bacteria	Burkholderiales	oligotype_275_6734	Proteobacteria
275	Gammaproteobacteria	Enterobacteriaceae	Pantoea	Bacteria	Enterobacterales	oligotype_276_6705	Proteobacteria	Pantoea ananatis
276	Gammaproteobacteria	Enterobacteriaceae	Pantoea	Bacteria	Enterobacterales	oligotype_277_6690	Proteobacteria
277	Bacilli	Streptococcaceae	Streptococcus	Bacteria	Lactobacillales	oligotype_278_6687	Firmicutes
278	Bacteroidia	Bacteroidaceae	Bacteroides	Bacteria	Bacteroidales	oligotype_279_6663	Bacteroidetes	Bacteroides vulgatus
279	Gammaproteobacteria	Pseudomonadaceae	Pseudomonas	Bacteria	Pseudomonadales	oligotype_280_6602	Proteobacteria
280	Gammaproteobacteria	Moraxellaceae	Acinetobacter	Bacteria	Pseudomonadales	oligotype_281_6541	Proteobacteria
281	Bacilli	Staphylococcaceae	Staphylococcus	Bacteria	Bacillales	oligotype_282_6507	Firmicutes
282	Betaproteobacteria	Oxalobacteraceae	Massilia	Bacteria	Burkholderiales	oligotype_283_6498	Proteobacteria
283	Bacilli	Paenibacillaceae	Paenibacillus	Bacteria	Bacillales	oligotype_284_6423	Firmicutes
284	Erysipelotrichia	Erysipelotrichaceae		Bacteria	Erysipelotrichales	oligotype_285_6399	Firmicutes
285	Bacilli	Paenibacillaceae	Paenibacillus	Bacteria	Bacillales	oligotype_286_6364	Firmicutes
286	Betaproteobacteria	Neisseriaceae	Neisseria	Bacteria	Neisseriales	oligotype_287_6307	Proteobacteria	Neisseria macacae
287	Gammaproteobacteria	Enterobacteriaceae	Pantoea	Bacteria	Enterobacterales	oligotype_288_6276	Proteobacteria	Pantoea ananatis
288	Gammaproteobacteria	Moraxellaceae	Acinetobacter	Bacteria	Pseudomonadales	oligotype_289_6111	Proteobacteria	Acinetobacter baumannii
289	Gammaproteobacteria	Pseudomonadaceae	Pseudomonas	Bacteria	Pseudomonadales	oligotype_290_6102	Proteobacteria	Pseudomonas stutzeri
290	Gammaproteobacteria	Enterobacteriaceae	Klebsiella	Bacteria	Enterobacterales	oligotype_291_6080	Proteobacteria	Klebsiella oxytoca
291	Bacteroidia	Bacteroidaceae	Bacteroides	Bacteria	Bacteroidales	oligotype_292_6044	Bacteroidetes	Bacteroides finegoldii
292	Bacilli	Bacillales Unassigned Family		Bacteria	Bacillales	oligotype_293_5947	Firmicutes
293	Bacilli	Aerococcaceae	Aerococcus	Bacteria	Lactobacillales	oligotype_294_5938	Firmicutes	Aerococcus viridans
294	Gammaproteobacteria	Enterobacteriaceae		Bacteria	Enterobacterales	oligotype_295_5919	Proteobacteria
295				Bacteria		oligotype_296_5857	Firmicutes
296	Gammaproteobacteria	Enterobacteriaceae	Pantoea	Bacteria	Enterobacterales	oligotype_297_5840	Proteobacteria
297	Gammaproteobacteria	Moraxellaceae	Acinetobacter	Bacteria	Pseudomonadales	oligotype_298_5811	Proteobacteria
298	Gammaproteobacteria	Moraxellaceae	Acinetobacter	Bacteria	Pseudomonadales	oligotype_299_5806	Proteobacteria
299	Bacilli	Streptococcaceae	Streptococcus	Bacteria	Lactobacillales	oligotype_300_5703	Firmicutes	Streptococcus thermophilus
300	Gammaproteobacteria	Enterobacteriaceae	Serratia	Bacteria	Enterobacterales	oligotype_301_5694	Proteobacteria	Serratia proteamaculans
301	Actinobacteria	Corynebacteriaceae	Corynebacterium	Bacteria	Actinomycetales	oligotype_302_5690	Actinobacteria
302	Tissierellia	Peptoniphilaceae	Peptoniphilus	Bacteria	Tissierellales	oligotype_303_5656	Firmicutes	Peptoniphilus rhinitidis
303	Gammaproteobacteria	Moraxellaceae	Acinetobacter	Bacteria	Pseudomonadales	oligotype_304_5602	Proteobacteria
304	Alphaproteobacteria	Caulobacteraceae	Brevundimonas	Bacteria	Caulobacterales	oligotype_305_5600	Proteobacteria
305	Actinobacteria	Corynebacteriaceae	Corynebacterium	Bacteria	Actinomycetales	oligotype_306_5542	Actinobacteria	Corynebacterium variabile
306	Bacilli	Bacillaceae	Bacillus	Bacteria	Bacillales	oligotype_307_5468	Firmicutes	Bacillus pumilus
307	Betaproteobacteria	Oxalobacteraceae	Massilia	Bacteria	Burkholderiales	oligotype_308_5400	Proteobacteria
308	Clostridia	Ruminococcaceae		Bacteria	Clostridiales	oligotype_309_5389	Firmicutes
309	Gammaproteobacteria	Pseudomonadaceae		Bacteria	Pseudomonadales	oligotype_310_5344	Proteobacteria
310	Bacilli	Paenibacillaceae	Paenibacillus	Bacteria	Bacillales	oligotype_311_5338	Firmicutes
311	Bacteroidia	Prevotellaceae	Prevotella	Bacteria	Bacteroidales	oligotype_312_5242	Bacteroidetes	Prevotella disiens
312	Gammaproteobacteria	Pseudomonadaceae	Pseudomonas	Bacteria	Pseudomonadales	oligotype_313_5218	Proteobacteria
313	Gammaproteobacteria	Enterobacteriaceae	Pantoea	Bacteria	Enterobacterales	oligotype_314_5100	Proteobacteria	Pantoea vagans
314	Gammaproteobacteria	Enterobacteriaceae	Klebsiella	Bacteria	Enterobacterales	oligotype_315_5052	Proteobacteria	Klebsiella pneumoniae
315	Actinobacteria	Micrococcaceae	Paenarthrobacter	Bacteria	Micrococcales	oligotype_316_5037	Actinobacteria
316	Flavobacteriia	Flavobacteriaceae	Elizabethkingia	Bacteria	Flavobacteriales	oligotype_317_4999	Bacteroidetes	Elizabethkingia anophelis
317	Clostridia	Lachnospiraceae	Blautia	Bacteria	Clostridiales	oligotype_318_4973	Firmicutes	Ruminococcus torques
318	Gammaproteobacteria	Pseudomonadaceae	Pseudomonas	Bacteria	Pseudomonadales	oligotype_319_4896	Proteobacteria
319	Gammaproteobacteria	Enterobacteriaceae		Bacteria	Enterobacterales	oligotype_320_4850	Proteobacteria
320	Gammaproteobacteria	Enterobacteriaceae	Pantoea	Bacteria	Enterobacterales	oligotype_321_4781	Proteobacteria	Pantoea vagans
321	Gammaproteobacteria	Moraxellaceae	Acinetobacter	Bacteria	Pseudomonadales	oligotype_322_4768	Proteobacteria
322	Bacilli	Staphylococcaceae	Staphylococcus	Bacteria	Bacillales	oligotype_323_4738	Firmicutes
323	Rubrobacteria	Rubrobacteraceae	Rubrobacter	Bacteria	Rubrobacterales	oligotype_324_4610	Actinobacteria	Rubrobacter xylanophilus
324	Gammaproteobacteria	Moraxellaceae	Acinetobacter	Bacteria	Pseudomonadales	oligotype_325_4606	Proteobacteria
325	Bacilli	Staphylococcaceae	Staphylococcus	Bacteria	Bacillales	oligotype_326_4565	Firmicutes	Staphylococcus haemolyticus
326	Gammaproteobacteria	Enterobacteriaceae		Bacteria	Enterobacterales	oligotype_327_4525	Proteobacteria
327	Gammaproteobacteria	Xanthomonadaceae	Stenotrophomonas	Bacteria	Xanthomonadales	oligotype_328_4492	Proteobacteria	Stenotrophomonas maltophilia
328	Gammaproteobacteria	Pseudomonadaceae	Pseudomonas	Bacteria	Pseudomonadales	oligotype_329_4474	Proteobacteria	Pseudomonas putida
329	Gammaproteobacteria	Enterobacteriaceae	Pantoea	Bacteria	Enterobacterales	oligotype_330_4467	Proteobacteria	Pantoea stewartii
330	Betaproteobacteria	Oxalobacteraceae	Massilia	Bacteria	Burkholderiales	oligotype_331_4445	Proteobacteria
331	Gammaproteobacteria	Enterobacteriaceae	Citrobacter	Bacteria	Enterobacterales	oligotype_332_4415	Proteobacteria	Citrobacter rodentium
332	Gammaproteobacteria	Enterobacteriaceae	Citrobacter	Bacteria	Enterobacterales	oligotype_333_4385	Proteobacteria	Citrobacter rodentium
333	Clostridia	Eubacteriaceae	Eubacterium	Bacteria	Clostridiales	oligotype_334_4359	Firmicutes	Eubacterium limosum
334	Gammaproteobacteria	Enterobacteriaceae	Pantoea	Bacteria	Enterobacterales	oligotype_335_4345	Proteobacteria	Pantoea vagans
335	Gammaproteobacteria	Pseudomonadaceae	Pseudomonas	Bacteria	Pseudomonadales	oligotype_336_4332	Proteobacteria
336	Bacilli	Bacillaceae	Lysinibacillus	Bacteria	Bacillales	oligotype_337_4331	Firmicutes	Lysinibacillus fusiformis
337	Actinobacteria	Intrasporangiaceae	Janibacter	Bacteria	Micrococcales	oligotype_338_4326	Actinobacteria	Janibacter hoylei
338	Bacteroidia	Bacteroidaceae	Bacteroides	Bacteria	Bacteroidales	oligotype_339_4316	Bacteroidetes	Bacteroides vulgatus
339	Gammaproteobacteria	Enterobacteriaceae	Pantoea	Bacteria	Enterobacterales	oligotype_340_4260	Proteobacteria	Pantoea vagans
340	Bacteroidia	Bacteroidaceae	Bacteroides	Bacteria	Bacteroidales	oligotype_341_4256	Bacteroidetes	Bacteroides dorei
341	Gammaproteobacteria	Pseudomonadaceae	Pseudomonas	Bacteria	Pseudomonadales	oligotype_342_4205	Proteobacteria
342	Bacilli	Bacillaceae	Bacillus	Bacteria	Bacillales	oligotype_343_4194	Firmicutes
343	Betaproteobacteria	Neisseriaceae	Neisseria	Bacteria	Neisseriales	oligotype_344_4165	Proteobacteria	Neisseria macacae
344	Tissierellia	Peptoniphilaceae		Bacteria	Tissierellales	oligotype_345_4146	Firmicutes
345	Bacilli	Staphylococcaceae	Staphylococcus	Bacteria	Bacillales	oligotype_346_4111	Firmicutes	Staphylococcus epidermidis
346	Bacilli	Staphylococcaceae	Staphylococcus	Bacteria	Bacillales	oligotype_347_4093	Firmicutes	Staphylococcus epidermidis
347	Gammaproteobacteria	Enterobacteriaceae	Pantoea	Bacteria	Enterobacterales	oligotype_348_4080	Proteobacteria
348	Bacteroidia	Bacteroidaceae	Bacteroides	Bacteria	Bacteroidales	oligotype_349_4077	Bacteroidetes	Bacteroides faecis
349	Gammaproteobacteria	Enterobacteriaceae		Bacteria	Enterobacterales	oligotype_350_4077	Proteobacteria
350	Gammaproteobacteria	Enterobacteriaceae	Pantoea	Bacteria	Enterobacterales	oligotype_351_4069	Proteobacteria	Pantoea vagans
351	Gammaproteobacteria	Enterobacteriaceae	Klebsiella	Bacteria	Enterobacterales	oligotype_352_4065	Proteobacteria
352	Tissierellia	Peptoniphilaceae	Peptoniphilus	Bacteria	Tissierellales	oligotype_353_4054	Firmicutes
353	Gammaproteobacteria	Moraxellaceae	Moraxella	Bacteria	Pseudomonadales	oligotype_354_4032	Proteobacteria	Moraxella catarrhalis
354	Betaproteobacteria	Oxalobacteraceae	Massilia	Bacteria	Burkholderiales	oligotype_355_4032	Proteobacteria
355	Gammaproteobacteria	Enterobacteriaceae		Bacteria	Enterobacterales	oligotype_356_4024	Proteobacteria
356	Bacilli	Staphylococcaceae	Staphylococcus	Bacteria	Bacillales	oligotype_357_3970	Firmicutes
357	Clostridia	0	Flavonifractor	Bacteria	Clostridiales	oligotype_358_3947	Firmicutes	Flavonifractor plautii
358	Gammaproteobacteria	Enterobacteriaceae		Bacteria	Enterobacterales	oligotype_359_3878	Proteobacteria
359	Gammaproteobacteria	Pseudomonadaceae	Pseudomonas	Bacteria	Pseudomonadales	oligotype_360_3856	Proteobacteria
360	Negativicutes	Veillonellaceae	Veillonella	Bacteria	Veillonellales	oligotype_361_3847	Firmicutes	Veillonella parvula
361	Alphaproteobacteria	Caulobacteraceae	Brevundimonas	Bacteria	Caulobacterales	oligotype_362_3815	Proteobacteria
362	Bacilli	Lactobacillaceae	Lactobacillus	Bacteria	Lactobacillales	oligotype_363_3801	Firmicutes	Lactobacillus helveticus
363	Bacilli	Staphylococcaceae	Staphylococcus	Bacteria	Bacillales	oligotype_364_3758	Firmicutes	Staphylococcus epidermidis
364	Gammaproteobacteria	Enterobacteriaceae	Pantoea	Bacteria	Enterobacterales	oligotype_365_3758	Proteobacteria
365	Gammaproteobacteria	Moraxellaceae	Psychrobacter	Bacteria	Pseudomonadales	oligotype_366_3757	Proteobacteria
366	Gammaproteobacteria	Enterobacteriaceae	Salmonella	Bacteria	Enterobacterales	oligotype_367_3667	Proteobacteria	Salmonella bongori
367	Bacteroidia	Bacteroidaceae	Bacteroides	Bacteria	Bacteroidales	oligotype_368_3657	Bacteroidetes	Bacteroides vulgatus
368	Betaproteobacteria	Oxalobacteraceae	Massilia	Bacteria	Burkholderiales	oligotype_369_3636	Proteobacteria
369	Bacilli	Staphylococcaceae	Staphylococcus	Bacteria	Bacillales	oligotype_370_3619	Firmicutes	Staphylococcus haemolyticus
370	Tissierellia	Peptoniphilaceae	Peptoniphilus	Bacteria	Tissierellales	oligotype_371_3608	Firmicutes	Peptoniphilus rhinitidis
371	Fusobacteriia	Fusobacteriaceae	Fusobacterium	Bacteria	Fusobacteriales	oligotype_372_3567	Fusobacteria	Fusobacterium mortiferum
372	Fusobacteriia	Fusobacteriaceae	Fusobacterium	Bacteria	Fusobacteriales	oligotype_373_3555	Fusobacteria	Fusobacterium mortiferum
373	Alphaproteobacteria	Sphingomonadaceae	Novosphingobium	Bacteria	Sphingomonadales	oligotype_374_3512	Proteobacteria
374	Gammaproteobacteria	Enterobacteriaceae	Erwinia	Bacteria	Enterobacterales	oligotype_375_3498	Proteobacteria	Erwinia billingiae
375						oligotype_376_3490
376	Erysipelotrichia	Erysipelotrichaceae		Bacteria	Erysipelotrichales	oligotype_377_3490	Firmicutes
377	Actinobacteria	Corynebacteriaceae	Corynebacterium	Bacteria	Actinomycetales	oligotype_378_3483	Actinobacteria	Corynebacterium amycolatum
378	Gammaproteobacteria	Moraxellaceae	Acinetobacter	Bacteria	Pseudomonadales	oligotype_379_3463	Proteobacteria
379	Bacilli	Bacillaceae	Bacillus	Bacteria	Bacillales	oligotype_380_3436	Firmicutes
380	Betaproteobacteria	Neisseriaceae	Neisseria	Bacteria	Neisseriales	oligotype_381_3399	Proteobacteria
381	Gammaproteobacteria	Pseudomonadaceae	Pseudomonas	Bacteria	Pseudomonadales	oligotype_382_3386	Proteobacteria	Pseudomonas stutzeri
382	Bacilli	Paenibacillaceae	Paenibacillus	Bacteria	Bacillales	oligotype_383_3377	Firmicutes
383	Bacilli	Bacillaceae	Anoxybacillus	Bacteria	Bacillales	oligotype_384_3367	Firmicutes
384	Gammaproteobacteria	Pseudomonadaceae	Pseudomonas	Bacteria	Pseudomonadales	oligotype_385_3363	Proteobacteria
385	Bacteroidia	Prevotellaceae	Prevotella	Bacteria	Bacteroidales	oligotype_386_3348	Bacteroidetes	Prevotella disiens
386	Fusobacteriia	Fusobacteriaceae	Fusobacterium	Bacteria	Fusobacteriales	oligotype_387_3268	Fusobacteria	Fusobacterium mortiferum
387	Bacilli	Staphylococcaceae	Staphylococcus	Bacteria	Bacillales	oligotype_388_3221	Firmicutes	Staphylococcus warneri
388	Alphaproteobacteria	Sphingomonadaceae	Novosphingobium	Bacteria	Sphingomonadales	oligotype_389_3195	Proteobacteria
389	Alphaproteobacteria	Caulobacteraceae	Brevundimonas	Bacteria	Caulobacterales	oligotype_390_3186	Proteobacteria
390	Gammaproteobacteria	Enterobacteriaceae	Pantoea	Bacteria	Enterobacterales	oligotype_391_3185	Proteobacteria	Pantoea ananatis
391	Gammaproteobacteria	Enterobacteriaceae	Pantoea	Bacteria	Enterobacterales	oligotype_392_3164	Proteobacteria	Pantoea ananatis
392	Gammaproteobacteria	Enterobacteriaceae	Serratia	Bacteria	Enterobacterales	oligotype_393_3164	Proteobacteria	Serratia proteamaculans
393	Gammaproteobacteria	Xanthomonadaceae	Xanthomonas	Bacteria	Xanthomonadales	oligotype_394_3137	Proteobacteria
394	Bacteroidia	Porphyromonadaceae	Porphyromonas	Bacteria	Bacteroidales	oligotype_395_3136	Bacteroidetes	Porphyromonas uenonis
395	Bacilli	Bacillaceae	Ornithinibacillus	Bacteria	Bacillales	oligotype_396_3119	Firmicutes	Ornithinibacillus scapharcae
396	Bacilli	Paenibacillaceae		Bacteria	Bacillales	oligotype_397_3096	Firmicutes
397	Betaproteobacteria	Oxalobacteraceae	Massilia	Bacteria	Burkholderiales	oligotype_398_3091	Proteobacteria
398	Gammaproteobacteria	Alcanivoracaceae	Alcanivorax	Bacteria	Oceanospirillales	oligotype_399_3055	Proteobacteria
399	Gammaproteobacteria	Enterobacteriaceae	Klebsiella	Bacteria	Enterobacterales	oligotype_400_3032	Proteobacteria	Klebsiella oxytoca
400	Alphaproteobacteria	Sphingomonadaceae	Sphingomonas	Bacteria	Sphingomonadales	oligotype_401_3030	Proteobacteria
401	Gammaproteobacteria	Enterobacteriaceae	Erwinia	Bacteria	Enterobacterales	oligotype_402_3016	Proteobacteria
402	Betaproteobacteria	Oxalobacteraceae	Massilia	Bacteria	Burkholderiales	oligotype_403_3013	Proteobacteria
403	Betaproteobacteria	Oxalobacteraceae	Massilia	Bacteria	Burkholderiales	oligotype_404_2955	Proteobacteria
404	Betaproteobacteria	Oxalobacteraceae	Massilia	Bacteria	Burkholderiales	oligotype_405_2945	Proteobacteria
405	Alphaproteobacteria	Rhizobiaceae		Bacteria	Rhizobiales	oligotype_406_2940	Proteobacteria
406	Betaproteobacteria	Oxalobacteraceae	Massilia	Bacteria	Burkholderiales	oligotype_407_2923	Proteobacteria
407	Alphaproteobacteria	Sphingomonadaceae	Sphingomonas	Bacteria	Sphingomonadales	oligotype_408_2920	Proteobacteria
408	Gammaproteobacteria	Enterobacteriaceae	Klebsiella	Bacteria	Enterobacterales	oligotype_409_2893	Proteobacteria	Klebsiella pneumoniae
409	Fusobacteriia	Fusobacteriaceae	Fusobacterium	Bacteria	Fusobacteriales	oligotype_410_2864	Fusobacteria	Fusobacterium mortiferum
410	Gammaproteobacteria	Moraxellaceae	Acinetobacter	Bacteria	Pseudomonadales	oligotype_411_2849	Proteobacteria	Acinetobacter lwoffii
411	Bacilli	Staphylococcaceae	Staphylococcus	Bacteria	Bacillales	oligotype_412_2848	Firmicutes	Staphylococcus epidermidis
412	Gammaproteobacteria	Moraxellaceae	Acinetobacter	Bacteria	Pseudomonadales	oligotype_413_2803	Proteobacteria
413	Clostridia	Lachnospiraceae	Blautia	Bacteria	Clostridiales	oligotype_414_2765	Firmicutes	Ruminococcus torques
414	Gammaproteobacteria	Enterobacteriaceae	Klebsiella	Bacteria	Enterobacterales	oligotype_415_2758	Proteobacteria
415	Bacteroidia	Bacteroidaceae	Bacteroides	Bacteria	Bacteroidales	oligotype_416_2755	Bacteroidetes	Bacteroides finegoldii
416	Bacilli	Enterococcaceae	Enterococcus	Bacteria	Lactobacillales	oligotype_417_2746	Firmicutes
417	Betaproteobacteria	Oxalobacteraceae	Massilia	Bacteria	Burkholderiales	oligotype_418_2724	Proteobacteria
418	Gammaproteobacteria	Enterobacteriaceae	Klebsiella	Bacteria	Enterobacterales	oligotype_419_2722	Proteobacteria	Klebsiella pneumoniae
419	Gammaproteobacteria	Moraxellaceae	Acinetobacter	Bacteria	Pseudomonadales	oligotype_420_2668	Proteobacteria
420	Alphaproteobacteria	Rhizobiaceae		Bacteria	Rhizobiales	oligotype_421_2647	Proteobacteria
421	Bacteroidia	Bacteroidaceae	Bacteroides	Bacteria	Bacteroidales	oligotype_422_2634	Bacteroidetes	Bacteroides vulgatus
422	Tissierellia	Peptoniphilaceae		Bacteria	Tissierellales	oligotype_423_2631	Firmicutes
423	Gammaproteobacteria	Pseudomonadaceae	Pseudomonas	Bacteria	Pseudomonadales	oligotype_424_2627	Proteobacteria	Pseudomonas pseudoalcaligenes
424	Betaproteobacteria	Oxalobacteraceae	Janthinobacterium	Bacteria	Burkholderiales	oligotype_425_2625	Proteobacteria
425	Clostridia	0	Flavonifractor	Bacteria	Clostridiales	oligotype_426_2602	Firmicutes	Flavonifractor plautii
426	Gammaproteobacteria	Pseudomonadaceae	Pseudomonas	Bacteria	Pseudomonadales	oligotype_427_2587	Proteobacteria
427	Betaproteobacteria	Oxalobacteraceae	Massilia	Bacteria	Burkholderiales	oligotype_428_2579	Proteobacteria
428	Gammaproteobacteria	Pseudomonadaceae	Pseudomonas	Bacteria	Pseudomonadales	oligotype_429_2574	Proteobacteria
429	Gammaproteobacteria	Moraxellaceae	Enhydrobacter	Bacteria	Pseudomonadales	oligotype_430_2564	Proteobacteria	Enhydrobacter aerosaccus
430	Bacteroidia	Bacteroidaceae	Bacteroides	Bacteria	Bacteroidales	oligotype_431_2553	Bacteroidetes
431	Actinobacteria	Micrococcaceae		Bacteria	Micrococcales	oligotype_432_2531	Actinobacteria
432	Gammaproteobacteria	Pseudomonadaceae	Pseudomonas	Bacteria	Pseudomonadales	oligotype_433_2522	Proteobacteria
433	Alphaproteobacteria	Sphingomonadaceae	Sphingomonas	Bacteria	Sphingomonadales	oligotype_434_2517	Proteobacteria	Sphingomonas echinoides
434	Clostridia	Ruminococcaceae		Bacteria	Clostridiales	oligotype_435_2510	Firmicutes
435	Gammaproteobacteria	Enterobacteriaceae	Klebsiella	Bacteria	Enterobacterales	oligotype_436_2504	Proteobacteria	Klebsiella pneumoniae
436	Bacteroidia	Bacteroidaceae	Bacteroides	Bacteria	Bacteroidales	oligotype_437_2492	Bacteroidetes	Bacteroides dorei
437	Betaproteobacteria	Oxalobacteraceae	Massilia	Bacteria	Burkholderiales	oligotype_438_2479	Proteobacteria
438	Bacilli	Streptococcaceae	Streptococcus	Bacteria	Lactobacillales	oligotype_439_2473	Firmicutes	Streptococcus sanguinis
439	Gammaproteobacteria	Moraxellaceae	Enhydrobacter	Bacteria	Pseudomonadales	oligotype_440_2453	Proteobacteria	Enhydrobacter aerosaccus
440	Betaproteobacteria	Oxalobacteraceae	Janthinobacterium	Bacteria	Burkholderiales	oligotype_441_2424	Proteobacteria
441	Alphaproteobacteria	Sphingomonadaceae	Novosphingobium	Bacteria	Sphingomonadales	oligotype_442_2423	Proteobacteria
442	Bacteroidia	Porphyromonadaceae	Porphyromonas	Bacteria	Bacteroidales	oligotype_443_2394	Bacteroidetes	Porphyromonas uenonis
443	Betaproteobacteria	Oxalobacteraceae	Massilia	Bacteria	Burkholderiales	oligotype_444_2394	Proteobacteria
444	Tissierellia	Peptoniphilaceae		Bacteria	Tissierellales	oligotype_445_2388	Firmicutes
445	Bacilli	Staphylococcaceae	Staphylococcus	Bacteria	Bacillales	oligotype_446_2358	Firmicutes
446	Gammaproteobacteria	Pseudomonadaceae	Pseudomonas	Bacteria	Pseudomonadales	oligotype_447_2340	Proteobacteria
447	Betaproteobacteria	Oxalobacteraceae	Massilia	Bacteria	Burkholderiales	oligotype_448_2286	Proteobacteria
448	Gammaproteobacteria	Enterobacteriaceae	Citrobacter	Bacteria	Enterobacterales	oligotype_449_2225	Proteobacteria	Citrobacter rodentium
449	Sphingobacteriia	Sphingobacteriaceae	Pedobacter	Bacteria	Sphingobacteriales	oligotype_450_2217	Bacteroidetes
450	Bacteroidia	Bacteroidaceae	Bacteroides	Bacteria	Bacteroidales	oligotype_451_2215	Bacteroidetes	Bacteroides uniformis
451	Gammaproteobacteria	Moraxellaceae	Acinetobacter	Bacteria	Pseudomonadales	oligotype_452_2209	Proteobacteria
452						oligotype_453_2181
453	Bacilli	Bacillaceae	Bacillus	Bacteria	Bacillales	oligotype_454_2142	Firmicutes
454	Bacilli	Bacillaceae	Ornithinibacillus	Bacteria	Bacillales	oligotype_455_2116	Firmicutes	Ornithinibacillus scapharcae
455	Bacilli	Lactobacillaceae	Lactobacillus	Bacteria	Lactobacillales	oligotype_456_2115	Firmicutes
456	Gammaproteobacteria	Enterobacteriaceae	Pantoea	Bacteria	Enterobacterales	oligotype_457_2076	Proteobacteria	Pantoea vagans
457	Bacteroidia	Bacteroidaceae	Bacteroides	Bacteria	Bacteroidales	oligotype_458_2061	Bacteroidetes	Bacteroides faecis
458	Alphaproteobacteria	Sphingomonadaceae	Sphingomonas	Bacteria	Sphingomonadales	oligotype_459_2060	Proteobacteria
459	Gammaproteobacteria	Xanthomonadaceae	Stenotrophomonas	Bacteria	Xanthomonadales	oligotype_460_2059	Proteobacteria	Stenotrophomonas maltophilia
460	Gammaproteobacteria	Pseudomonadaceae	Pseudomonas	Bacteria	Pseudomonadales	oligotype_461_2035	Proteobacteria
461	Clostridia	Oscillospiraceae		Bacteria	Clostridiales	oligotype_462_2025	Firmicutes
462	Negativicutes	Veillonellaceae	Veillonella	Bacteria	Veillonellales	oligotype_463_2023	Firmicutes	Veillonella parvula
463	Clostridia			Bacteria		oligotype_464_2021	Firmicutes
464	Gammaproteobacteria	Pseudomonadaceae	Pseudomonas	Bacteria	Pseudomonadales	oligotype_465_1983	Proteobacteria	Pseudomonas putida
465	Gammaproteobacteria	Moraxellaceae	Moraxella	Bacteria	Pseudomonadales	oligotype_466_1972	Proteobacteria	Moraxella catarrhalis
466	Gammaproteobacteria	Xanthomonadaceae	Stenotrophomonas	Bacteria	Xanthomonadales	oligotype_467_1963	Proteobacteria	Stenotrophomonas maltophilia
467	Betaproteobacteria	Oxalobacteraceae	Massilia	Bacteria	Burkholderiales	oligotype_468_1943	Proteobacteria
468	Gammaproteobacteria	Enterobacteriaceae		Bacteria	Enterobacterales	oligotype_469_1928	Proteobacteria
469	Tissierellia	Peptoniphilaceae	Anaerococcus	Bacteria	Tissierellales	oligotype_470_1920	Firmicutes
470	Actinobacteria	Bifidobacteriaceae	Gardnerella	Bacteria	Bifidobacteriales	oligotype_471_1916	Actinobacteria	Gardnerella vaginalis
471	Alphaproteobacteria	Rhodobacteraceae	Paracoccus	Bacteria	Rhodobacterales	oligotype_472_1915	Proteobacteria
472	Alphaproteobacteria	Sphingomonadaceae	Novosphingobium	Bacteria	Sphingomonadales	oligotype_473_1913	Proteobacteria
473	Gammaproteobacteria	Enterobacteriaceae		Bacteria	Enterobacterales	oligotype_474_1912	Proteobacteria
474	Bacteroidia	Bacteroidaceae	Bacteroides	Bacteria	Bacteroidales	oligotype_475_1911	Bacteroidetes	Bacteroides vulgatus
475	Gammaproteobacteria	Pseudomonadaceae	Pseudomonas	Bacteria	Pseudomonadales	oligotype_476_1911	Proteobacteria	Pseudomonas psychrotolerans
476	Betaproteobacteria	Oxalobacteraceae	Massilia	Bacteria	Burkholderiales	oligotype_477_1902	Proteobacteria	Massilia timonae
477	Alphaproteobacteria	Sphingomonadaceae	Sphingomonas	Bacteria	Sphingomonadales	oligotype_478_1902	Proteobacteria
478	Gammaproteobacteria	Enterobacteriaceae	Klebsiella	Bacteria	Enterobacterales	oligotype_479_1901	Proteobacteria
479	Negativicutes	Veillonellaceae		Bacteria	Veillonellales	oligotype_480_1896	Firmicutes
480	Tissierellia	Peptoniphilaceae		Bacteria	Tissierellales	oligotype_481_1892	Firmicutes
481	Gammaproteobacteria	Enterobacteriaceae	Klebsiella	Bacteria	Enterobacterales	oligotype_482_1892	Proteobacteria	Klebsiella pneumoniae
482	Bacteroidia	Porphyromonadaceae		Bacteria	Bacteroidales	oligotype_483_1888	Bacteroidetes
483	Bacteroidia	Prevotellaceae		Bacteria	Bacteroidales	oligotype_484_1879	Bacteroidetes
484	Betaproteobacteria	Oxalobacteraceae	Massilia	Bacteria	Burkholderiales	oligotype_485_1872	Proteobacteria
485	Gammaproteobacteria	Enterobacteriaceae		Bacteria	Enterobacterales	oligotype_486_1861	Proteobacteria
486	Gammaproteobacteria	Enterobacteriaceae	Pantoea	Bacteria	Enterobacterales	oligotype_487_1828	Proteobacteria
487	Actinobacteria	Bifidobacteriaceae	Gardnerella	Bacteria	Bifidobacteriales	oligotype_488_1826	Actinobacteria	Gardnerella vaginalis
488	Clostridia	0	Flavonifractor	Bacteria	Clostridiales	oligotype_489_1824	Firmicutes	Flavonifractor plautii
489	Gammaproteobacteria	Pasteurellaceae	Haemophilus	Bacteria	Pasteurellales	oligotype_490_1821	Proteobacteria	Haemophilus parainfluenzae
490	Gammaproteobacteria	Moraxellaceae	Acinetobacter	Bacteria	Pseudomonadales	oligotype_491_1813	Proteobacteria
491	Betaproteobacteria	Neisseriaceae	Neisseria	Bacteria	Neisseriales	oligotype_492_1789	Proteobacteria	Neisseria flavescens
492	Gammaproteobacteria	Enterobacteriaceae	Morganella	Bacteria	Enterobacterales	oligotype_493_1786	Proteobacteria	Morganella morganii
493	Bacilli	Bacillaceae	Bacillus	Bacteria	Bacillales	oligotype_494_1781	Firmicutes	Bacillus pumilus
494	Fusobacteriia	Fusobacteriaceae	Fusobacterium	Bacteria	Fusobacteriales	oligotype_495_1768	Fusobacteria	Fusobacterium periodonticum
495	Bacilli	Bacillaceae	Bacillus	Bacteria	Bacillales	oligotype_496_1751	Firmicutes
496	Bacilli	Carnobacteriaceae	Granulicatella	Bacteria	Lactobacillales	oligotype_497_1741	Firmicutes	Granulicatella adiacens
497	Clostridia	Ruminococcaceae	Faecalibacterium	Bacteria	Clostridiales	oligotype_498_1741	Firmicutes	Faecalibacterium prausnitzii
498	Gammaproteobacteria	Pseudomonadaceae	Pseudomonas	Bacteria	Pseudomonadales	oligotype_499_1734	Proteobacteria
499	Bacilli	Staphylococcaceae	Staphylococcus	Bacteria	Bacillales	oligotype_500_1722	Firmicutes
500	Clostridia	Lachnospiraceae	Lachnoclostridium	Bacteria	Clostridiales	oligotype_501_1716	Firmicutes
501	Bacilli	Streptococcaceae	Streptococcus	Bacteria	Lactobacillales	oligotype_502_1715	Firmicutes	Streptococcus parasanguinis
502	Flavobacteriia	Flavobacteriaceae		Bacteria	Flavobacteriales	oligotype_503_1697	Bacteroidetes
503	Tissierellia	Peptoniphilaceae	Anaerococcus	Bacteria	Tissierellales	oligotype_504_1690	Firmicutes
504	Tissierellia	Peptoniphilaceae		Bacteria	Tissierellales	oligotype_505_1680	Firmicutes
505	Gammaproteobacteria	Pasteurellaceae	Haemophilus	Bacteria	Pasteurellales	oligotype_506_1678	Proteobacteria	Haemophilus parainfluenzae
506	Bacilli	Bacillaceae	Anoxybacillus	Bacteria	Bacillales	oligotype_507_1671	Firmicutes
507	Gammaproteobacteria	Enterobacteriaceae	Klebsiella	Bacteria	Enterobacterales	oligotype_508_1661	Proteobacteria	Klebsiella oxytoca
508	Alphaproteobacteria	Acetobacteraceae	Roseomonas	Bacteria	Rhodospirillales	oligotype_509_1649	Proteobacteria
509	Bacilli	Bacillaceae	Bacillus	Bacteria	Bacillales	oligotype_510_1637	Firmicutes
510	Betaproteobacteria	Oxalobacteraceae	Massilia	Bacteria	Burkholderiales	oligotype_511_1627	Proteobacteria
511	Alphaproteobacteria	Sphingomonadaceae	Sphingomonas	Bacteria	Sphingomonadales	oligotype_512_1626	Proteobacteria
512	Bacilli	Streptococcaceae	Streptococcus	Bacteria	Lactobacillales	oligotype_513_1625	Firmicutes	Streptococcus gordonii
513	Bacteroidia	Tannerellaceae	Parabacteroides	Bacteria	Bacteroidales	oligotype_514_1616	Bacteroidetes	Parabacteroides merdae
514	Gammaproteobacteria	Enterobacteriaceae		Bacteria	Enterobacterales	oligotype_515_1607	Proteobacteria
515	Bacilli	Bacillales Unassigned Family	Solibacillus	Bacteria	Bacillales	oligotype_516_1601	Firmicutes	Solibacillus silvestris
516	Bacilli	Paenibacillaceae		Bacteria	Bacillales	oligotype_517_1579	Firmicutes
517	Alphaproteobacteria	Bartonellaceae	Bartonella	Bacteria	Rhizobiales	oligotype_518_1575	Proteobacteria
518	Betaproteobacteria	Oxalobacteraceae	Massilia	Bacteria	Burkholderiales	oligotype_519_1569	Proteobacteria
519	Bacteroidia	Tannerellaceae	Parabacteroides	Bacteria	Bacteroidales	oligotype_520_1567	Bacteroidetes	Parabacteroides distasonis
520	Bacilli	Carnobacteriaceae	Granulicatella	Bacteria	Lactobacillales	oligotype_521_1554	Firmicutes
521	Actinobacteria	Corynebacteriaceae	Corynebacterium	Bacteria	Actinomycetales	oligotype_522_1546	Actinobacteria
522	Sphingobacteriia	Sphingobacteriaceae	Pedobacter	Bacteria	Sphingobacteriales	oligotype_523_1538	Bacteroidetes
523				Bacteria		oligotype_524_1536
524	Betaproteobacteria	Neisseriaceae	Neisseria	Bacteria	Neisseriales	oligotype_525_1525	Proteobacteria
525	Gammaproteobacteria	Moraxellaceae	Acinetobacter	Bacteria	Pseudomonadales	oligotype_526_1508	Proteobacteria
526	Gammaproteobacteria	Moraxellaceae	Acinetobacter	Bacteria	Pseudomonadales	oligotype_527_1504	Proteobacteria
527	Bacilli	Carnobacteriaceae	Dolosigranulum	Bacteria	Lactobacillales	oligotype_528_1500	Firmicutes	Dolosigranulum pigrum
528	Bacteroidia	Bacteroidaceae	Bacteroides	Bacteria	Bacteroidales	oligotype_529_1495	Bacteroidetes	Bacteroides uniformis
529	Clostridia	Ruminococcaceae	Faecalibacterium	Bacteria	Clostridiales	oligotype_530_1480	Firmicutes	Faecalibacterium prausnitzii
530	Bacilli	Enterococcaceae	Enterococcus	Bacteria	Lactobacillales	oligotype_531_1475	Firmicutes
531	Sphingobacteriia	Sphingobacteriaceae		Bacteria	Sphingobacteriales	oligotype_532_1471	Bacteroidetes
532	Bacteroidia	Prevotellaceae	Prevotella	Bacteria	Bacteroidales	oligotype_533_1457	Bacteroidetes
533	Bacteroidia	Prevotellaceae	Prevotella	Bacteria	Bacteroidales	oligotype_534_1446	Bacteroidetes
534	Gammaproteobacteria	Enterobacteriaceae	Erwinia	Bacteria	Enterobacterales	oligotype_535_1440	Proteobacteria
535	Bacteroidia	Porphyromonadaceae	Porphyromonas	Bacteria	Bacteroidales	oligotype_536_1438	Bacteroidetes	Porphyromonas uenonis
536	Gammaproteobacteria	Xanthomonadaceae	Xanthomonas	Bacteria	Xanthomonadales	oligotype_537_1433	Proteobacteria
537	Actinobacteria	Corynebacteriaceae	Corynebacterium	Bacteria	Actinomycetales	oligotype_538_1431	Actinobacteria	Corynebacterium variabile
538	Bacilli	Streptococcaceae	Streptococcus	Bacteria	Lactobacillales	oligotype_539_1431	Firmicutes
539	Alphaproteobacteria	Sphingomonadaceae	Novosphingobium	Bacteria	Sphingomonadales	oligotype_540_1417	Proteobacteria	Novosphingobium pentaromativorans
540	Gammaproteobacteria	Enterobacteriaceae	Morganella	Bacteria	Enterobacterales	oligotype_541_1414	Proteobacteria	Morganella morganii
541	Bacteroidia	Bacteroidaceae	Bacteroides	Bacteria	Bacteroidales	oligotype_542_1400	Bacteroidetes	Bacteroides fragilis
542	Betaproteobacteria	Oxalobacteraceae	Massilia	Bacteria	Burkholderiales	oligotype_543_1398	Proteobacteria
543	Betaproteobacteria	Oxalobacteraceae	Massilia	Bacteria	Burkholderiales	oligotype_544_1382	Proteobacteria
544	Gammaproteobacteria	Moraxellaceae	Acinetobacter	Bacteria	Pseudomonadales	oligotype_545_1381	Proteobacteria	Acinetobacter lwoffii
545	Bacteroidia	Prevotellaceae	Prevotella	Bacteria	Bacteroidales	oligotype_546_1378	Bacteroidetes	Prevotella bivia
546	Bacilli	Bacillaceae	Bacillus	Bacteria	Bacillales	oligotype_547_1375	Firmicutes	Bacillus pumilus
547	Betaproteobacteria	Oxalobacteraceae	Massilia	Bacteria	Burkholderiales	oligotype_548_1363	Proteobacteria
548	Alphaproteobacteria	Rhodobacteraceae	Paracoccus	Bacteria	Rhodobacterales	oligotype_549_1360	Proteobacteria
549	Bacteroidia			Bacteria	Bacteroidales	oligotype_550_1358	Bacteroidetes
550	Betaproteobacteria	Oxalobacteraceae	Massilia	Bacteria	Burkholderiales	oligotype_551_1356	Proteobacteria
551	Tissierellia	Peptoniphilaceae		Bacteria	Tissierellales	oligotype_552_1350	Firmicutes
552	Tissierellia			Bacteria		oligotype_553_1350	Firmicutes
553	Tissierellia			Bacteria	Tissierellales	oligotype_554_1349	Firmicutes
554	Negativicutes	Veillonellaceae		Bacteria	Veillonellales	oligotype_555_1341	Firmicutes
555	Bacteroidia	Tannerellaceae	Parabacteroides	Bacteria	Bacteroidales	oligotype_556_1340	Bacteroidetes	Parabacteroides merdae
556	Bacilli	Enterococcaceae	Enterococcus	Bacteria	Lactobacillales	oligotype_557_1337	Firmicutes	Enterococcus casseliflavus
557	Bacteroidia	Bacteroidaceae	Bacteroides	Bacteria	Bacteroidales	oligotype_558_1327	Bacteroidetes
558	Erysipelotrichia	Erysipelotrichaceae		Bacteria	Erysipelotrichales	oligotype_559_1323	Firmicutes
559	Actinobacteria	Micrococcaceae		Bacteria	Micrococcales	oligotype_560_1312	Actinobacteria
560	Gammaproteobacteria	Enterobacteriaceae		Bacteria	Enterobacterales	oligotype_561_1308	Proteobacteria
561	Clostridia	0	Flavonifractor	Bacteria	Clostridiales	oligotype_562_1303	Firmicutes	Flavonifractor plautii
562	Gammaproteobacteria	Moraxellaceae	Acinetobacter	Bacteria	Pseudomonadales	oligotype_563_1300	Proteobacteria
563	Gammaproteobacteria	Moraxellaceae	Acinetobacter	Bacteria	Pseudomonadales	oligotype_564_1299	Proteobacteria
564	Alphaproteobacteria	Rhodobacteraceae	Paracoccus	Bacteria	Rhodobacterales	oligotype_565_1295	Proteobacteria
565	Gammaproteobacteria	Enterobacteriaceae		Bacteria	Enterobacterales	oligotype_566_1292	Proteobacteria
566	Gammaproteobacteria	Enterobacteriaceae	Pantoea	Bacteria	Enterobacterales	oligotype_567_1292	Proteobacteria
567	Betaproteobacteria	Oxalobacteraceae	Massilia	Bacteria	Burkholderiales	oligotype_568_1289	Proteobacteria
568	Gammaproteobacteria	Moraxellaceae	Acinetobacter	Bacteria	Pseudomonadales	oligotype_569_1287	Proteobacteria
569	Betaproteobacteria	Oxalobacteraceae	Massilia	Bacteria	Burkholderiales	oligotype_570_1284	Proteobacteria
570	Clostridia	Ruminococcaceae	Faecalibacterium	Bacteria	Clostridiales	oligotype_571_1271	Firmicutes	Faecalibacterium prausnitzii
571	Bacilli	Streptococcaceae	Streptococcus	Bacteria	Lactobacillales	oligotype_572_1270	Firmicutes
572	Bacteroidia	Porphyromonadaceae	Porphyromonas	Bacteria	Bacteroidales	oligotype_573_1269	Bacteroidetes	Porphyromonas uenonis
573	Bacilli	Staphylococcaceae	Staphylococcus	Bacteria	Bacillales	oligotype_574_1256	Firmicutes	Staphylococcus epidermidis
574	Bacilli	Streptococcaceae	Streptococcus	Bacteria	Lactobacillales	oligotype_575_1256	Firmicutes	Streptococcus parasanguinis
575	Gammaproteobacteria	Moraxellaceae	Acinetobacter	Bacteria	Pseudomonadales	oligotype_576_1255	Proteobacteria
576	Negativicutes	Veillonellaceae	Dialister	Bacteria	Veillonellales	oligotype_577_1250	Firmicutes
577	Gammaproteobacteria	Enterobacteriaceae	Morganella	Bacteria	Enterobacterales	oligotype_578_1248	Proteobacteria	Morganella morganii
578	Alphaproteobacteria	Rhodobacteraceae	Paracoccus	Bacteria	Rhodobacterales	oligotype_579_1242	Proteobacteria
579						oligotype_580_1239
580	Gammaproteobacteria	Moraxellaceae	Acinetobacter	Bacteria	Pseudomonadales	oligotype_581_1233	Proteobacteria
581	Bacilli	Bacillaceae		Bacteria	Bacillales	oligotype_582_1214	Firmicutes
582	Fusobacteriia	Fusobacteriaceae	Fusobacterium	Bacteria	Fusobacteriales	oligotype_583_1212	Fusobacteria	Fusobacterium periodonticum
583	Bacteroidia	Bacteroidaceae	Bacteroides	Bacteria	Bacteroidales	oligotype_584_1205	Bacteroidetes	Bacteroides finegoldii
584	Bacteroidia	Prevotellaceae	Prevotella	Bacteria	Bacteroidales	oligotype_585_1192	Bacteroidetes
585	Alphaproteobacteria	Sphingomonadaceae	Sphingomonas	Bacteria	Sphingomonadales	oligotype_586_1184	Proteobacteria	Sphingomonas echinoides
586	Fusobacteriia	Fusobacteriaceae	Fusobacterium	Bacteria	Fusobacteriales	oligotype_587_1181	Fusobacteria	Fusobacterium mortiferum
587	Tissierellia	Peptoniphilaceae	Anaerococcus	Bacteria	Tissierellales	oligotype_588_1175	Firmicutes
588	Bacilli	Streptococcaceae	Streptococcus	Bacteria	Lactobacillales	oligotype_589_1172	Firmicutes	Streptococcus sanguinis
589	Actinobacteria	Micrococcaceae	Rothia	Bacteria	Micrococcales	oligotype_590_1168	Actinobacteria	Rothia mucilaginosa
590	Gammaproteobacteria	Moraxellaceae	Acinetobacter	Bacteria	Pseudomonadales	oligotype_591_1153	Proteobacteria
591	Bacilli	Staphylococcaceae	Staphylococcus	Bacteria	Bacillales	oligotype_592_1148	Firmicutes	Staphylococcus saprophyticus
592	Bacilli	Streptococcaceae	Lactococcus	Bacteria	Lactobacillales	oligotype_593_1147	Firmicutes	Lactococcus lactis
593	Bacteroidia	Prevotellaceae		Bacteria	Bacteroidales	oligotype_594_1145	Bacteroidetes
594	Clostridia			Bacteria	Clostridiales	oligotype_595_1138	Firmicutes
595	Gammaproteobacteria	Pseudomonadaceae	Pseudomonas	Bacteria	Pseudomonadales	oligotype_596_1134	Proteobacteria
596	Gammaproteobacteria	Enterobacteriaceae	Klebsiella	Bacteria	Enterobacterales	oligotype_597_1129	Proteobacteria	Klebsiella oxytoca
597	Tissierellia	Peptoniphilaceae		Bacteria	Tissierellales	oligotype_598_1127	Firmicutes
598	Clostridia	Lachnospiraceae	Blautia	Bacteria	Clostridiales	oligotype_599_1119	Firmicutes
599	Bacilli	Bacillaceae	Bacillus	Bacteria	Bacillales	oligotype_600_1115	Firmicutes	Bacillus pumilus
600	Bacteroidia	Prevotellaceae		Bacteria	Bacteroidales	oligotype_601_1113	Bacteroidetes
601	Clostridia			Bacteria	Clostridiales	oligotype_602_1106	Firmicutes
602	Tissierellia	Peptoniphilaceae		Bacteria	Tissierellales	oligotype_603_1104	Firmicutes
603	Alphaproteobacteria	Methylobacteriaceae	Methylobacterium	Bacteria	Rhizobiales	oligotype_604_1096	Proteobacteria
604	Gammaproteobacteria	Moraxellaceae	Acinetobacter	Bacteria	Pseudomonadales	oligotype_605_1093	Proteobacteria
605	Bacteroidia	Prevotellaceae	Prevotella	Bacteria	Bacteroidales	oligotype_606_1090	Bacteroidetes	Prevotella timonensis
606	Gammaproteobacteria	Enterobacteriaceae		Bacteria	Enterobacterales	oligotype_607_1077	Proteobacteria
607						oligotype_608_1072
608	Gammaproteobacteria	Xanthomonadaceae	Stenotrophomonas	Bacteria	Xanthomonadales	oligotype_609_1065	Proteobacteria	Stenotrophomonas maltophilia
609	Alphaproteobacteria	Rhodobacteraceae	Paracoccus	Bacteria	Rhodobacterales	oligotype_610_1064	Proteobacteria
610	Gammaproteobacteria	Enterobacteriaceae		Bacteria	Enterobacterales	oligotype_611_1052	Proteobacteria
611	Bacilli	Carnobacteriaceae	Granulicatella	Bacteria	Lactobacillales	oligotype_612_1047	Firmicutes
612	Bacteroidia	Porphyromonadaceae		Bacteria	Bacteroidales	oligotype_613_1046	Bacteroidetes
613	Bacteroidia	Prevotellaceae	Prevotella	Bacteria	Bacteroidales	oligotype_614_1041	Bacteroidetes
614	Bacilli	Carnobacteriaceae	Dolosigranulum	Bacteria	Lactobacillales	oligotype_615_1037	Firmicutes	Dolosigranulum pigrum
615	Alphaproteobacteria	Rhodobacteraceae	Paracoccus	Bacteria	Rhodobacterales	oligotype_616_1019	Proteobacteria
616	Bacteroidia	Prevotellaceae	Prevotella	Bacteria	Bacteroidales	oligotype_617_1010	Bacteroidetes	Prevotella bivia
617	Clostridia	Lachnospiraceae	Lachnoclostridium	Bacteria	Clostridiales	oligotype_618_1006	Firmicutes
618	Bacilli	Staphylococcaceae	Staphylococcus	Bacteria	Bacillales	oligotype_619_999	Firmicutes
619	Gammaproteobacteria	Enterobacteriaceae	Morganella	Bacteria	Enterobacterales	oligotype_620_997	Proteobacteria
620	Tissierellia	Peptoniphilaceae	Anaerococcus	Bacteria	Tissierellales	oligotype_621_992	Firmicutes
621	Betaproteobacteria	Oxalobacteraceae	Massilia	Bacteria	Burkholderiales	oligotype_622_988	Proteobacteria
622	Bacilli	Bacillaceae		Bacteria	Bacillales	oligotype_623_985	Firmicutes
623	Betaproteobacteria	Neisseriaceae	Neisseria	Bacteria	Neisseriales	oligotype_624_985	Proteobacteria	Neisseria mucosa
624	Flavobacteriia	Flavobacteriaceae		Bacteria	Flavobacteriales	oligotype_625_983	Bacteroidetes
625	Bacteroidia	Bacteroidaceae	Bacteroides	Bacteria	Bacteroidales	oligotype_626_982	Bacteroidetes	Bacteroides stercoris
626	Gammaproteobacteria	Moraxellaceae	Acinetobacter	Bacteria	Pseudomonadales	oligotype_627_981	Proteobacteria
627	Alphaproteobacteria	Rhizobiaceae		Bacteria	Rhizobiales	oligotype_628_980	Proteobacteria
628	Deinococci	Deinococcaceae	Deinococcus	Bacteria	Deinococcales	oligotype_629_979	Deinococcus-Thermus
629	Bacteroidia			Bacteria	Bacteroidales	oligotype_630_977	Bacteroidetes
630	Betaproteobacteria	Oxalobacteraceae	Massilia	Bacteria	Burkholderiales	oligotype_631_977	Proteobacteria
631	Gammaproteobacteria	Enterobacteriaceae	Enterobacter	Bacteria	Enterobacterales	oligotype_632_974	Proteobacteria	Enterobacter cloacae
632	Alphaproteobacteria	Sphingomonadaceae	Sphingomonas	Bacteria	Sphingomonadales	oligotype_633_966	Proteobacteria
633	Clostridia	Lachnospiraceae	Roseburia	Bacteria	Clostridiales	oligotype_634_962	Firmicutes
634	Flavobacteriia	Flavobacteriaceae	Chryseobacterium	Bacteria	Flavobacteriales	oligotype_635_961	Bacteroidetes	Chryseobacterium gleum
635	Alphaproteobacteria	Acetobacteraceae		Bacteria	Rhodospirillales	oligotype_636_956	Proteobacteria
636						oligotype_637_941
637	Tissierellia	Peptoniphilaceae	Peptoniphilus	Bacteria	Tissierellales	oligotype_638_934	Firmicutes
638	Bacilli	Aerococcaceae	Aerococcus	Bacteria	Lactobacillales	oligotype_639_930	Firmicutes	Aerococcus viridans
639	Gammaproteobacteria	Moraxellaceae	Psychrobacter	Bacteria	Pseudomonadales	oligotype_640_923	Proteobacteria
640	Gammaproteobacteria	Enterobacteriaceae	Klebsiella	Bacteria	Enterobacterales	oligotype_641_922	Proteobacteria
641	Alphaproteobacteria	Sphingomonadaceae	Sphingomonas	Bacteria	Sphingomonadales	oligotype_642_910	Proteobacteria
642	Gammaproteobacteria	Moraxellaceae	Acinetobacter	Bacteria	Pseudomonadales	oligotype_643_908	Proteobacteria
643	Gammaproteobacteria	Moraxellaceae	Acinetobacter	Bacteria	Pseudomonadales	oligotype_644_906	Proteobacteria
644	Bacilli	Staphylococcaceae	Staphylococcus	Bacteria	Bacillales	oligotype_645_903	Firmicutes
645	Betaproteobacteria	Oxalobacteraceae	Massilia	Bacteria	Burkholderiales	oligotype_646_899	Proteobacteria
646	Negativicutes	Veillonellaceae		Bacteria	Veillonellales	oligotype_647_894	Firmicutes
647	Gammaproteobacteria	Enterobacteriaceae	Pantoea	Bacteria	Enterobacterales	oligotype_648_886	Proteobacteria	Pantoea vagans
648	Betaproteobacteria	Oxalobacteraceae	Massilia	Bacteria	Burkholderiales	oligotype_649_885	Proteobacteria
649	Bacteroidia	Porphyromonadaceae		Bacteria	Bacteroidales	oligotype_650_880	Bacteroidetes
650	Bacteroidia	Prevotellaceae	Prevotella	Bacteria	Bacteroidales	oligotype_651_876	Bacteroidetes	Prevotella timonensis
651	Gammaproteobacteria	Enterobacteriaceae		Bacteria	Enterobacterales	oligotype_652_872	Proteobacteria
652	Gammaproteobacteria	Enterobacteriaceae	Morganella	Bacteria	Enterobacterales	oligotype_653_871	Proteobacteria	Morganella morganii
653	Gammaproteobacteria	Enterobacteriaceae	Morganella	Bacteria	Enterobacterales	oligotype_654_864	Proteobacteria	Morganella morganii
654	Tissierellia	Peptoniphilaceae		Bacteria	Tissierellales	oligotype_655_857	Firmicutes
655	Betaproteobacteria	Neisseriaceae	Neisseria	Bacteria	Neisseriales	oligotype_656_851	Proteobacteria	Neisseria flavescens
656						oligotype_657_848
657	Bacilli	Bacillaceae	Bacillus	Bacteria	Bacillales	oligotype_658_845	Firmicutes	Bacillus pumilus
658	Bacilli			Bacteria	Bacillales	oligotype_659_842	Firmicutes
659	Alphaproteobacteria	Rhodobacteraceae	Paracoccus	Bacteria	Rhodobacterales	oligotype_660_841	Proteobacteria	Paracoccus denitrificans
660	Gammaproteobacteria	Pseudomonadaceae	Pseudomonas	Bacteria	Pseudomonadales	oligotype_661_836	Proteobacteria	Pseudomonas chlororaphis
661	Gammaproteobacteria	Enterobacteriaceae		Bacteria	Enterobacterales	oligotype_662_835	Proteobacteria
662	Bacilli	Bacillaceae	Bacillus	Bacteria	Bacillales	oligotype_663_833	Firmicutes
663	Bacteroidia	Tannerellaceae	Parabacteroides	Bacteria	Bacteroidales	oligotype_664_833	Bacteroidetes	Parabacteroides distasonis
664	Bacteroidia	Prevotellaceae		Bacteria	Bacteroidales	oligotype_665_827	Bacteroidetes
665	Gammaproteobacteria	Enterobacteriaceae	Enterobacter	Bacteria	Enterobacterales	oligotype_666_824	Proteobacteria	Enterobacter cloacae
666	Betaproteobacteria	Oxalobacteraceae	Massilia	Bacteria	Burkholderiales	oligotype_667_820	Proteobacteria
667	Flavobacteriia	Flavobacteriaceae	Capnocytophaga	Bacteria	Flavobacteriales	oligotype_668_818	Bacteroidetes	Capnocytophaga sputigena
668	Clostridia	Ruminococcaceae	Faecalibacterium	Bacteria	Clostridiales	oligotype_669_817	Firmicutes	Faecalibacterium prausnitzii
669	Gammaproteobacteria	Moraxellaceae	Acinetobacter	Bacteria	Pseudomonadales	oligotype_670_815	Proteobacteria	Acinetobacter parvus
670	Bacilli	Staphylococcaceae	Staphylococcus	Bacteria	Bacillales	oligotype_671_813	Firmicutes	Staphylococcus epidermidis
671				Bacteria		oligotype_672_810
672	Clostridia	Eubacteriaceae	Eubacterium	Bacteria	Clostridiales	oligotype_673_804	Firmicutes
673	Betaproteobacteria	Comamonadaceae	Acidovorax	Bacteria	Burkholderiales	oligotype_674_797	Proteobacteria	Acidovorax ebreus
674	Bacilli	Bacillales Unassigned Family	Solibacillus	Bacteria	Bacillales	oligotype_675_795	Firmicutes	Solibacillus silvestris
675	Actinobacteria	Micrococcaceae	Rothia	Bacteria	Micrococcales	oligotype_676_791	Actinobacteria	Rothia mucilaginosa
676	Bacteroidia	Prevotellaceae	Prevotella	Bacteria	Bacteroidales	oligotype_677_789	Bacteroidetes
677	Tissierellia	Peptoniphilaceae		Bacteria	Tissierellales	oligotype_678_785	Firmicutes
678	Bacteroidia	Prevotellaceae	Prevotella	Bacteria	Bacteroidales	oligotype_679_779	Bacteroidetes	Prevotella timonensis
679	Gammaproteobacteria	Moraxellaceae	Acinetobacter	Bacteria	Pseudomonadales	oligotype_680_773	Proteobacteria
680	Alphaproteobacteria	Rhodobacteraceae	Paracoccus	Bacteria	Rhodobacterales	oligotype_681_771	Proteobacteria
681	Bacteroidia	Prevotellaceae	Prevotella	Bacteria	Bacteroidales	oligotype_682_771	Bacteroidetes
682	Bacilli	Lactobacillaceae	Lactobacillus	Bacteria	Lactobacillales	oligotype_683_771	Firmicutes	Lactobacillus rhamnosus
683	Bacilli	Carnobacteriaceae	Granulicatella	Bacteria	Lactobacillales	oligotype_684_765	Firmicutes	Granulicatella adiacens
684	Alphaproteobacteria	Sphingomonadaceae	Novosphingobium	Bacteria	Sphingomonadales	oligotype_685_765	Proteobacteria	Novosphingobium pentaromativorans
685	Bacteroidia	Rikenellaceae	Alistipes	Bacteria	Bacteroidales	oligotype_686_764	Bacteroidetes	Alistipes putredinis
686	Betaproteobacteria	Comamonadaceae	Delftia	Bacteria	Burkholderiales	oligotype_687_763	Proteobacteria
687	Betaproteobacteria	Neisseriaceae	Neisseria	Bacteria	Neisseriales	oligotype_688_762	Proteobacteria
688	Gammaproteobacteria	Pseudomonadaceae	Pseudomonas	Bacteria	Pseudomonadales	oligotype_689_762	Proteobacteria
689	Bacteroidia	Tannerellaceae	Parabacteroides	Bacteria	Bacteroidales	oligotype_690_760	Bacteroidetes	Parabacteroides distasonis
690	Bacteroidia	Bacteroidaceae	Bacteroides	Bacteria	Bacteroidales	oligotype_691_749	Bacteroidetes	Bacteroides fragilis
691	Actinobacteria	Micrococcaceae	Micrococcus	Bacteria	Micrococcales	oligotype_692_742	Actinobacteria	Micrococcus luteus
692	Alphaproteobacteria	Rhodobacteraceae	Paracoccus	Bacteria	Rhodobacterales	oligotype_693_735	Proteobacteria	Paracoccus denitrificans
693	Bacteroidia	Prevotellaceae	Prevotella	Bacteria	Bacteroidales	oligotype_694_733	Bacteroidetes	Prevotella bivia
694	Clostridia	Ruminococcaceae	Faecalibacterium	Bacteria	Clostridiales	oligotype_695_732	Firmicutes	Faecalibacterium prausnitzii
695	Alphaproteobacteria	Rhodobacteraceae	Paracoccus	Bacteria	Rhodobacterales	oligotype_696_732	Proteobacteria
696	Betaproteobacteria	Oxalobacteraceae	Massilia	Bacteria	Burkholderiales	oligotype_697_727	Proteobacteria
697	Bacteroidia	Bacteroidaceae	Bacteroides	Bacteria	Bacteroidales	oligotype_698_726	Bacteroidetes	Bacteroides stercoris
698	Gammaproteobacteria	Aeromonadaceae	Aeromonas	Bacteria	Aeromonadales	oligotype_699_725	Proteobacteria	Aeromonas hydrophila
699	Alphaproteobacteria	Methylobacteriaceae	Methylobacterium	Bacteria	Rhizobiales	oligotype_700_723	Proteobacteria	Methylobacterium radiotolerans
700	Gammaproteobacteria	Xanthomonadaceae	Xanthomonas	Bacteria	Xanthomonadales	oligotype_701_717	Proteobacteria
701	Negativicutes	Veillonellaceae		Bacteria	Veillonellales	oligotype_702_705	Firmicutes
702	Alphaproteobacteria	Rhizobiaceae		Bacteria	Rhizobiales	oligotype_703_702	Proteobacteria
703	Tissierellia	Peptoniphilaceae	Peptoniphilus	Bacteria	Tissierellales	oligotype_704_700	Firmicutes
704	Actinobacteria	Dermabacteraceae	Brachybacterium	Bacteria	Micrococcales	oligotype_705_700	Actinobacteria	Brachybacterium squillarum
705	Betaproteobacteria	Comamonadaceae	Delftia	Bacteria	Burkholderiales	oligotype_706_692	Proteobacteria
706	Gammaproteobacteria	Moraxellaceae	Acinetobacter	Bacteria	Pseudomonadales	oligotype_707_691	Proteobacteria	Acinetobacter johnsonii
707	Bacteroidia	Prevotellaceae	Prevotella	Bacteria	Bacteroidales	oligotype_708_690	Bacteroidetes	Prevotella timonensis
708	Alphaproteobacteria	Brucellaceae	Brucella	Bacteria	Rhizobiales	oligotype_709_688	Proteobacteria
709						oligotype_710_687
710	Erysipelotrichia	Erysipelotrichaceae		Bacteria	Erysipelotrichales	oligotype_711_687	Firmicutes
711	Alphaproteobacteria	Sphingomonadaceae	Sphingomonas	Bacteria	Sphingomonadales	oligotype_712_686	Proteobacteria	Sphingomonas echinoides
712	Bacteroidia	Prevotellaceae		Bacteria	Bacteroidales	oligotype_713_683	Bacteroidetes
713	Bacilli	Bacillales Unassigned Family	Gemella	Bacteria	Bacillales	oligotype_714_680	Firmicutes
714	Tissierellia	Peptoniphilaceae	Anaerococcus	Bacteria	Tissierellales	oligotype_715_678	Firmicutes	Anaerococcus prevotii
715	Negativicutes	Veillonellaceae		Bacteria	Veillonellales	oligotype_716_677	Firmicutes
716	Alphaproteobacteria	Sphingomonadaceae	Sphingomonas	Bacteria	Sphingomonadales	oligotype_717_676	Proteobacteria	Sphingomonas elodea
717	Actinobacteria	Brevibacteriaceae	Brevibacterium	Bacteria	Micrococcales	oligotype_718_675	Actinobacteria
718	Bacteroidia	Prevotellaceae	Prevotella	Bacteria	Bacteroidales	oligotype_719_673	Bacteroidetes
719	Bacteroidia	Prevotellaceae	Prevotella	Bacteria	Bacteroidales	oligotype_720_670	Bacteroidetes	Prevotella timonensis
720	Clostridia	Lachnospiraceae	Blautia	Bacteria	Clostridiales	oligotype_721_667	Firmicutes
721	Clostridia	Oscillospiraceae		Bacteria	Clostridiales	oligotype_722_660	Firmicutes
722	Gammaproteobacteria	Alteromonadaceae	Alishewanella	Bacteria	Alteromonadales	oligotype_723_660	Proteobacteria
723	Gammaproteobacteria	Pasteurellaceae	Haemophilus	Bacteria	Pasteurellales	oligotype_724_657	Proteobacteria	Haemophilus parainfluenzae
724	Gammaproteobacteria	Pseudomonadaceae	Pseudomonas	Bacteria	Pseudomonadales	oligotype_725_657	Proteobacteria
725	Gammaproteobacteria	Moraxellaceae	Acinetobacter	Bacteria	Pseudomonadales	oligotype_726_656	Proteobacteria	Acinetobacter bereziniae
726	Actinobacteria	Micrococcaceae	Rothia	Bacteria	Micrococcales	oligotype_727_655	Actinobacteria	Rothia dentocariosa
727	Bacilli	Bacillaceae	Bacillus	Bacteria	Bacillales	oligotype_728_652	Firmicutes	Bacillus pumilus
728	Gammaproteobacteria	Moraxellaceae	Acinetobacter	Bacteria	Pseudomonadales	oligotype_729_651	Proteobacteria
729	Bacilli	Lactobacillaceae	Lactobacillus	Bacteria	Lactobacillales	oligotype_730_649	Firmicutes	Lactobacillus iners
730	Betaproteobacteria	Burkholderiaceae	Burkholderia	Bacteria	Burkholderiales	oligotype_731_647	Proteobacteria	Burkholderia cenocepacia
731	Tissierellia	Peptoniphilaceae		Bacteria	Tissierellales	oligotype_732_646	Firmicutes
732	Bacteroidia	Prevotellaceae	Prevotella	Bacteria	Bacteroidales	oligotype_733_640	Bacteroidetes	Prevotella timonensis
733	Sphingobacteriia	Sphingobacteriaceae		Bacteria	Sphingobacteriales	oligotype_734_640	Bacteroidetes
734	Erysipelotrichia	Erysipelotrichaceae	Erysipelatoclostridium	Bacteria	Erysipelotrichales	oligotype_735_639	Firmicutes	Erysipelatoclostridium ramosum
735	Gammaproteobacteria	Pseudomonadaceae	Pseudomonas	Bacteria	Pseudomonadales	oligotype_736_634	Proteobacteria
736	Gammaproteobacteria	Enterobacteriaceae	Klebsiella	Bacteria	Enterobacterales	oligotype_737_631	Proteobacteria	Klebsiella oxytoca
737	Clostridia	Ruminococcaceae	Faecalibacterium	Bacteria	Clostridiales	oligotype_738_628	Firmicutes	Faecalibacterium prausnitzii
738	Betaproteobacteria	Oxalobacteraceae	Massilia	Bacteria	Burkholderiales	oligotype_739_628	Proteobacteria
739						oligotype_740_627
740	Tissierellia	Peptoniphilaceae	Anaerococcus	Bacteria	Tissierellales	oligotype_741_625	Firmicutes	Anaerococcus prevotii
741						oligotype_742_624
742	Bacteroidia			Bacteria	Bacteroidales	oligotype_743_624	Bacteroidetes
743	Bacteroidia	Prevotellaceae	Prevotella	Bacteria	Bacteroidales	oligotype_744_623	Bacteroidetes
744	Gammaproteobacteria	Enterobacteriaceae	Klebsiella	Bacteria	Enterobacterales	oligotype_745_621	Proteobacteria	Klebsiella pneumoniae
745	Betaproteobacteria	Burkholderiaceae	Burkholderia	Bacteria	Burkholderiales	oligotype_746_621	Proteobacteria	Burkholderia cenocepacia
746	Clostridia	Lachnospiraceae	Blautia	Bacteria	Clostridiales	oligotype_747_618	Firmicutes
747	Clostridia	Eubacteriaceae	Eubacterium	Bacteria	Clostridiales	oligotype_748_617	Firmicutes	Eubacterium rectale
748	Alphaproteobacteria	Sphingomonadaceae	Sphingomonas	Bacteria	Sphingomonadales	oligotype_749_611	Proteobacteria	Sphingomonas elodea
749	Bacteroidia	Prevotellaceae		Bacteria	Bacteroidales	oligotype_750_607	Bacteroidetes
750	Tissierellia	Peptoniphilaceae	Anaerococcus	Bacteria	Tissierellales	oligotype_751_606	Firmicutes	Anaerococcus prevotii
751	Gammaproteobacteria	Moraxellaceae	Acinetobacter	Bacteria	Pseudomonadales	oligotype_752_606	Proteobacteria
752	Gammaproteobacteria	Moraxellaceae	Acinetobacter	Bacteria	Pseudomonadales	oligotype_753_605	Proteobacteria
753	Gammaproteobacteria	Enterobacteriaceae	Klebsiella	Bacteria	Enterobacterales	oligotype_754_605	Proteobacteria
754	Negativicutes	Veillonellaceae	Dialister	Bacteria	Veillonellales	oligotype_755_602	Firmicutes
755	Gammaproteobacteria	Enterobacteriaceae	Pantoea	Bacteria	Enterobacterales	oligotype_756_602	Proteobacteria	Pantoea ananatis
756	Tissierellia			Bacteria	Tissierellales	oligotype_757_602	Firmicutes
757	Cytophagia	Flammeovirgaceae		Bacteria	Cytophagales	oligotype_758_598	Bacteroidetes
758	Gammaproteobacteria	Moraxellaceae	Acinetobacter	Bacteria	Pseudomonadales	oligotype_759_597	Proteobacteria
759	Betaproteobacteria	Oxalobacteraceae	Massilia	Bacteria	Burkholderiales	oligotype_760_596	Proteobacteria
760	Tissierellia	Peptoniphilaceae		Bacteria	Tissierellales	oligotype_761_595	Firmicutes
761	Gammaproteobacteria	Enterobacteriaceae	Pantoea	Bacteria	Enterobacterales	oligotype_762_595	Proteobacteria	Pantoea ananatis
762	Gammaproteobacteria	Moraxellaceae	Acinetobacter	Bacteria	Pseudomonadales	oligotype_763_592	Proteobacteria
763	Gammaproteobacteria	Enterobacteriaceae	Morganella	Bacteria	Enterobacterales	oligotype_764_592	Proteobacteria	Morganella morganii
764	Clostridia	Lachnospiraceae	Blautia	Bacteria	Clostridiales	oligotype_765_592	Firmicutes
765	Bacilli	Aerococcaceae		Bacteria	Lactobacillales	oligotype_766_590	Firmicutes
766	Bacteroidia	Prevotellaceae		Bacteria	Bacteroidales	oligotype_767_589	Bacteroidetes
767	Alphaproteobacteria	Rhodobacteraceae	Paracoccus	Bacteria	Rhodobacterales	oligotype_768_586	Proteobacteria
768	Gammaproteobacteria	Enterobacteriaceae		Bacteria	Enterobacterales	oligotype_769_586	Proteobacteria
769	Gammaproteobacteria	Pseudomonadaceae	Pseudomonas	Bacteria	Pseudomonadales	oligotype_770_586	Proteobacteria	Pseudomonas stutzeri
770	Tissierellia	Peptoniphilaceae	Anaerococcus	Bacteria	Tissierellales	oligotype_771_582	Firmicutes
771	Betaproteobacteria	Oxalobacteraceae	Massilia	Bacteria	Burkholderiales	oligotype_772_582	Proteobacteria
772	Gammaproteobacteria	Enterobacteriaceae	Pantoea	Bacteria	Enterobacterales	oligotype_773_580	Proteobacteria	Pantoea ananatis
773	Clostridia	Oscillospiraceae		Bacteria	Clostridiales	oligotype_774_578	Firmicutes
774	Flavobacteriia	Flavobacteriaceae		Bacteria	Flavobacteriales	oligotype_775_576	Bacteroidetes
775	Rubrobacteria	Rubrobacteraceae	Rubrobacter	Bacteria	Rubrobacterales	oligotype_776_573	Actinobacteria	Rubrobacter xylanophilus
776	Bacilli	Enterococcaceae	Tetragenococcus	Bacteria	Lactobacillales	oligotype_777_570	Firmicutes	Tetragenococcus halophilus
777	Gammaproteobacteria	Moraxellaceae	Acinetobacter	Bacteria	Pseudomonadales	oligotype_778_569	Proteobacteria
778	Gammaproteobacteria	Moraxellaceae	Acinetobacter	Bacteria	Pseudomonadales	oligotype_779_568	Proteobacteria
779	Flavobacteriia	Flavobacteriaceae	Chryseobacterium	Bacteria	Flavobacteriales	oligotype_780_566	Bacteroidetes	Chryseobacterium gleum
780	Bacteroidia	Bacteroidaceae	Bacteroides	Bacteria	Bacteroidales	oligotype_781_566	Bacteroidetes	Bacteroides finegoldii
781	Alphaproteobacteria	Rhizobiaceae	Agrobacterium	Bacteria	Rhizobiales	oligotype_782_565	Proteobacteria	Agrobacterium tumefaciens
782	Bacteroidia	Prevotellaceae	Prevotella	Bacteria	Bacteroidales	oligotype_783_564	Bacteroidetes
783	Alphaproteobacteria	Rhodobacteraceae	Paracoccus	Bacteria	Rhodobacterales	oligotype_784_562	Proteobacteria
784	Bacteroidia	Bacteroidaceae	Bacteroides	Bacteria	Bacteroidales	oligotype_785_562	Bacteroidetes
785	Betaproteobacteria	Oxalobacteraceae		Bacteria	Burkholderiales	oligotype_786_561	Proteobacteria
786	Gammaproteobacteria	Moraxellaceae	Acinetobacter	Bacteria	Pseudomonadales	oligotype_787_560	Proteobacteria
787	Bacilli	Carnobacteriaceae	Carnobacterium	Bacteria	Lactobacillales	oligotype_788_559	Firmicutes
788	Bacteroidia	Porphyromonadaceae	Porphyromonas	Bacteria	Bacteroidales	oligotype_789_557	Bacteroidetes	Porphyromonas asaccharolytica
789	Betaproteobacteria	Oxalobacteraceae	Massilia	Bacteria	Burkholderiales	oligotype_790_552	Proteobacteria	Massilia timonae
790						oligotype_791_551
791	Gammaproteobacteria	Moraxellaceae	Acinetobacter	Bacteria	Pseudomonadales	oligotype_792_549	Proteobacteria	Acinetobacter lwoffii
792	Alphaproteobacteria	Brucellaceae	Brucella	Bacteria	Rhizobiales	oligotype_793_548	Proteobacteria
793	Erysipelotrichia	Erysipelotrichaceae	Erysipelatoclostridium	Bacteria	Erysipelotrichales	oligotype_794_546	Firmicutes	Erysipelatoclostridium ramosum
794	Actinobacteria	Micrococcaceae	Micrococcus	Bacteria	Micrococcales	oligotype_795_545	Actinobacteria	Micrococcus luteus
795	Erysipelotrichia	Erysipelotrichaceae		Bacteria	Erysipelotrichales	oligotype_796_544	Firmicutes
796	Clostridia	Lachnospiraceae	Roseburia	Bacteria	Clostridiales	oligotype_797_544	Firmicutes
797	Bacilli	Bacillales Unassigned Family	Gemella	Bacteria	Bacillales	oligotype_798_544	Firmicutes
798	Bacilli	Enterococcaceae	Enterococcus	Bacteria	Lactobacillales	oligotype_799_542	Firmicutes	Enterococcus faecalis
799	Tissierellia	Peptoniphilaceae	Peptoniphilus	Bacteria	Tissierellales	oligotype_800_542	Firmicutes	Peptoniphilus duerdenii
800	Bacteroidia	Tannerellaceae	Parabacteroides	Bacteria	Bacteroidales	oligotype_801_538	Bacteroidetes	Parabacteroides distasonis
801	Bacteroidia			Bacteria	Bacteroidales	oligotype_802_537	Bacteroidetes
802	Bacilli	Bacillaceae	Bacillus	Bacteria	Bacillales	oligotype_803_536	Firmicutes
803	Alphaproteobacteria	Rhodobacteraceae	Paracoccus	Bacteria	Rhodobacterales	oligotype_804_534	Proteobacteria
804	Bacteroidia	Bacteroidaceae	Bacteroides	Bacteria	Bacteroidales	oligotype_805_534	Bacteroidetes
805	Bacteroidia	Prevotellaceae	Prevotella	Bacteria	Bacteroidales	oligotype_806_531	Bacteroidetes
806	Alphaproteobacteria	Rhodobacteraceae	Paracoccus	Bacteria	Rhodobacterales	oligotype_807_523	Proteobacteria	Paracoccus denitrificans
807	Actinobacteria	Bifidobacteriaceae	Bifidobacterium	Bacteria	Bifidobacteriales	oligotype_808_522	Actinobacteria	Bifidobacterium dentium
808	Bacteroidia	Prevotellaceae		Bacteria	Bacteroidales	oligotype_809_522	Bacteroidetes
809	Actinobacteria	Bifidobacteriaceae	Gardnerella	Bacteria	Bifidobacteriales	oligotype_810_521	Actinobacteria	Gardnerella vaginalis
810	Bacilli	Streptococcaceae	Streptococcus	Bacteria	Lactobacillales	oligotype_811_514	Firmicutes	Streptococcus gordonii
811	Gammaproteobacteria	Enterobacteriaceae	Citrobacter	Bacteria	Enterobacterales	oligotype_812_512	Proteobacteria	Citrobacter freundii
812	Actinobacteria	Corynebacteriaceae	Corynebacterium	Bacteria	Actinomycetales	oligotype_813_512	Actinobacteria
813	Gammaproteobacteria	Enterobacteriaceae	Proteus	Bacteria	Enterobacterales	oligotype_814_511	Proteobacteria
814	Bacteroidia	Bacteroidaceae	Bacteroides	Bacteria	Bacteroidales	oligotype_815_510	Bacteroidetes	Bacteroides xylanisolvens
815	Bacilli	Lactobacillaceae	Lactobacillus	Bacteria	Lactobacillales	oligotype_816_509	Firmicutes	Lactobacillus ruminis
816	Alphaproteobacteria	Sphingomonadaceae	Sphingomonas	Bacteria	Sphingomonadales	oligotype_817_505	Proteobacteria
817	Gammaproteobacteria	Moraxellaceae	Acinetobacter	Bacteria	Pseudomonadales	oligotype_818_504	Proteobacteria
818	Bacteroidia	Porphyromonadaceae		Bacteria	Bacteroidales	oligotype_819_503	Bacteroidetes
819	Gammaproteobacteria	Pseudomonadaceae	Pseudomonas	Bacteria	Pseudomonadales	oligotype_820_500	Proteobacteria
820	Bacteroidia	Prevotellaceae	Prevotella	Bacteria	Bacteroidales	oligotype_821_499	Bacteroidetes	Prevotella bivia
821	Bacteroidia	Prevotellaceae	Prevotella	Bacteria	Bacteroidales	oligotype_822_498	Bacteroidetes
822	Betaproteobacteria	Neisseriaceae		Bacteria	Neisseriales	oligotype_823_495	Proteobacteria
823	Bacilli	Bacillaceae	Bacillus	Bacteria	Bacillales	oligotype_824_481	Firmicutes
824	Gammaproteobacteria	Xanthomonadaceae	Xanthomonas	Bacteria	Xanthomonadales	oligotype_825_479	Proteobacteria
825	Gammaproteobacteria	Moraxellaceae	Acinetobacter	Bacteria	Pseudomonadales	oligotype_826_477	Proteobacteria	Acinetobacter haemolyticus
826	Gammaproteobacteria	Moraxellaceae	Psychrobacter	Bacteria	Pseudomonadales	oligotype_827_477	Proteobacteria
827	Gammaproteobacteria	Pseudomonadaceae	Pseudomonas	Bacteria	Pseudomonadales	oligotype_828_477	Proteobacteria
828	Bacteroidia			Bacteria	Bacteroidales	oligotype_829_475	Bacteroidetes
829	Bacilli	Staphylococcaceae	Staphylococcus	Bacteria	Bacillales	oligotype_830_475	Firmicutes	Staphylococcus epidermidis
830	Bacilli	Bacillaceae	Bacillus	Bacteria	Bacillales	oligotype_831_474	Firmicutes
831	Actinobacteria	Corynebacteriaceae	Corynebacterium	Bacteria	Actinomycetales	oligotype_832_472	Actinobacteria
832	Alphaproteobacteria	Sphingomonadaceae	Novosphingobium	Bacteria	Sphingomonadales	oligotype_833_469	Proteobacteria	Novosphingobium pentaromativorans
833	Betaproteobacteria	Oxalobacteraceae	Massilia	Bacteria	Burkholderiales	oligotype_834_468	Proteobacteria
834	Bacilli	Lactobacillaceae	Lactobacillus	Bacteria	Lactobacillales	oligotype_835_464	Firmicutes	Lactobacillus curvatus
835						oligotype_836_463
836	Betaproteobacteria	Oxalobacteraceae	Massilia	Bacteria	Burkholderiales	oligotype_837_462	Proteobacteria
837	Gammaproteobacteria	Enterobacteriaceae	Morganella	Bacteria	Enterobacterales	oligotype_838_460	Proteobacteria
838	Alphaproteobacteria	Rhizobiaceae		Bacteria	Rhizobiales	oligotype_839_458	Proteobacteria
839	Tissierellia	Peptoniphilaceae		Bacteria	Tissierellales	oligotype_840_458	Firmicutes
840	Tissierellia	Peptoniphilaceae	Parvimonas	Bacteria	Tissierellales	oligotype_841_457	Firmicutes	Parvimonas micra
841	Gammaproteobacteria	Xanthomonadaceae	Xanthomonas	Bacteria	Xanthomonadales	oligotype_842_457	Proteobacteria
842	Actinobacteria	Corynebacteriaceae	Corynebacterium	Bacteria	Actinomycetales	oligotype_843_457	Actinobacteria
843	Bacteroidia	Bacteroidaceae	Bacteroides	Bacteria	Bacteroidales	oligotype_844_455	Bacteroidetes
844	Gammaproteobacteria	Enterobacteriaceae	Providencia	Bacteria	Enterobacterales	oligotype_845_448	Proteobacteria	Providencia rettgeri
845	Clostridia	Lachnospiraceae	Blautia	Bacteria	Clostridiales	oligotype_846_448	Firmicutes
846						oligotype_847_447
847	Tissierellia	Peptoniphilaceae		Bacteria	Tissierellales	oligotype_848_447	Firmicutes
848	Gammaproteobacteria	Pseudomonadaceae	Pseudomonas	Bacteria	Pseudomonadales	oligotype_849_444	Proteobacteria
849	Bacilli	Staphylococcaceae	Staphylococcus	Bacteria	Bacillales	oligotype_850_443	Firmicutes	Staphylococcus aureus
850	Bacilli	Aerococcaceae	Aerococcus	Bacteria	Lactobacillales	oligotype_851_441	Firmicutes	Aerococcus viridans
851	Alphaproteobacteria	Rhizobiaceae	Agrobacterium	Bacteria	Rhizobiales	oligotype_852_440	Proteobacteria	Agrobacterium tumefaciens
852	Flavobacteriia	Flavobacteriaceae	Capnocytophaga	Bacteria	Flavobacteriales	oligotype_853_440	Bacteroidetes	Capnocytophaga sputigena
853	Bacilli	Streptococcaceae	Streptococcus	Bacteria	Lactobacillales	oligotype_854_439	Firmicutes	Streptococcus anginosus
854	Betaproteobacteria	Oxalobacteraceae	Massilia	Bacteria	Burkholderiales	oligotype_855_435	Proteobacteria
855	Betaproteobacteria	Burkholderiaceae	Burkholderia	Bacteria	Burkholderiales	oligotype_856_434	Proteobacteria	Burkholderia cenocepacia
856	Tissierellia	Peptoniphilaceae	Peptoniphilus	Bacteria	Tissierellales	oligotype_857_433	Firmicutes
857	Clostridia	Lachnospiraceae	Coprococcus	Bacteria	Clostridiales	oligotype_858_433	Firmicutes	Coprococcus eutactus
858	Alphaproteobacteria	Methylobacteriaceae	Methylobacterium	Bacteria	Rhizobiales	oligotype_859_430	Proteobacteria
859	Gammaproteobacteria	Moraxellaceae	Acinetobacter	Bacteria	Pseudomonadales	oligotype_860_426	Proteobacteria	Acinetobacter parvus
860	Bacilli	Enterococcaceae	Enterococcus	Bacteria	Lactobacillales	oligotype_861_425	Firmicutes
861	Betaproteobacteria	Oxalobacteraceae	Massilia	Bacteria	Burkholderiales	oligotype_862_424	Proteobacteria
862						oligotype_863_423
863	Gammaproteobacteria	Enterobacteriaceae		Bacteria	Enterobacterales	oligotype_864_421	Proteobacteria
864						oligotype_865_421
865	Bacilli	Bacillaceae	Bacillus	Bacteria	Bacillales	oligotype_866_421	Firmicutes
866	Gammaproteobacteria	Moraxellaceae	Acinetobacter	Bacteria	Pseudomonadales	oligotype_867_418	Proteobacteria
867	Bacilli	Planococcaceae		Bacteria	Bacillales	oligotype_868_417	Firmicutes
868	Gammaproteobacteria	Enterobacteriaceae	Salmonella	Bacteria	Enterobacterales	oligotype_869_416	Proteobacteria	Salmonella enterica
869	Alphaproteobacteria	Sphingomonadaceae	Novosphingobium	Bacteria	Sphingomonadales	oligotype_870_416	Proteobacteria	Novosphingobium pentaromativorans
870	Flavobacteriia	Flavobacteriaceae	Elizabethkingia	Bacteria	Flavobacteriales	oligotype_871_415	Bacteroidetes	Elizabethkingia anophelis
871						oligotype_872_414
872	Alphaproteobacteria	Rhodobacteraceae	Paracoccus	Bacteria	Rhodobacterales	oligotype_873_413	Proteobacteria	Paracoccus denitrificans
873	Clostridia	Lachnospiraceae	Dorea	Bacteria	Clostridiales	oligotype_874_413	Firmicutes	Dorea formicigenerans
874	Bacteroidia	Prevotellaceae	Prevotella	Bacteria	Bacteroidales	oligotype_875_410	Bacteroidetes	Prevotella timonensis
875	Bacteroidia	Tannerellaceae	Parabacteroides	Bacteria	Bacteroidales	oligotype_876_410	Bacteroidetes	Parabacteroides distasonis
876	Gammaproteobacteria	Pseudomonadaceae	Pseudomonas	Bacteria	Pseudomonadales	oligotype_877_408	Proteobacteria
877	Gammaproteobacteria	Aeromonadaceae	Aeromonas	Bacteria	Aeromonadales	oligotype_878_407	Proteobacteria	Aeromonas hydrophila
878	Alphaproteobacteria	Methylobacteriaceae	Methylobacterium	Bacteria	Rhizobiales	oligotype_879_407	Proteobacteria
879						oligotype_880_404
880	Betaproteobacteria	Oxalobacteraceae	Massilia	Bacteria	Burkholderiales	oligotype_881_403	Proteobacteria
881	Clostridia	Eubacteriaceae	Eubacterium	Bacteria	Clostridiales	oligotype_882_402	Firmicutes
882	Gammaproteobacteria	Xanthomonadaceae	Stenotrophomonas	Bacteria	Xanthomonadales	oligotype_883_402	Proteobacteria	Stenotrophomonas maltophilia
883	Alphaproteobacteria	Caulobacteraceae	Brevundimonas	Bacteria	Caulobacterales	oligotype_884_401	Proteobacteria
884	Bacteroidia	Porphyromonadaceae	Porphyromonas	Bacteria	Bacteroidales	oligotype_885_400	Bacteroidetes	Porphyromonas uenonis
885	Betaproteobacteria	Neisseriaceae	Neisseria	Bacteria	Neisseriales	oligotype_886_399	Proteobacteria	Neisseria flavescens
886	Flavobacteriia	Flavobacteriaceae	Capnocytophaga	Bacteria	Flavobacteriales	oligotype_887_399	Bacteroidetes	Capnocytophaga gingivalis
887						oligotype_888_399
888	Bacilli	Staphylococcaceae	Staphylococcus	Bacteria	Bacillales	oligotype_889_398	Firmicutes	Staphylococcus aureus
889	Gammaproteobacteria	Moraxellaceae	Acinetobacter	Bacteria	Pseudomonadales	oligotype_890_398	Proteobacteria
890	Bacilli	Enterococcaceae	Tetragenococcus	Bacteria	Lactobacillales	oligotype_891_397	Firmicutes	Tetragenococcus halophilus
891	Fusobacteriia	Fusobacteriaceae	Fusobacterium	Bacteria	Fusobacteriales	oligotype_892_397	Fusobacteria	Fusobacterium mortiferum
892	Gammaproteobacteria	Enterobacteriaceae	Morganella	Bacteria	Enterobacterales	oligotype_893_395	Proteobacteria
893	Bacilli	Streptococcaceae	Lactococcus	Bacteria	Lactobacillales	oligotype_894_394	Firmicutes	Lactococcus lactis
894	Gammaproteobacteria	Pseudomonadaceae	Pseudomonas	Bacteria	Pseudomonadales	oligotype_895_392	Proteobacteria
895	Alphaproteobacteria	Caulobacteraceae	Brevundimonas	Bacteria	Caulobacterales	oligotype_896_392	Proteobacteria	Brevundimonas diminuta
896	Bacteroidia			Bacteria	Bacteroidales	oligotype_897_392	Bacteroidetes
897	Clostridia			Bacteria	Clostridiales	oligotype_898_391	Firmicutes
898	Negativicutes	Veillonellaceae		Bacteria	Veillonellales	oligotype_899_386	Firmicutes
899	Deinococci	Deinococcaceae	Deinococcus	Bacteria	Deinococcales	oligotype_900_383	Deinococcus-Thermus
900	Gammaproteobacteria	Moraxellaceae	Acinetobacter	Bacteria	Pseudomonadales	oligotype_901_379	Proteobacteria
901	Gammaproteobacteria	Xanthomonadaceae	Xanthomonas	Bacteria	Xanthomonadales	oligotype_902_379	Proteobacteria
902	Clostridia	Oscillospiraceae		Bacteria	Clostridiales	oligotype_903_378	Firmicutes
903				Bacteria		oligotype_904_377	Proteobacteria
904	Gammaproteobacteria	Pasteurellaceae	Haemophilus	Bacteria	Pasteurellales	oligotype_905_375	Proteobacteria	Haemophilus parainfluenzae
905	Gammaproteobacteria	Pasteurellaceae	Haemophilus	Bacteria	Pasteurellales	oligotype_906_372	Proteobacteria	Haemophilus influenzae
906	Gammaproteobacteria	Xanthomonadaceae	Stenotrophomonas	Bacteria	Xanthomonadales	oligotype_907_370	Proteobacteria	Stenotrophomonas maltophilia
907	Fusobacteriia	Fusobacteriaceae	Fusobacterium	Bacteria	Fusobacteriales	oligotype_908_369	Fusobacteria	Fusobacterium nucleatum
908	0	Nostocaceae		Bacteria	Nostocales	oligotype_909_369	Cyanobacteria
909	Bacteroidia	Bacteroidaceae	Bacteroides	Bacteria	Bacteroidales	oligotype_910_368	Bacteroidetes	Bacteroides ovatus
910	Alphaproteobacteria	Sphingomonadaceae	Novosphingobium	Bacteria	Sphingomonadales	oligotype_911_366	Proteobacteria
911	Betaproteobacteria	Neisseriaceae	Neisseria	Bacteria	Neisseriales	oligotype_912_365	Proteobacteria
912	Bacilli	Streptococcaceae	Streptococcus	Bacteria	Lactobacillales	oligotype_913_365	Firmicutes	Streptococcus agalactiae
913	Betaproteobacteria	Oxalobacteraceae	Janthinobacterium	Bacteria	Burkholderiales	oligotype_914_365	Proteobacteria
914	Coriobacteriia	Atopobiaceae	Atopobium	Bacteria	Coriobacteriales	oligotype_915_364	Actinobacteria
915	Betaproteobacteria	Burkholderiaceae	Lautropia	Bacteria	Burkholderiales	oligotype_916_364	Proteobacteria	Lautropia mirabilis
916	Betaproteobacteria	Oxalobacteraceae	Massilia	Bacteria	Burkholderiales	oligotype_917_364	Proteobacteria
917	Tissierellia	Peptoniphilaceae		Bacteria	Tissierellales	oligotype_918_363	Firmicutes
918	Actinobacteria	Dietziaceae	Dietzia	Bacteria	Actinomycetales	oligotype_919_363	Actinobacteria
919	Bacilli	Lactobacillaceae	Lactobacillus	Bacteria	Lactobacillales	oligotype_920_363	Firmicutes
920	Alphaproteobacteria	Sphingomonadaceae	Sphingomonas	Bacteria	Sphingomonadales	oligotype_921_362	Proteobacteria
921	Actinobacteria	Bifidobacteriaceae	Bifidobacterium	Bacteria	Bifidobacteriales	oligotype_922_361	Actinobacteria	Bifidobacterium dentium
922	Clostridia	Lachnospiraceae	Blautia	Bacteria	Clostridiales	oligotype_923_358	Firmicutes	Ruminococcus gnavus
923	Bacilli	Aerococcaceae	Aerococcus	Bacteria	Lactobacillales	oligotype_924_356	Firmicutes	Aerococcus viridans
924	Clostridia	Lachnospiraceae	Stomatobaculum	Bacteria	Clostridiales	oligotype_925_355	Firmicutes
925	Betaproteobacteria	Oxalobacteraceae	Massilia	Bacteria	Burkholderiales	oligotype_926_353	Proteobacteria
926	Gammaproteobacteria	Moraxellaceae	Acinetobacter	Bacteria	Pseudomonadales	oligotype_927_352	Proteobacteria	Acinetobacter parvus
927	Bacilli	Enterococcaceae	Enterococcus	Bacteria	Lactobacillales	oligotype_928_352	Firmicutes	Enterococcus faecium
928	Clostridia	Ruminococcaceae		Bacteria	Clostridiales	oligotype_929_352	Firmicutes
929	Gammaproteobacteria	Moraxellaceae	Acinetobacter	Bacteria	Pseudomonadales	oligotype_930_352	Proteobacteria
930	Negativicutes	Veillonellaceae	Veillonella	Bacteria	Veillonellales	oligotype_931_351	Firmicutes	Veillonella dispar
931	Alphaproteobacteria	Rhodobacteraceae	Rhodobacter	Bacteria	Rhodobacterales	oligotype_932_350	Proteobacteria
932	Gammaproteobacteria	Pseudomonadaceae	Pseudomonas	Bacteria	Pseudomonadales	oligotype_933_349	Proteobacteria
933	Gammaproteobacteria	Moraxellaceae	Acinetobacter	Bacteria	Pseudomonadales	oligotype_934_349	Proteobacteria
934	Gammaproteobacteria	Enterobacteriaceae	Klebsiella	Bacteria	Enterobacterales	oligotype_935_348	Proteobacteria	Klebsiella pneumoniae
935	Bacilli	Enterococcaceae	Tetragenococcus	Bacteria	Lactobacillales	oligotype_936_347	Firmicutes
936	Actinobacteria	Micrococcaceae	Rothia	Bacteria	Micrococcales	oligotype_937_347	Actinobacteria	Rothia dentocariosa
937	Clostridia	Lachnospiraceae	Blautia	Bacteria	Clostridiales	oligotype_938_346	Firmicutes
938	Negativicutes	Veillonellaceae		Bacteria	Veillonellales	oligotype_939_346	Firmicutes
939	Gammaproteobacteria	Moraxellaceae	Acinetobacter	Bacteria	Pseudomonadales	oligotype_940_345	Proteobacteria
940	Bacteroidia	Prevotellaceae	Prevotella	Bacteria	Bacteroidales	oligotype_941_344	Bacteroidetes	Prevotella timonensis
941	Actinobacteria	Corynebacteriaceae		Bacteria	Actinomycetales	oligotype_942_344	Actinobacteria
942	Gammaproteobacteria	Moraxellaceae	Acinetobacter	Bacteria	Pseudomonadales	oligotype_943_344	Proteobacteria
943	Gammaproteobacteria	Enterobacteriaceae		Bacteria	Enterobacterales	oligotype_944_340	Proteobacteria
944	Betaproteobacteria	Oxalobacteraceae	Massilia	Bacteria	Burkholderiales	oligotype_945_340	Proteobacteria
945	Erysipelotrichia	Erysipelotrichaceae	Solobacterium	Bacteria	Erysipelotrichales	oligotype_946_339	Firmicutes	Solobacterium moorei
946	Bacteroidia	Prevotellaceae	Prevotella	Bacteria	Bacteroidales	oligotype_947_339	Bacteroidetes
947	Bacilli	Aerococcaceae		Bacteria	Lactobacillales	oligotype_948_338	Firmicutes
948	Gammaproteobacteria	Moraxellaceae	Acinetobacter	Bacteria	Pseudomonadales	oligotype_949_338	Proteobacteria	Acinetobacter bereziniae
949	Bacilli	Enterococcaceae	Tetragenococcus	Bacteria	Lactobacillales	oligotype_950_338	Firmicutes	Tetragenococcus halophilus
950	Alphaproteobacteria	Rhizobiaceae	Agrobacterium	Bacteria	Rhizobiales	oligotype_951_338	Proteobacteria
951	Coriobacteriia	Atopobiaceae	Atopobium	Bacteria	Coriobacteriales	oligotype_952_337	Actinobacteria	Atopobium parvulum
952	Flavobacteriia	Flavobacteriaceae		Bacteria	Flavobacteriales	oligotype_953_337	Bacteroidetes
953	Betaproteobacteria	Oxalobacteraceae	Massilia	Bacteria	Burkholderiales	oligotype_954_337	Proteobacteria
954	Tissierellia	Peptoniphilaceae	Anaerococcus	Bacteria	Tissierellales	oligotype_955_337	Firmicutes
955	Flavobacteriia	Flavobacteriaceae		Bacteria	Flavobacteriales	oligotype_956_336	Bacteroidetes
956	Bacilli	Streptococcaceae	Streptococcus	Bacteria	Lactobacillales	oligotype_957_336	Firmicutes
957	Gammaproteobacteria	Moraxellaceae	Acinetobacter	Bacteria	Pseudomonadales	oligotype_958_332	Proteobacteria	Acinetobacter bereziniae
958	Bacilli	Bacillaceae	Bacillus	Bacteria	Bacillales	oligotype_959_330	Firmicutes
959	Alphaproteobacteria	Bartonellaceae	Bartonella	Bacteria	Rhizobiales	oligotype_960_326	Proteobacteria
960	Gammaproteobacteria	Enterobacteriaceae	Providencia	Bacteria	Enterobacterales	oligotype_961_324	Proteobacteria
961	Bacilli	Streptococcaceae	Lactococcus	Bacteria	Lactobacillales	oligotype_962_323	Firmicutes
962	Gammaproteobacteria	Enterobacteriaceae	Proteus	Bacteria	Enterobacterales	oligotype_963_323	Proteobacteria	Proteus mirabilis
963	Gammaproteobacteria	Moraxellaceae		Bacteria	Pseudomonadales	oligotype_964_321	Proteobacteria
964	Bacteroidia	Prevotellaceae	Prevotella	Bacteria	Bacteroidales	oligotype_965_319	Bacteroidetes
965	Bacteroidia	Bacteroidaceae	Bacteroides	Bacteria	Bacteroidales	oligotype_966_318	Bacteroidetes
966	Bacteroidia	Prevotellaceae		Bacteria	Bacteroidales	oligotype_967_317	Bacteroidetes
967	Betaproteobacteria	Oxalobacteraceae	Massilia	Bacteria	Burkholderiales	oligotype_968_316	Proteobacteria
968	Tissierellia	Peptoniphilaceae	Anaerococcus	Bacteria	Tissierellales	oligotype_969_312	Firmicutes
969	Cytophagia	Flammeovirgaceae		Bacteria	Cytophagales	oligotype_970_312	Bacteroidetes
970	Betaproteobacteria	Oxalobacteraceae	Massilia	Bacteria	Burkholderiales	oligotype_971_311	Proteobacteria
971	Cytophagia			Bacteria	Cytophagales	oligotype_972_309	Bacteroidetes
972	Clostridia	Lachnospiraceae	Blautia	Bacteria	Clostridiales	oligotype_973_307	Firmicutes
973	Negativicutes	Veillonellaceae		Bacteria	Veillonellales	oligotype_974_307	Firmicutes
974	Bacilli	Bacillaceae		Bacteria	Bacillales	oligotype_975_306	Firmicutes
975	Tissierellia	Peptoniphilaceae	Peptoniphilus	Bacteria	Tissierellales	oligotype_976_305	Firmicutes
976	Gammaproteobacteria	Enterobacteriaceae	Morganella	Bacteria	Enterobacterales	oligotype_977_304	Proteobacteria
977	Bacilli	Bacillaceae	Bacillus	Bacteria	Bacillales	oligotype_978_304	Firmicutes
978	Gammaproteobacteria	Rhodanobacteraceae		Bacteria	Xanthomonadales	oligotype_979_303	Proteobacteria
979	Gammaproteobacteria	Xanthomonadaceae	Xanthomonas	Bacteria	Xanthomonadales	oligotype_980_302	Proteobacteria
980	Gammaproteobacteria	Enterobacteriaceae	Citrobacter	Bacteria	Enterobacterales	oligotype_981_301	Proteobacteria
981	Bacilli	Carnobacteriaceae	Granulicatella	Bacteria	Lactobacillales	oligotype_982_301	Firmicutes
982	Gammaproteobacteria	Enterobacteriaceae	Pantoea	Bacteria	Enterobacterales	oligotype_983_301	Proteobacteria
983						oligotype_984_300
984	Betaproteobacteria	Oxalobacteraceae	Massilia	Bacteria	Burkholderiales	oligotype_985_300	Proteobacteria
985	Clostridia	Oscillospiraceae		Bacteria	Clostridiales	oligotype_986_298	Firmicutes
986	Bacilli	Enterococcaceae	Enterococcus	Bacteria	Lactobacillales	oligotype_987_297	Firmicutes	Enterococcus casseliflavus
987	Betaproteobacteria	Neisseriaceae	Neisseria	Bacteria	Neisseriales	oligotype_988_295	Proteobacteria
988	Actinobacteria	Dermabacteraceae	Brachybacterium	Bacteria	Micrococcales	oligotype_989_295	Actinobacteria	Brachybacterium squillarum
989	Gammaproteobacteria	Moraxellaceae		Bacteria	Pseudomonadales	oligotype_990_294	Proteobacteria
990	Alphaproteobacteria	Rhodobacteraceae	Paracoccus	Bacteria	Rhodobacterales	oligotype_991_291	Proteobacteria
991	Betaproteobacteria	Burkholderiaceae	Burkholderia	Bacteria	Burkholderiales	oligotype_992_291	Proteobacteria	Burkholderia cenocepacia
992	Betaproteobacteria	Oxalobacteraceae	Massilia	Bacteria	Burkholderiales	oligotype_993_291	Proteobacteria
993	Alphaproteobacteria	Sphingomonadaceae	Sphingomonas	Bacteria	Sphingomonadales	oligotype_994_291	Proteobacteria	Sphingomonas elodea
994	Actinobacteria	Micrococcaceae	Kocuria	Bacteria	Micrococcales	oligotype_995_290	Actinobacteria
995	Bacilli	Streptococcaceae	Streptococcus	Bacteria	Lactobacillales	oligotype_996_286	Firmicutes
996	Gammaproteobacteria	Moraxellaceae	Acinetobacter	Bacteria	Pseudomonadales	oligotype_997_286	Proteobacteria
997	Actinobacteria	Corynebacteriaceae	Corynebacterium	Bacteria	Actinomycetales	oligotype_998_286	Actinobacteria
998	Tissierellia			Bacteria		oligotype_999_285	Firmicutes
999	Erysipelotrichia	Erysipelotrichaceae	Catenibacterium	Bacteria	Erysipelotrichales	oligotype_1000_285	Firmicutes	Catenibacterium mitsuokai
1000	Tissierellia	Peptoniphilaceae	Parvimonas	Bacteria	Tissierellales	oligotype_1001_284	Firmicutes	Parvimonas micra
1001	Gammaproteobacteria	Moraxellaceae	Acinetobacter	Bacteria	Pseudomonadales	oligotype_1002_284	Proteobacteria
1002	Clostridia			Bacteria	Clostridiales	oligotype_1003_283	Firmicutes
1003	Fusobacteriia	Leptotrichiaceae	Leptotrichia	Bacteria	Fusobacteriales	oligotype_1004_283	Fusobacteria	Leptotrichia buccalis
1004	Alphaproteobacteria	Sphingomonadaceae	Sphingobium	Bacteria	Sphingomonadales	oligotype_1005_283	Proteobacteria
1005	Clostridia	Lachnospiraceae	Coprococcus	Bacteria	Clostridiales	oligotype_1006_282	Firmicutes
1006	Gammaproteobacteria	Pseudomonadaceae		Bacteria	Pseudomonadales	oligotype_1007_282	Proteobacteria
1007						oligotype_1008_282
1008	Bacteroidia	Prevotellaceae	Prevotella	Bacteria	Bacteroidales	oligotype_1009_281	Bacteroidetes	Prevotella melaninogenica
1009	Bacteroidia	Porphyromonadaceae	Porphyromonas	Bacteria	Bacteroidales	oligotype_1010_281	Bacteroidetes	Porphyromonas asaccharolytica
1010	Actinobacteria	Micrococcaceae	Paenarthrobacter	Bacteria	Micrococcales	oligotype_1011_280	Actinobacteria	Paenarthrobacter aurescens
1011	Alphaproteobacteria	Sphingomonadaceae	Sphingomonas	Bacteria	Sphingomonadales	oligotype_1012_280	Proteobacteria
1012	Betaproteobacteria	Alcaligenaceae	Achromobacter	Bacteria	Burkholderiales	oligotype_1013_279	Proteobacteria
1013	Alphaproteobacteria	Rhodobacteraceae	Paracoccus	Bacteria	Rhodobacterales	oligotype_1014_277	Proteobacteria
1014	Gammaproteobacteria	Moraxellaceae	Acinetobacter	Bacteria	Pseudomonadales	oligotype_1015_277	Proteobacteria
1015	Gammaproteobacteria	Pseudomonadaceae	Pseudomonas	Bacteria	Pseudomonadales	oligotype_1016_276	Proteobacteria
1016	Alphaproteobacteria	Sphingomonadaceae	Sphingopyxis	Bacteria	Sphingomonadales	oligotype_1017_276	Proteobacteria
1017	Tissierellia	Peptoniphilaceae	Peptoniphilus	Bacteria	Tissierellales	oligotype_1018_275	Firmicutes	Peptoniphilus rhinitidis
1018	Gammaproteobacteria	Moraxellaceae	Acinetobacter	Bacteria	Pseudomonadales	oligotype_1019_273	Proteobacteria
1019	Betaproteobacteria	Oxalobacteraceae	Massilia	Bacteria	Burkholderiales	oligotype_1020_271	Proteobacteria
1020	Bacilli	Streptococcaceae	Streptococcus	Bacteria	Lactobacillales	oligotype_1021_271	Firmicutes	Streptococcus sanguinis
1021	Bacteroidia	Prevotellaceae	Prevotella	Bacteria	Bacteroidales	oligotype_1022_270	Bacteroidetes	Prevotella histicola
1022	Actinobacteria	Micrococcaceae	Rothia	Bacteria	Micrococcales	oligotype_1023_270	Actinobacteria	Rothia mucilaginosa
1023	Negativicutes	Veillonellaceae		Bacteria	Veillonellales	oligotype_1024_267	Firmicutes
1024	Alphaproteobacteria	Caulobacteraceae	Brevundimonas	Bacteria	Caulobacterales	oligotype_1025_267	Proteobacteria
1025	Bacilli	Streptococcaceae	Streptococcus	Bacteria	Lactobacillales	oligotype_1026_266	Firmicutes
1026	Gammaproteobacteria	Enterobacteriaceae	Providencia	Bacteria	Enterobacterales	oligotype_1027_265	Proteobacteria	Providencia rettgeri
1027	Alphaproteobacteria	Acetobacteraceae		Bacteria	Rhodospirillales	oligotype_1028_263	Proteobacteria
1028	Betaproteobacteria	Oxalobacteraceae	Massilia	Bacteria	Burkholderiales	oligotype_1029_263	Proteobacteria
1029	Alphaproteobacteria	Rhizobiaceae		Bacteria	Rhizobiales	oligotype_1030_261	Proteobacteria
1030	Alphaproteobacteria	Sphingomonadaceae	Sphingobium	Bacteria	Sphingomonadales	oligotype_1031_261	Proteobacteria
1031	Tissierellia	Peptoniphilaceae	Anaerococcus	Bacteria	Tissierellales	oligotype_1032_260	Firmicutes
1032	Clostridia	Peptostreptococcaceae	Peptostreptococcus	Bacteria	Clostridiales	oligotype_1033_259	Firmicutes	Peptostreptococcus anaerobius
1033	Actinobacteria	Dietziaceae	Dietzia	Bacteria	Actinomycetales	oligotype_1034_259	Actinobacteria
1034	Bacilli	Planococcaceae	Planococcus	Bacteria	Bacillales	oligotype_1035_259	Firmicutes	Planococcus donghaensis
1035	Gammaproteobacteria	Moraxellaceae	Acinetobacter	Bacteria	Pseudomonadales	oligotype_1036_258	Proteobacteria	Acinetobacter lwoffii
1036	Tissierellia			Bacteria		oligotype_1037_257	Firmicutes
1037	Bacilli	Bacillales Unassigned Family	Gemella	Bacteria	Bacillales	oligotype_1038_257	Firmicutes
1038	Bacteroidia	Prevotellaceae	Prevotella	Bacteria	Bacteroidales	oligotype_1039_255	Bacteroidetes
1039	Gammaproteobacteria	Enterobacteriaceae	Klebsiella	Bacteria	Enterobacterales	oligotype_1040_255	Proteobacteria	Klebsiella pneumoniae
1040						oligotype_1041_255
1041	Gammaproteobacteria	Enterobacteriaceae	Klebsiella	Bacteria	Enterobacterales	oligotype_1042_255	Proteobacteria
1042	Erysipelotrichia	Erysipelotrichaceae		Bacteria	Erysipelotrichales	oligotype_1043_255	Firmicutes
1043	Clostridia			Bacteria	Clostridiales	oligotype_1044_255	Firmicutes
1044				Bacteria		oligotype_1045_255
1045	Actinobacteria	Micrococcaceae	Kocuria	Bacteria	Micrococcales	oligotype_1046_254	Actinobacteria
1046	Alphaproteobacteria	Rhizobiaceae		Bacteria	Rhizobiales	oligotype_1047_253	Proteobacteria
1047	Gammaproteobacteria	Moraxellaceae	Acinetobacter	Bacteria	Pseudomonadales	oligotype_1048_253	Proteobacteria	Acinetobacter johnsonii
1048	Actinobacteria	Corynebacteriaceae	Corynebacterium	Bacteria	Actinomycetales	oligotype_1049_252	Actinobacteria	Corynebacterium aurimucosum
1049						oligotype_1050_251
1050	Betaproteobacteria	Oxalobacteraceae		Bacteria	Burkholderiales	oligotype_1051_251	Proteobacteria
1051	Bacilli	Staphylococcaceae	Staphylococcus	Bacteria	Bacillales	oligotype_1052_251	Firmicutes
1052	Gammaproteobacteria	Enterobacteriaceae	Escherichia	Bacteria	Enterobacterales	oligotype_1053_250	Proteobacteria	Escherichia coli
1053	Gammaproteobacteria	Moraxellaceae	Acinetobacter	Bacteria	Pseudomonadales	oligotype_1054_248	Proteobacteria
1054	Clostridia	Ruminococcaceae		Bacteria	Clostridiales	oligotype_1055_247	Firmicutes
1055	Gammaproteobacteria	Moraxellaceae	Acinetobacter	Bacteria	Pseudomonadales	oligotype_1056_247	Proteobacteria
1056	Clostridia	Clostridiaceae	Clostridium	Bacteria	Clostridiales	oligotype_1057_247	Firmicutes
1057	Betaproteobacteria	Oxalobacteraceae	Massilia	Bacteria	Burkholderiales	oligotype_1058_246	Proteobacteria
1058	Alphaproteobacteria	Caulobacteraceae	Brevundimonas	Bacteria	Caulobacterales	oligotype_1059_245	Proteobacteria
1059	Bacilli	Bacillales Unassigned Family	Gemella	Bacteria	Bacillales	oligotype_1060_244	Firmicutes
1060	Bacteroidia	Prevotellaceae		Bacteria	Bacteroidales	oligotype_1061_244	Bacteroidetes
1061	Bacteroidia	Tannerellaceae	Parabacteroides	Bacteria	Bacteroidales	oligotype_1062_244	Bacteroidetes	Parabacteroides distasonis
1062	Gammaproteobacteria	Pseudomonadaceae	Pseudomonas	Bacteria	Pseudomonadales	oligotype_1063_244	Proteobacteria	Pseudomonas putida
1063	Clostridia	Lachnospiraceae	Blautia	Bacteria	Clostridiales	oligotype_1064_244	Firmicutes
1064						oligotype_1065_243
1065	Actinobacteria	Corynebacteriaceae	Corynebacterium	Bacteria	Actinomycetales	oligotype_1066_243	Actinobacteria
1066	Gammaproteobacteria	Pseudomonadaceae	Pseudomonas	Bacteria	Pseudomonadales	oligotype_1067_243	Proteobacteria	Pseudomonas putida
1067	Cytophagia	Flammeovirgaceae		Bacteria	Cytophagales	oligotype_1068_242	Bacteroidetes
1068	Alphaproteobacteria	Rhodobacteraceae	Rhodobacter	Bacteria	Rhodobacterales	oligotype_1069_242	Proteobacteria
1069	Alphaproteobacteria	Phyllobacteriaceae	Nitratireductor	Bacteria	Rhizobiales	oligotype_1070_242	Proteobacteria
1070	Negativicutes	Veillonellaceae	Dialister	Bacteria	Veillonellales	oligotype_1071_241	Firmicutes
1071	Tissierellia	Peptoniphilaceae		Bacteria	Tissierellales	oligotype_1072_240	Firmicutes
1072	Gammaproteobacteria	Enterobacteriaceae		Bacteria	Enterobacterales	oligotype_1073_240	Proteobacteria
1073	Alphaproteobacteria	Sphingomonadaceae	Novosphingobium	Bacteria	Sphingomonadales	oligotype_1074_240	Proteobacteria
1074	Gammaproteobacteria	Xanthomonadaceae	Xanthomonas	Bacteria	Xanthomonadales	oligotype_1075_239	Proteobacteria
1075	Gammaproteobacteria	Moraxellaceae	Acinetobacter	Bacteria	Pseudomonadales	oligotype_1076_238	Proteobacteria
1076	Bacilli	Enterococcaceae	Tetragenococcus	Bacteria	Lactobacillales	oligotype_1077_237	Firmicutes	Tetragenococcus halophilus
1077	Gammaproteobacteria	Pseudomonadaceae	Pseudomonas	Bacteria	Pseudomonadales	oligotype_1078_237	Proteobacteria
1078	Alphaproteobacteria	Sphingomonadaceae	Sphingomonas	Bacteria	Sphingomonadales	oligotype_1079_237	Proteobacteria
1079	Gammaproteobacteria	Pseudomonadaceae	Pseudomonas	Bacteria	Pseudomonadales	oligotype_1080_236	Proteobacteria
1080	Clostridia	Lachnospiraceae	Dorea	Bacteria	Clostridiales	oligotype_1081_236	Firmicutes	Dorea formicigenerans
1081	Negativicutes	Veillonellaceae		Bacteria	Veillonellales	oligotype_1082_236	Firmicutes
1082	Bacteroidia	Prevotellaceae	Prevotella	Bacteria	Bacteroidales	oligotype_1083_236	Bacteroidetes
1083	Gammaproteobacteria	Enterobacteriaceae	Klebsiella	Bacteria	Enterobacterales	oligotype_1084_235	Proteobacteria
1084						oligotype_1085_235
1085	Gammaproteobacteria	Enterobacteriaceae	Klebsiella	Bacteria	Enterobacterales	oligotype_1086_234	Proteobacteria
1086	Actinobacteria	Micrococcaceae	Micrococcus	Bacteria	Micrococcales	oligotype_1087_234	Actinobacteria	Micrococcus luteus
1087	Cytophagia	Flammeovirgaceae		Bacteria	Cytophagales	oligotype_1088_234	Bacteroidetes
1088	Gammaproteobacteria	Pseudomonadaceae	Pseudomonas	Bacteria	Pseudomonadales	oligotype_1089_233	Proteobacteria
1089	Gammaproteobacteria	Enterobacteriaceae	Klebsiella	Bacteria	Enterobacterales	oligotype_1090_233	Proteobacteria	Klebsiella pneumoniae
1090	Betaproteobacteria	Alcaligenaceae	Achromobacter	Bacteria	Burkholderiales	oligotype_1091_232	Proteobacteria
1091	Bacilli	Staphylococcaceae	Staphylococcus	Bacteria	Bacillales	oligotype_1092_232	Firmicutes	Staphylococcus warneri
1092	Betaproteobacteria	Comamonadaceae	Comamonas	Bacteria	Burkholderiales	oligotype_1093_232	Proteobacteria	Comamonas testosteroni
1093	Bacilli	Carnobacteriaceae	Granulicatella	Bacteria	Lactobacillales	oligotype_1094_231	Firmicutes
1094	Betaproteobacteria	Azonexaceae		Bacteria	Rhodocyclales	oligotype_1095_231	Proteobacteria
1095	Betaproteobacteria	Oxalobacteraceae	Massilia	Bacteria	Burkholderiales	oligotype_1096_230	Proteobacteria
1096	Bacilli	Paenibacillaceae	Paenibacillus	Bacteria	Bacillales	oligotype_1097_229	Firmicutes
1097	Bacilli	Lactobacillaceae	Lactobacillus	Bacteria	Lactobacillales	oligotype_1098_229	Firmicutes	Lactobacillus delbrueckii
1098	Actinobacteria	Corynebacteriaceae	Corynebacterium	Bacteria	Actinomycetales	oligotype_1099_229	Actinobacteria
1099	Clostridia			Bacteria	Clostridiales	oligotype_1100_229	Firmicutes
1100	Gammaproteobacteria	Pseudomonadaceae	Pseudomonas	Bacteria	Pseudomonadales	oligotype_1101_229	Proteobacteria
1101	Actinobacteria	Actinomycetaceae	Actinomyces	Bacteria	Actinomycetales	oligotype_1102_228	Actinobacteria	Actinomyces viscosus
1102	Clostridia	Peptostreptococcaceae	Intestinibacter	Bacteria	Clostridiales	oligotype_1103_228	Firmicutes
1103	Actinobacteria	Micrococcaceae		Bacteria	Micrococcales	oligotype_1104_227	Actinobacteria
1104	Betaproteobacteria	Oxalobacteraceae	Massilia	Bacteria	Burkholderiales	oligotype_1105_227	Proteobacteria
1105	Actinobacteria	Microbacteriaceae	Clavibacter	Bacteria	Micrococcales	oligotype_1106_227	Actinobacteria
1106	Bacteroidia	Bacteroidaceae	Bacteroides	Bacteria	Bacteroidales	oligotype_1107_227	Bacteroidetes	Bacteroides xylanisolvens
1107	Betaproteobacteria	Oxalobacteraceae	Massilia	Bacteria	Burkholderiales	oligotype_1108_227	Proteobacteria
1108	Bacteroidia	Bacteroidaceae	Bacteroides	Bacteria	Bacteroidales	oligotype_1109_226	Bacteroidetes	Bacteroides caccae
1109						oligotype_1110_226
1110	Gammaproteobacteria	Enterobacteriaceae	Rahnella	Bacteria	Enterobacterales	oligotype_1111_226	Proteobacteria	Rahnella aquatilis
1111	Betaproteobacteria	Neisseriaceae		Bacteria	Neisseriales	oligotype_1112_225	Proteobacteria
1112	Alphaproteobacteria	Rhizobiaceae	Agrobacterium	Bacteria	Rhizobiales	oligotype_1113_225	Proteobacteria	Agrobacterium albertimagni
1113	Actinobacteria	Corynebacteriaceae	Corynebacterium	Bacteria	Actinomycetales	oligotype_1114_224	Actinobacteria
1114						oligotype_1115_224
1115	Bacilli	Bacillales Unassigned Family		Bacteria	Bacillales	oligotype_1116_224	Firmicutes
1116	Gammaproteobacteria	Moraxellaceae	Acinetobacter	Bacteria	Pseudomonadales	oligotype_1117_223	Proteobacteria
1117	Clostridia			Bacteria	Clostridiales	oligotype_1118_222	Firmicutes
1118	Actinobacteria	Corynebacteriaceae	Corynebacterium	Bacteria	Actinomycetales	oligotype_1119_222	Actinobacteria	Corynebacterium aurimucosum
1119	Alphaproteobacteria	Methylobacteriaceae	Methylobacterium	Bacteria	Rhizobiales	oligotype_1120_222	Proteobacteria
1120	Actinobacteria	Micrococcaceae	Kocuria	Bacteria	Micrococcales	oligotype_1121_221	Actinobacteria
1121	Betaproteobacteria	Neisseriaceae	Neisseria	Bacteria	Neisseriales	oligotype_1122_221	Proteobacteria	Neisseria macacae
1122	Alphaproteobacteria	Sphingomonadaceae	Sphingomonas	Bacteria	Sphingomonadales	oligotype_1123_221	Proteobacteria	Sphingomonas elodea
1123	Bacteroidia	Porphyromonadaceae	Porphyromonas	Bacteria	Bacteroidales	oligotype_1124_220	Bacteroidetes	Porphyromonas uenonis
1124	Actinobacteria	Actinomycetaceae	Actinomyces	Bacteria	Actinomycetales	oligotype_1125_220	Actinobacteria	Actinomyces viscosus
1125	Tissierellia	Peptoniphilaceae		Bacteria	Tissierellales	oligotype_1126_220	Firmicutes
1126	Bacilli	Staphylococcaceae	Staphylococcus	Bacteria	Bacillales	oligotype_1127_220	Firmicutes	Staphylococcus epidermidis
1127	Bacilli	Enterococcaceae	Tetragenococcus	Bacteria	Lactobacillales	oligotype_1128_218	Firmicutes
1128	Flavobacteriia	Flavobacteriaceae	Bergeyella	Bacteria	Flavobacteriales	oligotype_1129_217	Bacteroidetes
1129	Gammaproteobacteria	Pseudomonadaceae	Pseudomonas	Bacteria	Pseudomonadales	oligotype_1130_217	Proteobacteria
1130	Bacilli	Staphylococcaceae	Staphylococcus	Bacteria	Bacillales	oligotype_1131_215	Firmicutes	Staphylococcus epidermidis
1131	Fusobacteriia	Leptotrichiaceae		Bacteria	Fusobacteriales	oligotype_1132_215	Fusobacteria
1132	Flavobacteriia	Flavobacteriaceae	Chryseobacterium	Bacteria	Flavobacteriales	oligotype_1133_214	Bacteroidetes	Chryseobacterium gleum
1133	Bacteroidia	Prevotellaceae	Prevotella	Bacteria	Bacteroidales	oligotype_1134_213	Bacteroidetes
1134	Bacilli	Aerococcaceae		Bacteria	Lactobacillales	oligotype_1135_213	Firmicutes
1135	Gammaproteobacteria	Alteromonadaceae	Alishewanella	Bacteria	Alteromonadales	oligotype_1136_213	Proteobacteria
1136	Alphaproteobacteria	Sphingomonadaceae	Sphingomonas	Bacteria	Sphingomonadales	oligotype_1137_212	Proteobacteria
1137	Clostridia	Ruminococcaceae		Bacteria	Clostridiales	oligotype_1138_212	Firmicutes
1138	Alphaproteobacteria	Brucellaceae	Ochrobactrum	Bacteria	Rhizobiales	oligotype_1139_211	Proteobacteria	Ochrobactrum intermedium
1139	Alphaproteobacteria	Sphingomonadaceae	Novosphingobium	Bacteria	Sphingomonadales	oligotype_1140_211	Proteobacteria
1140	Gammaproteobacteria	Alcanivoracaceae	Alcanivorax	Bacteria	Oceanospirillales	oligotype_1141_210	Proteobacteria
1141	Negativicutes	Veillonellaceae		Bacteria	Veillonellales	oligotype_1142_210	Firmicutes
1142	Gammaproteobacteria	Enterobacteriaceae	Klebsiella	Bacteria	Enterobacterales	oligotype_1143_210	Proteobacteria
1143	Alphaproteobacteria	Rhodobacteraceae	Paracoccus	Bacteria	Rhodobacterales	oligotype_1144_210	Proteobacteria
1144	Coriobacteriia	Atopobiaceae	Atopobium	Bacteria	Coriobacteriales	oligotype_1145_209	Actinobacteria
1145	Gammaproteobacteria	Enterobacteriaceae	Providencia	Bacteria	Enterobacterales	oligotype_1146_209	Proteobacteria	Providencia stuartii
1146	Clostridia	Lachnospiraceae	Roseburia	Bacteria	Clostridiales	oligotype_1147_209	Firmicutes
1147	Clostridia	Oscillospiraceae		Bacteria	Clostridiales	oligotype_1148_208	Firmicutes
1148	Cytophagia	Cytophagaceae	Dyadobacter	Bacteria	Cytophagales	oligotype_1149_208	Bacteroidetes	Dyadobacter fermentans
1149	Bacteroidia	Prevotellaceae	Prevotella	Bacteria	Bacteroidales	oligotype_1150_208	Bacteroidetes	Prevotella timonensis
1150	Gammaproteobacteria	Halomonadaceae		Bacteria	Oceanospirillales	oligotype_1151_207	Proteobacteria
1151	Gammaproteobacteria	Moraxellaceae	Acinetobacter	Bacteria	Pseudomonadales	oligotype_1152_206	Proteobacteria	Acinetobacter haemolyticus
1152	Gammaproteobacteria	Enterobacteriaceae	Providencia	Bacteria	Enterobacterales	oligotype_1153_206	Proteobacteria
1153	Flavobacteriia	Flavobacteriaceae	Capnocytophaga	Bacteria	Flavobacteriales	oligotype_1154_205	Bacteroidetes	Capnocytophaga gingivalis
1154	Bacteroidia	Prevotellaceae		Bacteria	Bacteroidales	oligotype_1155_205	Bacteroidetes
1155	Flavobacteriia	Flavobacteriaceae		Bacteria	Flavobacteriales	oligotype_1156_205	Bacteroidetes
1156	Gammaproteobacteria	Moraxellaceae	Acinetobacter	Bacteria	Pseudomonadales	oligotype_1157_205	Proteobacteria	Acinetobacter johnsonii
1157	Actinobacteria	Micrococcaceae	Glutamicibacter	Bacteria	Micrococcales	oligotype_1158_204	Actinobacteria	Glutamicibacter arilaitensis
1158	Alphaproteobacteria	Sphingomonadaceae	Sphingomonas	Bacteria	Sphingomonadales	oligotype_1159_204	Proteobacteria
1159	Bacilli	Staphylococcaceae		Bacteria	Bacillales	oligotype_1160_204	Firmicutes
1160	Gammaproteobacteria	Rhodanobacteraceae		Bacteria	Xanthomonadales	oligotype_1161_204	Proteobacteria
1161	Gammaproteobacteria	Moraxellaceae	Acinetobacter	Bacteria	Pseudomonadales	oligotype_1162_203	Proteobacteria
1162	Gammaproteobacteria	Moraxellaceae	Acinetobacter	Bacteria	Pseudomonadales	oligotype_1163_203	Proteobacteria	Acinetobacter lwoffii
1163	Bacilli	Bacillaceae	Bacillus	Bacteria	Bacillales	oligotype_1164_200	Firmicutes
1164						oligotype_1165_200
1165	Bacilli	Enterococcaceae	Enterococcus	Bacteria	Lactobacillales	oligotype_1166_199	Firmicutes	Enterococcus faecalis
1166	Actinobacteria	Micrococcaceae	Kocuria	Bacteria	Micrococcales	oligotype_1167_199	Actinobacteria	Kocuria palustris
1167	Actinobacteria	Corynebacteriaceae	Corynebacterium	Bacteria	Actinomycetales	oligotype_1168_199	Actinobacteria	Corynebacterium aurimucosum
1168	Gammaproteobacteria	Moraxellaceae	Acinetobacter	Bacteria	Pseudomonadales	oligotype_1169_199	Proteobacteria
1169	Alphaproteobacteria	Rhodobacteraceae	Paracoccus	Bacteria	Rhodobacterales	oligotype_1170_199	Proteobacteria
1170	Negativicutes	Veillonellaceae	Veillonella	Bacteria	Veillonellales	oligotype_1171_198	Firmicutes
1171	Bacilli	Bacillaceae	Bacillus	Bacteria	Bacillales	oligotype_1172_198	Firmicutes
1172	Actinobacteria	Corynebacteriaceae	Corynebacterium	Bacteria	Actinomycetales	oligotype_1173_198	Actinobacteria
1173	Clostridia			Bacteria	Clostridiales	oligotype_1174_196	Firmicutes
1174	Flavobacteriia	Flavobacteriaceae		Bacteria	Flavobacteriales	oligotype_1175_196	Bacteroidetes
1175	Flavobacteriia	Flavobacteriaceae	Flavobacterium	Bacteria	Flavobacteriales	oligotype_1176_196	Bacteroidetes
1176	Gammaproteobacteria	Moraxellaceae	Acinetobacter	Bacteria	Pseudomonadales	oligotype_1177_196	Proteobacteria	Acinetobacter lwoffii
1177	Alphaproteobacteria	Methylobacteriaceae	Methylobacterium	Bacteria	Rhizobiales	oligotype_1178_195	Proteobacteria
1178	Gammaproteobacteria	Moraxellaceae	Enhydrobacter	Bacteria	Pseudomonadales	oligotype_1179_195	Proteobacteria
1179	Bacteroidia	Porphyromonadaceae		Bacteria	Bacteroidales	oligotype_1180_194	Bacteroidetes
1180	Gammaproteobacteria	Pseudomonadaceae	Pseudomonas	Bacteria	Pseudomonadales	oligotype_1181_194	Proteobacteria	Pseudomonas mendocina
1181	Synergistia			Bacteria	Synergistales	oligotype_1182_194	Synergistetes
1182	Gammaproteobacteria	Xanthomonadaceae		Bacteria	Xanthomonadales	oligotype_1183_194	Proteobacteria
1183	Gammaproteobacteria	Shewanellaceae	Shewanella	Bacteria	Alteromonadales	oligotype_1184_194	Proteobacteria
1184	Gammaproteobacteria	Enterobacteriaceae	Providencia	Bacteria	Enterobacterales	oligotype_1185_193	Proteobacteria
1185	Gammaproteobacteria	Pseudomonadaceae	Pseudomonas	Bacteria	Pseudomonadales	oligotype_1186_193	Proteobacteria
1186	Gammaproteobacteria	Pseudomonadaceae	Pseudomonas	Bacteria	Pseudomonadales	oligotype_1187_193	Proteobacteria	Pseudomonas putida
1187	Gammaproteobacteria	Moraxellaceae	Acinetobacter	Bacteria	Pseudomonadales	oligotype_1188_192	Proteobacteria
1188	Gammaproteobacteria	Moraxellaceae	Acinetobacter	Bacteria	Pseudomonadales	oligotype_1189_192	Proteobacteria	Acinetobacter haemolyticus
1189	Gammaproteobacteria	Halomonadaceae	Halomonas	Bacteria	Oceanospirillales	oligotype_1190_192	Proteobacteria
1190	Bacilli	Staphylococcaceae	Staphylococcus	Bacteria	Bacillales	oligotype_1191_191	Firmicutes	Staphylococcus saprophyticus
1191	Bacilli	Lactobacillaceae	Lactobacillus	Bacteria	Lactobacillales	oligotype_1192_190	Firmicutes	Lactobacillus jensenii
1192	Alphaproteobacteria	Rhodobacteraceae	Paracoccus	Bacteria	Rhodobacterales	oligotype_1193_189	Proteobacteria	Paracoccus denitrificans
1193	Clostridia	Clostridiaceae	Clostridium	Bacteria	Clostridiales	oligotype_1194_189	Firmicutes
1194	Betaproteobacteria	Comamonadaceae		Bacteria	Burkholderiales	oligotype_1195_189	Proteobacteria
1195	Alphaproteobacteria	Rhodobacteraceae	Paracoccus	Bacteria	Rhodobacterales	oligotype_1196_189	Proteobacteria
1196	Bacilli	Streptococcaceae	Streptococcus	Bacteria	Lactobacillales	oligotype_1197_187	Firmicutes	Streptococcus parasanguinis
1197	Bacteroidia	Bacteroidaceae	Bacteroides	Bacteria	Bacteroidales	oligotype_1198_187	Bacteroidetes	Bacteroides nordii
1198	Gammaproteobacteria	Pseudomonadaceae	Pseudomonas	Bacteria	Pseudomonadales	oligotype_1199_187	Proteobacteria	Pseudomonas psychrotolerans
1199	Actinobacteria	Corynebacteriaceae	Corynebacterium	Bacteria	Actinomycetales	oligotype_1200_187	Actinobacteria
1200	Gammaproteobacteria	Moraxellaceae	Acinetobacter	Bacteria	Pseudomonadales	oligotype_1201_186	Proteobacteria
1201	Betaproteobacteria	Comamonadaceae	Comamonas	Bacteria	Burkholderiales	oligotype_1202_185	Proteobacteria
1202	Gammaproteobacteria	Moraxellaceae	Acinetobacter	Bacteria	Pseudomonadales	oligotype_1203_184	Proteobacteria	Acinetobacter parvus
1203	Gammaproteobacteria	Enterobacteriaceae	Klebsiella	Bacteria	Enterobacterales	oligotype_1204_184	Proteobacteria
1204	Gammaproteobacteria	Enterobacteriaceae	Klebsiella	Bacteria	Enterobacterales	oligotype_1205_184	Proteobacteria
1205	Betaproteobacteria	Comamonadaceae	Comamonas	Bacteria	Burkholderiales	oligotype_1206_184	Proteobacteria
1206						oligotype_1207_183
1207	Gammaproteobacteria	Enterobacteriaceae		Bacteria	Enterobacterales	oligotype_1208_183	Proteobacteria
1208	Alphaproteobacteria	Rhizobiaceae	Sinorhizobium	Bacteria	Rhizobiales	oligotype_1209_182	Proteobacteria	Sinorhizobium fredii
1209	Gammaproteobacteria	Moraxellaceae	Acinetobacter	Bacteria	Pseudomonadales	oligotype_1210_182	Proteobacteria	Acinetobacter bereziniae
1210	Clostridia	Peptostreptococcaceae	Intestinibacter	Bacteria	Clostridiales	oligotype_1211_182	Firmicutes	Intestinibacter bartlettii
1211	Alphaproteobacteria	Sphingomonadaceae	Sphingomonas	Bacteria	Sphingomonadales	oligotype_1212_182	Proteobacteria
1212	Gammaproteobacteria	Moraxellaceae	Acinetobacter	Bacteria	Pseudomonadales	oligotype_1213_182	Proteobacteria
1213	Gammaproteobacteria	Moraxellaceae	Acinetobacter	Bacteria	Pseudomonadales	oligotype_1214_182	Proteobacteria
1214	Tissierellia	Peptoniphilaceae	Peptoniphilus	Bacteria	Tissierellales	oligotype_1215_180	Firmicutes	Peptoniphilus duerdenii
1215	Negativicutes	Veillonellaceae	Veillonella	Bacteria	Veillonellales	oligotype_1216_180	Firmicutes	Veillonella dispar
1216	Actinobacteria	Corynebacteriaceae	Corynebacterium	Bacteria	Actinomycetales	oligotype_1217_180	Actinobacteria
1217						oligotype_1218_180
1218				0		oligotype_1219_180
1219	Bacteroidia	Prevotellaceae	Prevotella	Bacteria	Bacteroidales	oligotype_1220_179	Bacteroidetes	Prevotella bivia
1220	Gammaproteobacteria	Moraxellaceae	Enhydrobacter	Bacteria	Pseudomonadales	oligotype_1221_179	Proteobacteria	Enhydrobacter aerosaccus
1221	Clostridia			Bacteria	Clostridiales	oligotype_1222_179	Firmicutes
1222	Alphaproteobacteria	Rhizobiaceae	Agrobacterium	Bacteria	Rhizobiales	oligotype_1223_178	Proteobacteria
1223	Bacilli	Bacillaceae	Parageobacillus	Bacteria	Bacillales	oligotype_1224_178	Firmicutes	Parageobacillus thermoglucosidasius
1224	Deinococci	Trueperaceae		Bacteria	Deinococcales	oligotype_1225_178	Deinococcus-Thermus
1225	Betaproteobacteria	Neisseriaceae	Neisseria	Bacteria	Neisseriales	oligotype_1226_177	Proteobacteria	Neisseria flavescens
1226	Coriobacteriia	Atopobiaceae	Atopobium	Bacteria	Coriobacteriales	oligotype_1227_177	Actinobacteria	Atopobium parvulum
1227	Bacilli	Streptococcaceae	Lactococcus	Bacteria	Lactobacillales	oligotype_1228_177	Firmicutes
1228	Betaproteobacteria	Oxalobacteraceae	Massilia	Bacteria	Burkholderiales	oligotype_1229_177	Proteobacteria
1229	Bacilli	Streptococcaceae	Streptococcus	Bacteria	Lactobacillales	oligotype_1230_175	Firmicutes	Streptococcus agalactiae
1230	Alphaproteobacteria	Acetobacteraceae		Bacteria	Rhodospirillales	oligotype_1231_175	Proteobacteria
1231	Bacilli	Staphylococcaceae	Staphylococcus	Bacteria	Bacillales	oligotype_1232_175	Firmicutes	Staphylococcus epidermidis
1232	Bacilli	Bacillaceae		Bacteria	Bacillales	oligotype_1233_175	Firmicutes
1233	Clostridia			Bacteria	Clostridiales	oligotype_1234_175	Firmicutes
1234						oligotype_1235_174
1235						oligotype_1236_174
1236	Bacteroidia			Bacteria	Bacteroidales	oligotype_1237_174	Bacteroidetes
1237	Gammaproteobacteria	Enterobacteriaceae	Enterobacter	Bacteria	Enterobacterales	oligotype_1238_173	Proteobacteria	Enterobacter asburiae
1238	Gammaproteobacteria	Enterobacteriaceae	Rahnella	Bacteria	Enterobacterales	oligotype_1239_173	Proteobacteria	Rahnella aquatilis
1239	Bacilli	Staphylococcaceae	Staphylococcus	Bacteria	Bacillales	oligotype_1240_172	Firmicutes	Staphylococcus pettenkoferi
1240	Actinobacteria	Micrococcaceae	Paenarthrobacter	Bacteria	Micrococcales	oligotype_1241_172	Actinobacteria
1241	Gammaproteobacteria	Enterobacteriaceae	Serratia	Bacteria	Enterobacterales	oligotype_1242_172	Proteobacteria	Serratia proteamaculans
1242	Bacilli	Lactobacillaceae	Lactobacillus	Bacteria	Lactobacillales	oligotype_1243_171	Firmicutes	Lactobacillus curvatus
1243	Bacilli	Staphylococcaceae		Bacteria	Bacillales	oligotype_1244_171	Firmicutes
1244	Betaproteobacteria	Oxalobacteraceae	Massilia	Bacteria	Burkholderiales	oligotype_1245_171	Proteobacteria
1245	Betaproteobacteria	Oxalobacteraceae	Janthinobacterium	Bacteria	Burkholderiales	oligotype_1246_170	Proteobacteria
1246	Bacilli	Staphylococcaceae	Staphylococcus	Bacteria	Bacillales	oligotype_1247_169	Firmicutes	Staphylococcus pettenkoferi
1247	Tissierellia	Peptoniphilaceae	Anaerococcus	Bacteria	Tissierellales	oligotype_1248_169	Firmicutes	Anaerococcus hydrogenalis
1248	Bacilli	Bacillaceae	Bacillus	Bacteria	Bacillales	oligotype_1249_169	Firmicutes
1249	Alphaproteobacteria	Sphingomonadaceae	Sphingobium	Bacteria	Sphingomonadales	oligotype_1250_169	Proteobacteria
1250	Flavobacteriia	Flavobacteriaceae	Elizabethkingia	Bacteria	Flavobacteriales	oligotype_1251_169	Bacteroidetes
1251	Actinobacteria	Propionibacteriaceae	Cutibacterium	Bacteria	Actinomycetales	oligotype_1252_168	Actinobacteria	Cutibacterium acnes
1252	Bacilli	Planococcaceae	Planococcus	Bacteria	Bacillales	oligotype_1253_168	Firmicutes	Planococcus donghaensis
1253	Tissierellia	Peptoniphilaceae	Peptoniphilus	Bacteria	Tissierellales	oligotype_1254_167	Firmicutes	Peptoniphilus rhinitidis
1254	Clostridia	Lachnospiraceae	Roseburia	Bacteria	Clostridiales	oligotype_1255_166	Firmicutes
1255	Gammaproteobacteria	Alcanivoracaceae	Alcanivorax	Bacteria	Oceanospirillales	oligotype_1256_166	Proteobacteria
1256	Actinobacteria	Dermatophilaceae	Kineosphaera	Bacteria	Micrococcales	oligotype_1257_166	Actinobacteria
1257	Bacteroidia			Bacteria	Bacteroidales	oligotype_1258_166	Bacteroidetes
1258	Gammaproteobacteria	Moraxellaceae		Bacteria	Pseudomonadales	oligotype_1259_166	Proteobacteria
1259	Gammaproteobacteria	Enterobacteriaceae	Enterobacter	Bacteria	Enterobacterales	oligotype_1260_165	Proteobacteria	Enterobacter asburiae
1260	Clostridia			Bacteria	Clostridiales	oligotype_1261_165	Firmicutes
1261	Gammaproteobacteria	Xanthomonadaceae		Bacteria	Xanthomonadales	oligotype_1262_165	Proteobacteria
1262	Bacteroidia	Prevotellaceae		Bacteria	Bacteroidales	oligotype_1263_164	Bacteroidetes
1263	Alphaproteobacteria	Sphingomonadaceae	Sphingomonas	Bacteria	Sphingomonadales	oligotype_1264_164	Proteobacteria	Sphingomonas elodea
1264	Gammaproteobacteria	Xanthomonadaceae	Stenotrophomonas	Bacteria	Xanthomonadales	oligotype_1265_164	Proteobacteria	Stenotrophomonas maltophilia
1265	Alphaproteobacteria	Sphingomonadaceae	Novosphingobium	Bacteria	Sphingomonadales	oligotype_1266_164	Proteobacteria	Novosphingobium pentaromativorans
1266	Gammaproteobacteria	Pseudomonadaceae	Pseudomonas	Bacteria	Pseudomonadales	oligotype_1267_164	Proteobacteria
1267	Gammaproteobacteria	Moraxellaceae	Acinetobacter	Bacteria	Pseudomonadales	oligotype_1268_164	Proteobacteria
1268	Gammaproteobacteria	Xanthomonadaceae	Stenotrophomonas	Bacteria	Xanthomonadales	oligotype_1269_163	Proteobacteria	Stenotrophomonas maltophilia
1269	Alphaproteobacteria	Caulobacteraceae	Brevundimonas	Bacteria	Caulobacterales	oligotype_1270_163	Proteobacteria	Brevundimonas diminuta
1270						oligotype_1271_163
1271	Betaproteobacteria	Burkholderiaceae	Burkholderia	Bacteria	Burkholderiales	oligotype_1272_162	Proteobacteria	Burkholderia cenocepacia
1272	Flavobacteriia	Flavobacteriaceae	Flavobacterium	Bacteria	Flavobacteriales	oligotype_1273_162	Bacteroidetes
1273						oligotype_1274_162
1274	Alphaproteobacteria			Bacteria	Rhizobiales	oligotype_1275_162	Proteobacteria
1275	Betaproteobacteria	Oxalobacteraceae	Massilia	Bacteria	Burkholderiales	oligotype_1276_162	Proteobacteria
1276	Gammaproteobacteria	Moraxellaceae	Acinetobacter	Bacteria	Pseudomonadales	oligotype_1277_161	Proteobacteria
1277	Gammaproteobacteria	Vibrionaceae	Photobacterium	Bacteria	Vibrionales	oligotype_1278_161	Proteobacteria
1278	Gammaproteobacteria	Pseudomonadaceae	Pseudomonas	Bacteria	Pseudomonadales	oligotype_1279_161	Proteobacteria
1279	Flavobacteriia	Flavobacteriaceae	Chryseobacterium	Bacteria	Flavobacteriales	oligotype_1280_161	Bacteroidetes
1280	Alphaproteobacteria	Methylobacteriaceae	Methylobacterium	Bacteria	Rhizobiales	oligotype_1281_161	Proteobacteria
1281	Alphaproteobacteria	Methylobacteriaceae		Bacteria	Rhizobiales	oligotype_1282_161	Proteobacteria
1282	Tissierellia	Peptoniphilaceae		Bacteria	Tissierellales	oligotype_1283_160	Firmicutes
1283	Gammaproteobacteria	Moraxellaceae	Acinetobacter	Bacteria	Pseudomonadales	oligotype_1284_160	Proteobacteria	Acinetobacter lwoffii
1284	Alphaproteobacteria	Rhizobiaceae	Agrobacterium	Bacteria	Rhizobiales	oligotype_1285_160	Proteobacteria
1285	Gammaproteobacteria	Pseudomonadaceae	Pseudomonas	Bacteria	Pseudomonadales	oligotype_1286_160	Proteobacteria	Pseudomonas psychrotolerans
1286	Gammaproteobacteria	Moraxellaceae	Acinetobacter	Bacteria	Pseudomonadales	oligotype_1287_160	Proteobacteria
1287	Gammaproteobacteria	Enterobacteriaceae	Rahnella	Bacteria	Enterobacterales	oligotype_1288_160	Proteobacteria	Rahnella aquatilis
1288	Betaproteobacteria	Oxalobacteraceae		Bacteria	Burkholderiales	oligotype_1289_159	Proteobacteria
1289	Gammaproteobacteria	Aeromonadaceae	Aeromonas	Bacteria	Aeromonadales	oligotype_1290_159	Proteobacteria	Aeromonas hydrophila
1290	Bacteroidia	Prevotellaceae	Prevotella	Bacteria	Bacteroidales	oligotype_1291_159	Bacteroidetes
1291						oligotype_1292_158
1292	Acidobacteria	Acidobacteriaceae	Terriglobus	Bacteria	Acidobacteriales	oligotype_1293_158	Acidobacteria
1293	Alphaproteobacteria	Rhizobiaceae	Sinorhizobium	Bacteria	Rhizobiales	oligotype_1294_158	Proteobacteria
1294	Bacteroidia	Tannerellaceae	Parabacteroides	Bacteria	Bacteroidales	oligotype_1295_157	Bacteroidetes	Parabacteroides goldsteinii
1295	Betaproteobacteria	Oxalobacteraceae	Massilia	Bacteria	Burkholderiales	oligotype_1296_156	Proteobacteria
1296	Actinobacteria			Bacteria	Micrococcales	oligotype_1297_156	Actinobacteria
1297	Bacteroidia	Prevotellaceae	Prevotella	Bacteria	Bacteroidales	oligotype_1298_156	Bacteroidetes
1298	Bacilli	Lactobacillaceae	Lactobacillus	Bacteria	Lactobacillales	oligotype_1299_154	Firmicutes	Lactobacillus animalis
1299	Alphaproteobacteria	Brucellaceae	Brucella	Bacteria	Rhizobiales	oligotype_1300_154	Proteobacteria
1300						oligotype_1301_153
1301						oligotype_1302_153
1302	Bacteroidia	Prevotellaceae	Prevotella	Bacteria	Bacteroidales	oligotype_1303_153	Bacteroidetes	Prevotella melaninogenica
1303	Gammaproteobacteria	Enterobacteriaceae	Serratia	Bacteria	Enterobacterales	oligotype_1304_153	Proteobacteria	Serratia proteamaculans
1304	Gammaproteobacteria	Xanthomonadaceae	Stenotrophomonas	Bacteria	Xanthomonadales	oligotype_1305_153	Proteobacteria
1305	Alphaproteobacteria	Methylobacteriaceae		Bacteria	Rhizobiales	oligotype_1306_153	Proteobacteria
1306	Alphaproteobacteria	Rhodobacteraceae	Paracoccus	Bacteria	Rhodobacterales	oligotype_1307_152	Proteobacteria	Paracoccus denitrificans
1307	Betaproteobacteria	Oxalobacteraceae		Bacteria	Burkholderiales	oligotype_1308_152	Proteobacteria
1308	Betaproteobacteria	Oxalobacteraceae	Massilia	Bacteria	Burkholderiales	oligotype_1309_152	Proteobacteria
1309	Gammaproteobacteria	Moraxellaceae	Acinetobacter	Bacteria	Pseudomonadales	oligotype_1310_151	Proteobacteria
1310	Clostridia			Bacteria	Clostridiales	oligotype_1311_151	Firmicutes
1311	Bacteroidia			Bacteria	Bacteroidales	oligotype_1312_151	Bacteroidetes
1312	Actinobacteria	Dietziaceae	Dietzia	Bacteria	Actinomycetales	oligotype_1313_151	Actinobacteria
1313	Betaproteobacteria	Neisseriaceae	Neisseria	Bacteria	Neisseriales	oligotype_1314_151	Proteobacteria
1314	Actinobacteria	Corynebacteriaceae	Corynebacterium	Bacteria	Actinomycetales	oligotype_1315_150	Actinobacteria	Corynebacterium kroppenstedtii
1315	Gammaproteobacteria	Pasteurellaceae	Haemophilus	Bacteria	Pasteurellales	oligotype_1316_150	Proteobacteria	Haemophilus influenzae
1316	Gammaproteobacteria	Alteromonadaceae	Alishewanella	Bacteria	Alteromonadales	oligotype_1317_150	Proteobacteria	Alishewanella jeotgali
1317	Gammaproteobacteria	Moraxellaceae	Acinetobacter	Bacteria	Pseudomonadales	oligotype_1318_150	Proteobacteria	Acinetobacter lwoffii
1318	Bacilli	Lactobacillaceae	Lactobacillus	Bacteria	Lactobacillales	oligotype_1319_149	Firmicutes	Lactobacillus sakei
1319	Bacilli	Streptococcaceae	Streptococcus	Bacteria	Lactobacillales	oligotype_1320_149	Firmicutes	Streptococcus parasanguinis
1320	Betaproteobacteria	Comamonadaceae		Bacteria	Burkholderiales	oligotype_1321_149	Proteobacteria
1321	Bacilli	Staphylococcaceae	Staphylococcus	Bacteria	Bacillales	oligotype_1322_149	Firmicutes
1322						oligotype_1323_149
1323	Actinobacteria	Microbacteriaceae	Leucobacter	Bacteria	Micrococcales	oligotype_1324_149	Actinobacteria
1324	Flavobacteriia	Flavobacteriaceae		Bacteria	Flavobacteriales	oligotype_1325_149	Bacteroidetes
1325	Alphaproteobacteria	Sphingomonadaceae	Novosphingobium	Bacteria	Sphingomonadales	oligotype_1326_149	Proteobacteria	Novosphingobium pentaromativorans
1326	Betaproteobacteria	Oxalobacteraceae	Massilia	Bacteria	Burkholderiales	oligotype_1327_149	Proteobacteria
1327	Gammaproteobacteria	Moraxellaceae	Acinetobacter	Bacteria	Pseudomonadales	oligotype_1328_149	Proteobacteria
1328	Alphaproteobacteria	Sphingomonadaceae	Sphingomonas	Bacteria	Sphingomonadales	oligotype_1329_147	Proteobacteria
1329	Cytophagia	Cytophagaceae	Runella	Bacteria	Cytophagales	oligotype_1330_147	Bacteroidetes
1330	Gammaproteobacteria	Moraxellaceae	Enhydrobacter	Bacteria	Pseudomonadales	oligotype_1331_146	Proteobacteria	Enhydrobacter aerosaccus
1331	Clostridia	Ruminococcaceae	Faecalibacterium	Bacteria	Clostridiales	oligotype_1332_146	Firmicutes	Faecalibacterium prausnitzii
1332	Gammaproteobacteria	Enterobacteriaceae	Serratia	Bacteria	Enterobacterales	oligotype_1333_146	Proteobacteria	Serratia odorifera
1333	Alphaproteobacteria	Sphingomonadaceae	Sphingomonas	Bacteria	Sphingomonadales	oligotype_1334_146	Proteobacteria
1334	Clostridia			Bacteria	Clostridiales	oligotype_1335_146	Firmicutes
1335	Alphaproteobacteria	Sphingomonadaceae	Sphingomonas	Bacteria	Sphingomonadales	oligotype_1336_145	Proteobacteria
1336				Bacteria		oligotype_1337_145
1337	Alphaproteobacteria	Sphingomonadaceae	Sphingomonas	Bacteria	Sphingomonadales	oligotype_1338_145	Proteobacteria
1338	Actinobacteria	Corynebacteriaceae	Corynebacterium	Bacteria	Actinomycetales	oligotype_1339_145	Actinobacteria	Corynebacterium matruchotii
1339	Alphaproteobacteria	Sphingomonadaceae	Novosphingobium	Bacteria	Sphingomonadales	oligotype_1340_145	Proteobacteria
1340						oligotype_1341_145
1341	Betaproteobacteria	Oxalobacteraceae	Massilia	Bacteria	Burkholderiales	oligotype_1342_145	Proteobacteria
1342	Gammaproteobacteria	Enterobacteriaceae	Klebsiella	Bacteria	Enterobacterales	oligotype_1343_144	Proteobacteria	Klebsiella pneumoniae
1343	Clostridia	Oscillospiraceae		Bacteria	Clostridiales	oligotype_1344_144	Firmicutes
1344	Actinobacteria	Propionibacteriaceae	Cutibacterium	Bacteria	Actinomycetales	oligotype_1345_143	Actinobacteria	Cutibacterium acnes
1345	Gammaproteobacteria	Xanthomonadaceae	Stenotrophomonas	Bacteria	Xanthomonadales	oligotype_1346_143	Proteobacteria
1346	Bacteroidia	Tannerellaceae	Parabacteroides	Bacteria	Bacteroidales	oligotype_1347_143	Bacteroidetes	Parabacteroides distasonis
1347	Gammaproteobacteria	Moraxellaceae		Bacteria	Pseudomonadales	oligotype_1348_143	Proteobacteria
1348	Actinobacteria	Micrococcaceae	Micrococcus	Bacteria	Micrococcales	oligotype_1349_143	Actinobacteria	Micrococcus luteus
1349	Sphingobacteriia	Sphingobacteriaceae		Bacteria	Sphingobacteriales	oligotype_1350_143	Bacteroidetes
1350						oligotype_1351_143
1351	Bacteroidia	Prevotellaceae	Prevotella	Bacteria	Bacteroidales	oligotype_1352_143	Bacteroidetes
1352	Gammaproteobacteria	Moraxellaceae	Enhydrobacter	Bacteria	Pseudomonadales	oligotype_1353_142	Proteobacteria	Enhydrobacter aerosaccus
1353	Tissierellia	Peptoniphilaceae		Bacteria	Tissierellales	oligotype_1354_141	Firmicutes
1354	Bacteroidia	Tannerellaceae		Bacteria	Bacteroidales	oligotype_1355_141	Bacteroidetes
1355	Gammaproteobacteria	Enterobacteriaceae	Klebsiella	Bacteria	Enterobacterales	oligotype_1356_141	Proteobacteria
1356	Betaproteobacteria	Gallionellaceae		Bacteria	Nitrosomonadales	oligotype_1357_141	Proteobacteria
1357	Flavobacteriia	Flavobacteriaceae	Elizabethkingia	Bacteria	Flavobacteriales	oligotype_1358_140	Bacteroidetes
1358	Bacilli	Enterococcaceae	Tetragenococcus	Bacteria	Lactobacillales	oligotype_1359_140	Firmicutes
1359	Alphaproteobacteria	Brucellaceae	Ochrobactrum	Bacteria	Rhizobiales	oligotype_1360_140	Proteobacteria	Ochrobactrum intermedium
1360	Cytophagia			Bacteria	Cytophagales	oligotype_1361_140	Bacteroidetes
1361	Erysipelotrichia	Erysipelotrichaceae	Solobacterium	Bacteria	Erysipelotrichales	oligotype_1362_139	Firmicutes	Solobacterium moorei
1362	Tissierellia	Peptoniphilaceae		Bacteria	Tissierellales	oligotype_1363_139	Firmicutes
1363	Bacilli	Paenibacillaceae		Bacteria	Bacillales	oligotype_1364_139	Firmicutes
1364						oligotype_1365_139
1365	Bacilli	Bacillaceae	Bacillus	Bacteria	Bacillales	oligotype_1366_139	Firmicutes	Bacillus coagulans
1366						oligotype_1367_139
1367	Betaproteobacteria	Neisseriaceae	Neisseria	Bacteria	Neisseriales	oligotype_1368_138	Proteobacteria
1368						oligotype_1369_138
1369	Bacteroidia	Porphyromonadaceae		Bacteria	Bacteroidales	oligotype_1370_138	Bacteroidetes
1370	Actinobacteria	Micrococcaceae	Paenarthrobacter	Bacteria	Micrococcales	oligotype_1371_138	Actinobacteria	Paenarthrobacter aurescens
1371	Actinobacteria	Dermatophilaceae	Kineosphaera	Bacteria	Micrococcales	oligotype_1372_138	Actinobacteria
1372	Tissierellia	Peptoniphilaceae	Anaerococcus	Bacteria	Tissierellales	oligotype_1373_138	Firmicutes
1373	Actinobacteria	Microbacteriaceae	Clavibacter	Bacteria	Micrococcales	oligotype_1374_138	Actinobacteria
1374	Sphingobacteriia	Sphingobacteriaceae		Bacteria	Sphingobacteriales	oligotype_1375_138	Bacteroidetes
1375	Gammaproteobacteria	Moraxellaceae	Psychrobacter	Bacteria	Pseudomonadales	oligotype_1376_138	Proteobacteria
1376	Bacilli	Staphylococcaceae	Staphylococcus	Bacteria	Bacillales	oligotype_1377_138	Firmicutes	Staphylococcus epidermidis
1377	Clostridia	Clostridiaceae		Bacteria	Clostridiales	oligotype_1378_137	Firmicutes
1378	Alphaproteobacteria	Sphingomonadaceae	Sphingomonas	Bacteria	Sphingomonadales	oligotype_1379_136	Proteobacteria	Sphingomonas echinoides
1379	Betaproteobacteria	Neisseriaceae	Kingella	Bacteria	Neisseriales	oligotype_1380_136	Proteobacteria	Kingella oralis
1380	Gammaproteobacteria	Pseudomonadaceae	Pseudomonas	Bacteria	Pseudomonadales	oligotype_1381_136	Proteobacteria
1381	Bacilli	Lactobacillaceae	Lactobacillus	Bacteria	Lactobacillales	oligotype_1382_135	Firmicutes	Lactobacillus sakei
1382	Tissierellia	Peptoniphilaceae	Parvimonas	Bacteria	Tissierellales	oligotype_1383_135	Firmicutes
1383	Negativicutes	Veillonellaceae	Dialister	Bacteria	Veillonellales	oligotype_1384_135	Firmicutes
1384	Gammaproteobacteria	Pseudomonadaceae		Bacteria	Pseudomonadales	oligotype_1385_134	Proteobacteria
1385	Bacilli	Staphylococcaceae	Staphylococcus	Bacteria	Bacillales	oligotype_1386_134	Firmicutes
1386	Bacilli	Staphylococcaceae	Staphylococcus	Bacteria	Bacillales	oligotype_1387_133	Firmicutes	Staphylococcus warneri
1387	Actinobacteria	Corynebacteriaceae	Corynebacterium	Bacteria	Actinomycetales	oligotype_1388_133	Actinobacteria	Corynebacterium striatum
1388	Clostridia	Ruminococcaceae		Bacteria	Clostridiales	oligotype_1389_133	Firmicutes
1389	Gammaproteobacteria	Pasteurellaceae	Aggregatibacter	Bacteria	Pasteurellales	oligotype_1390_133	Proteobacteria	Aggregatibacter aphrophilus
1390	Alphaproteobacteria	Sphingomonadaceae	Sphingomonas	Bacteria	Sphingomonadales	oligotype_1391_133	Proteobacteria	Sphingomonas echinoides
1391	Gammaproteobacteria	Moraxellaceae	Acinetobacter	Bacteria	Pseudomonadales	oligotype_1392_133	Proteobacteria	Acinetobacter lwoffii
1392	Gammaproteobacteria	Enterobacteriaceae	Rahnella	Bacteria	Enterobacterales	oligotype_1393_133	Proteobacteria	Rahnella aquatilis
1393	Actinobacteria	Dermacoccaceae		Bacteria	Micrococcales	oligotype_1394_132	Actinobacteria
1394	Gammaproteobacteria	Pseudomonadaceae	Pseudomonas	Bacteria	Pseudomonadales	oligotype_1395_132	Proteobacteria	Pseudomonas chlororaphis
1395	Gammaproteobacteria	Halomonadaceae		Bacteria	Oceanospirillales	oligotype_1396_132	Proteobacteria
1396	Betaproteobacteria	Oxalobacteraceae	Massilia	Bacteria	Burkholderiales	oligotype_1397_132	Proteobacteria
1397	Gammaproteobacteria	Enterobacteriaceae	Klebsiella	Bacteria	Enterobacterales	oligotype_1398_131	Proteobacteria	Klebsiella pneumoniae
1398	Bacteroidia	Tannerellaceae		Bacteria	Bacteroidales	oligotype_1399_130	Bacteroidetes
1399	Actinobacteria	Corynebacteriaceae	Corynebacterium	Bacteria	Actinomycetales	oligotype_1400_130	Actinobacteria	Corynebacterium aurimucosum
1400	Tissierellia	Peptoniphilaceae	Anaerococcus	Bacteria	Tissierellales	oligotype_1401_130	Firmicutes	Anaerococcus hydrogenalis
1401	Actinobacteria	Micrococcaceae	Rothia	Bacteria	Micrococcales	oligotype_1402_129	Actinobacteria	Rothia mucilaginosa
1402	Actinobacteria	Corynebacteriaceae	Corynebacterium	Bacteria	Actinomycetales	oligotype_1403_129	Actinobacteria
1403	Actinobacteria	Bifidobacteriaceae	Bifidobacterium	Bacteria	Bifidobacteriales	oligotype_1404_129	Actinobacteria	Bifidobacterium breve
1404	Actinobacteria	Corynebacteriaceae	Corynebacterium	Bacteria	Actinomycetales	oligotype_1405_129	Actinobacteria
1405	Alphaproteobacteria	Caulobacteraceae	Brevundimonas	Bacteria	Caulobacterales	oligotype_1406_129	Proteobacteria
1406	Alphaproteobacteria	Rhizobiaceae		Bacteria	Rhizobiales	oligotype_1407_128	Proteobacteria
1407	Alphaproteobacteria	Rhizobiaceae	Sinorhizobium	Bacteria	Rhizobiales	oligotype_1408_128	Proteobacteria
1408	Alphaproteobacteria	Rhodobacteraceae	Paracoccus	Bacteria	Rhodobacterales	oligotype_1409_128	Proteobacteria
1409						oligotype_1410_127
1410	Actinobacteria	Micrococcaceae	Rothia	Bacteria	Micrococcales	oligotype_1411_127	Actinobacteria	Rothia mucilaginosa
1411						oligotype_1412_127
1412	Betaproteobacteria			Bacteria		oligotype_1413_126	Proteobacteria
1413	Clostridia	Peptostreptococcaceae	Acetoanaerobium	Bacteria	Clostridiales	oligotype_1414_125	Firmicutes
1414	Actinobacteria	Dermabacteraceae	Brachybacterium	Bacteria	Micrococcales	oligotype_1415_125	Actinobacteria
1415	Gammaproteobacteria	Pseudomonadaceae	Pseudomonas	Bacteria	Pseudomonadales	oligotype_1416_125	Proteobacteria
1416	Gammaproteobacteria	Cellvibrionaceae		Bacteria	Cellvibrionales	oligotype_1417_125	Proteobacteria
1417	Bacteroidia	Tannerellaceae		Bacteria	Bacteroidales	oligotype_1418_124	Bacteroidetes
1418	Rubrobacteria	Rubrobacteraceae	Rubrobacter	Bacteria	Rubrobacterales	oligotype_1419_124	Actinobacteria	Rubrobacter xylanophilus
1419	Gammaproteobacteria	Enterobacteriaceae	Klebsiella	Bacteria	Enterobacterales	oligotype_1420_124	Proteobacteria
1420						oligotype_1421_124
1421	Gammaproteobacteria	Moraxellaceae	Acinetobacter	Bacteria	Pseudomonadales	oligotype_1422_124	Proteobacteria	Acinetobacter baumannii
1422	Gammaproteobacteria	Pseudomonadaceae	Pseudomonas	Bacteria	Pseudomonadales	oligotype_1423_124	Proteobacteria
1423	Alphaproteobacteria	Rhodobacteraceae	Paracoccus	Bacteria	Rhodobacterales	oligotype_1424_124	Proteobacteria	Paracoccus denitrificans
1424	Bacilli	Bacillales Unassigned Family	Gemella	Bacteria	Bacillales	oligotype_1425_123	Firmicutes	Gemella morbillorum
1425	Bacilli			Bacteria	Bacillales	oligotype_1426_123	Firmicutes
1426	Alphaproteobacteria	Sphingomonadaceae	Sphingomonas	Bacteria	Sphingomonadales	oligotype_1427_123	Proteobacteria
1427	Betaproteobacteria	Oxalobacteraceae	Massilia	Bacteria	Burkholderiales	oligotype_1428_122	Proteobacteria
1428	Bacteroidia	Prevotellaceae	Prevotella	Bacteria	Bacteroidales	oligotype_1429_122	Bacteroidetes	Prevotella melaninogenica
1429	Alphaproteobacteria	Rhizobiaceae	Sinorhizobium	Bacteria	Rhizobiales	oligotype_1430_122	Proteobacteria	Sinorhizobium fredii
1430	Betaproteobacteria	Comamonadaceae		Bacteria	Burkholderiales	oligotype_1431_122	Proteobacteria
1431	Clostridia			Bacteria	Clostridiales	oligotype_1432_122	Firmicutes
1432	Clostridia			Bacteria	Clostridiales	oligotype_1433_121	Firmicutes
1433	Bacteroidia	Prevotellaceae	Prevotella	Bacteria	Bacteroidales	oligotype_1434_121	Bacteroidetes
1434	0	Nostocaceae	Nostoc	Bacteria	Nostocales	oligotype_1435_120	Cyanobacteria
1435	Bacilli	Staphylococcaceae	Staphylococcus	Bacteria	Bacillales	oligotype_1436_120	Firmicutes	Staphylococcus haemolyticus
1436	Coriobacteriia	Coriobacteriaceae		Bacteria	Coriobacteriales	oligotype_1437_120	Actinobacteria
1437	Actinobacteria	Corynebacteriaceae	Corynebacterium	Bacteria	Actinomycetales	oligotype_1438_119	Actinobacteria	Corynebacterium aurimucosum
1438	Bacilli	Staphylococcaceae	Staphylococcus	Bacteria	Bacillales	oligotype_1439_119	Firmicutes	Staphylococcus epidermidis
1439	Betaproteobacteria	Neisseriaceae	Neisseria	Bacteria	Neisseriales	oligotype_1440_119	Proteobacteria	Neisseria mucosa
1440	Betaproteobacteria	Oxalobacteraceae	Massilia	Bacteria	Burkholderiales	oligotype_1441_118	Proteobacteria
1441	Gammaproteobacteria	Pseudomonadaceae	Pseudomonas	Bacteria	Pseudomonadales	oligotype_1442_118	Proteobacteria
1442	Clostridia	Clostridiaceae	Hungatella	Bacteria	Clostridiales	oligotype_1443_118	Firmicutes
1443						oligotype_1444_118
1444	Bacilli	Bacillaceae	Bacillus	Bacteria	Bacillales	oligotype_1445_118	Firmicutes
1445	Cytophagia	Flammeovirgaceae		Bacteria	Cytophagales	oligotype_1446_117	Bacteroidetes
1446	Gammaproteobacteria	Aeromonadaceae	Aeromonas	Bacteria	Aeromonadales	oligotype_1447_117	Proteobacteria
1447	Bacilli	Staphylococcaceae	Staphylococcus	Bacteria	Bacillales	oligotype_1448_117	Firmicutes
1448	Alphaproteobacteria	Rhodobacteraceae	Paracoccus	Bacteria	Rhodobacterales	oligotype_1449_116	Proteobacteria
1449	Betaproteobacteria	Comamonadaceae	Comamonas	Bacteria	Burkholderiales	oligotype_1450_116	Proteobacteria
1450				Bacteria		oligotype_1451_116
1451	Gammaproteobacteria	Enterobacteriaceae	Erwinia	Bacteria	Enterobacterales	oligotype_1452_116	Proteobacteria	Erwinia billingiae
1452	Alphaproteobacteria	Sphingomonadaceae	Sphingopyxis	Bacteria	Sphingomonadales	oligotype_1453_116	Proteobacteria
1453	Actinobacteria	Microbacteriaceae	Clavibacter	Bacteria	Micrococcales	oligotype_1454_115	Actinobacteria	Clavibacter michiganensis
1454	Bacteroidia	Prevotellaceae	Prevotella	Bacteria	Bacteroidales	oligotype_1455_115	Bacteroidetes	Prevotella histicola
1455	Alphaproteobacteria	Rhodospirillaceae		Bacteria	Rhodospirillales	oligotype_1456_115	Proteobacteria
1456	Gammaproteobacteria	Enterobacteriaceae	Klebsiella	Bacteria	Enterobacterales	oligotype_1457_115	Proteobacteria	Klebsiella pneumoniae
1457	Gammaproteobacteria	Alcanivoracaceae	Alcanivorax	Bacteria	Oceanospirillales	oligotype_1458_114	Proteobacteria
1458	Bacilli	Enterococcaceae	Tetragenococcus	Bacteria	Lactobacillales	oligotype_1459_114	Firmicutes
1459						oligotype_1460_114
1460	Gammaproteobacteria	Rhodanobacteraceae	Frateuria	Bacteria	Xanthomonadales	oligotype_1461_114	Proteobacteria
1461	Alphaproteobacteria	Rhodobacteraceae	Rhodobacter	Bacteria	Rhodobacterales	oligotype_1462_114	Proteobacteria
1462	Bacilli	Staphylococcaceae	Staphylococcus	Bacteria	Bacillales	oligotype_1463_113	Firmicutes	Staphylococcus saprophyticus
1463	Gammaproteobacteria	Enterobacteriaceae	Serratia	Bacteria	Enterobacterales	oligotype_1464_113	Proteobacteria	Serratia marcescens
1464	Flavobacteriia	Flavobacteriaceae		Bacteria	Flavobacteriales	oligotype_1465_113	Bacteroidetes
1465	Actinobacteria	Micrococcaceae	Kocuria	Bacteria	Micrococcales	oligotype_1466_113	Actinobacteria
1466	Alphaproteobacteria	Sphingomonadaceae	Sphingobium	Bacteria	Sphingomonadales	oligotype_1467_113	Proteobacteria
1467	Betaproteobacteria	Oxalobacteraceae		Bacteria	Burkholderiales	oligotype_1468_112	Proteobacteria
1468	Alphaproteobacteria	Sphingomonadaceae	Sphingomonas	Bacteria	Sphingomonadales	oligotype_1469_112	Proteobacteria	Sphingomonas echinoides
1469	Actinobacteria	Corynebacteriaceae	Corynebacterium	Bacteria	Actinomycetales	oligotype_1470_112	Actinobacteria
1470	Actinobacteria	Brevibacteriaceae	Brevibacterium	Bacteria	Micrococcales	oligotype_1471_112	Actinobacteria
1471	Alphaproteobacteria	Rhodobacteraceae	Paracoccus	Bacteria	Rhodobacterales	oligotype_1472_112	Proteobacteria
1472	Bacteroidia	Porphyromonadaceae		Bacteria	Bacteroidales	oligotype_1473_111	Bacteroidetes
1473	Alphaproteobacteria	Methylobacteriaceae	Methylobacterium	Bacteria	Rhizobiales	oligotype_1474_111	Proteobacteria
1474	Clostridia	Eubacteriaceae	Eubacterium	Bacteria	Clostridiales	oligotype_1475_111	Firmicutes	Eubacterium rectale
1475	Actinobacteria	Corynebacteriaceae	Corynebacterium	Bacteria	Actinomycetales	oligotype_1476_111	Actinobacteria	Corynebacterium jeikeium
1476	Alphaproteobacteria	Rhodospirillaceae		Bacteria	Rhodospirillales	oligotype_1477_111	Proteobacteria
1477	Negativicutes	Veillonellaceae		Bacteria	Veillonellales	oligotype_1478_111	Firmicutes
1478	Gammaproteobacteria	Moraxellaceae	Enhydrobacter	Bacteria	Pseudomonadales	oligotype_1479_111	Proteobacteria	Enhydrobacter aerosaccus
1479	Actinobacteria	Corynebacteriaceae	Corynebacterium	Bacteria	Actinomycetales	oligotype_1480_111	Actinobacteria	Corynebacterium casei
1480	Actinobacteria	Brevibacteriaceae	Brevibacterium	Bacteria	Micrococcales	oligotype_1481_111	Actinobacteria
1481	Clostridia	Ruminococcaceae	Faecalibacterium	Bacteria	Clostridiales	oligotype_1482_111	Firmicutes	Faecalibacterium prausnitzii
1482	Actinobacteria	Corynebacteriaceae	Turicella	Bacteria	Actinomycetales	oligotype_1483_110	Actinobacteria	Turicella otitidis
1483	Actinobacteria	Micrococcaceae	Kocuria	Bacteria	Micrococcales	oligotype_1484_110	Actinobacteria	Kocuria palustris
1484	Betaproteobacteria	0	Rubrivivax	Bacteria	Burkholderiales	oligotype_1485_110	Proteobacteria
1485	Alphaproteobacteria	Rhodobacteraceae	Paracoccus	Bacteria	Rhodobacterales	oligotype_1486_110	Proteobacteria	Paracoccus denitrificans
1486	Betaproteobacteria	Oxalobacteraceae	Massilia	Bacteria	Burkholderiales	oligotype_1487_109	Proteobacteria
1487	Actinobacteria	Corynebacteriaceae	Corynebacterium	Bacteria	Actinomycetales	oligotype_1488_109	Actinobacteria	Corynebacterium glucuronolyticum
1488	Gammaproteobacteria	Enterobacteriaceae	Enterobacter	Bacteria	Enterobacterales	oligotype_1489_109	Proteobacteria	Enterobacter cloacae
1489	Alphaproteobacteria	Methylobacteriaceae	Methylobacterium	Bacteria	Rhizobiales	oligotype_1490_109	Proteobacteria
1490	Betaproteobacteria	Comamonadaceae	Delftia	Bacteria	Burkholderiales	oligotype_1491_108	Proteobacteria
1491	Gammaproteobacteria	Moraxellaceae	Acinetobacter	Bacteria	Pseudomonadales	oligotype_1492_108	Proteobacteria	Acinetobacter baumannii
1492	Actinobacteria	Corynebacteriaceae	Corynebacterium	Bacteria	Actinomycetales	oligotype_1493_108	Actinobacteria	Corynebacterium jeikeium
1493	Actinobacteria	Micrococcaceae	Pseudarthrobacter	Bacteria	Micrococcales	oligotype_1494_108	Actinobacteria
1494	Actinobacteria	Corynebacteriaceae	Corynebacterium	Bacteria	Actinomycetales	oligotype_1495_108	Actinobacteria	Corynebacterium aurimucosum
1495	Betaproteobacteria	Burkholderiaceae	Lautropia	Bacteria	Burkholderiales	oligotype_1496_107	Proteobacteria
1496	Gammaproteobacteria	Enterobacteriaceae	Providencia	Bacteria	Enterobacterales	oligotype_1497_107	Proteobacteria
1497	Gammaproteobacteria	Pasteurellaceae	Haemophilus	Bacteria	Pasteurellales	oligotype_1498_107	Proteobacteria
1498						oligotype_1499_107
1499	Actinobacteria	Microbacteriaceae	Clavibacter	Bacteria	Micrococcales	oligotype_1500_107	Actinobacteria
1500	Negativicutes	Veillonellaceae	Dialister	Bacteria	Veillonellales	oligotype_1501_107	Firmicutes
1501	Betaproteobacteria	Alcaligenaceae	Achromobacter	Bacteria	Burkholderiales	oligotype_1502_106	Proteobacteria
1502	Actinobacteria			Bacteria	Micrococcales	oligotype_1503_106	Actinobacteria
1503	Gammaproteobacteria	Pseudomonadaceae	Pseudomonas	Bacteria	Pseudomonadales	oligotype_1504_106	Proteobacteria
1504	Coriobacteriia	Coriobacteriaceae		Bacteria	Coriobacteriales	oligotype_1505_106	Actinobacteria
1505	Flavobacteriia	Flavobacteriaceae		Bacteria	Flavobacteriales	oligotype_1506_106	Bacteroidetes
1506	Clostridia	Peptostreptococcaceae	Peptostreptococcus	Bacteria	Clostridiales	oligotype_1507_105	Firmicutes	Peptostreptococcus anaerobius
1507	Gammaproteobacteria	Enterobacteriaceae		Bacteria	Enterobacterales	oligotype_1508_105	Proteobacteria
1508	Alphaproteobacteria	Sphingomonadaceae	Novosphingobium	Bacteria	Sphingomonadales	oligotype_1509_105	Proteobacteria	Novosphingobium aromaticivorans
1509	Bacilli	Staphylococcaceae	Staphylococcus	Bacteria	Bacillales	oligotype_1510_105	Firmicutes
1510	Actinobacteria	Corynebacteriaceae	Corynebacterium	Bacteria	Actinomycetales	oligotype_1511_105	Actinobacteria
1511	Gammaproteobacteria	Pasteurellaceae	Aggregatibacter	Bacteria	Pasteurellales	oligotype_1512_105	Proteobacteria	Aggregatibacter aphrophilus
1512	Gammaproteobacteria	Pseudomonadaceae	Pseudomonas	Bacteria	Pseudomonadales	oligotype_1513_105	Proteobacteria	Pseudomonas pseudoalcaligenes
1513	Alphaproteobacteria	Rhodobacteraceae	Paracoccus	Bacteria	Rhodobacterales	oligotype_1514_105	Proteobacteria
1514	Betaproteobacteria	Oxalobacteraceae	Massilia	Bacteria	Burkholderiales	oligotype_1515_105	Proteobacteria
1515	Fusobacteriia	Leptotrichiaceae	Leptotrichia	Bacteria	Fusobacteriales	oligotype_1516_103	Fusobacteria
1516	Gammaproteobacteria	Pseudomonadaceae	Pseudomonas	Bacteria	Pseudomonadales	oligotype_1517_103	Proteobacteria
1517						oligotype_1518_103
1518	Clostridia	Clostridiaceae	Hungatella	Bacteria	Clostridiales	oligotype_1519_103	Firmicutes
1519	Actinobacteria	Corynebacteriaceae	Turicella	Bacteria	Actinomycetales	oligotype_1520_102	Actinobacteria	Turicella otitidis
1520	Alphaproteobacteria	Rhodospirillaceae	Azospirillum	Bacteria	Rhodospirillales	oligotype_1521_102	Proteobacteria	Azospirillum lipoferum
1521	Bacilli	Enterococcaceae	Enterococcus	Bacteria	Lactobacillales	oligotype_1522_102	Firmicutes	Enterococcus casseliflavus
1522	Clostridia			Bacteria	Clostridiales	oligotype_1523_102	Firmicutes
1523	Clostridia			Bacteria	Clostridiales	oligotype_1524_102	Firmicutes
1524	Gammaproteobacteria	Vibrionaceae	Vibrio	Bacteria	Vibrionales	oligotype_1525_102	Proteobacteria
1525	Gammaproteobacteria	Moraxellaceae	Acinetobacter	Bacteria	Pseudomonadales	oligotype_1526_101	Proteobacteria	Acinetobacter junii
1526	Actinobacteria	Dietziaceae	Dietzia	Bacteria	Actinomycetales	oligotype_1527_101	Actinobacteria	Dietzia alimentaria
1527	Tissierellia	Peptoniphilaceae	Peptoniphilus	Bacteria	Tissierellales	oligotype_1528_100	Firmicutes	Peptoniphilus rhinitidis
1528	Betaproteobacteria	Neisseriaceae	Neisseria	Bacteria	Neisseriales	oligotype_1529_100	Proteobacteria	Neisseria macacae
1529	Bacteroidia	Bacteroidaceae	Bacteroides	Bacteria	Bacteroidales	oligotype_1530_100	Bacteroidetes	Bacteroides caccae
1530	Bacteroidia	Bacteroidaceae	Bacteroides	Bacteria	Bacteroidales	oligotype_1531_100	Bacteroidetes	Bacteroides ovatus
1531	Alphaproteobacteria	Sphingomonadaceae	Sphingomonas	Bacteria	Sphingomonadales	oligotype_1532_100	Proteobacteria
1532	Alphaproteobacteria	Rhodobacteraceae	Paracoccus	Bacteria	Rhodobacterales	oligotype_1533_100	Proteobacteria
1533				Bacteria		oligotype_1534_100
1534	Clostridia	Oscillospiraceae		Bacteria	Clostridiales	oligotype_1535_100	Firmicutes
1535	Gammaproteobacteria	Enterobacteriaceae	Klebsiella	Bacteria	Enterobacterales	oligotype_1536_99	Proteobacteria
1536	Coriobacteriia	Atopobiaceae	Atopobium	Bacteria	Coriobacteriales	oligotype_1537_99	Actinobacteria	Atopobium parvulum
1537	Bacilli	Staphylococcaceae	Staphylococcus	Bacteria	Bacillales	oligotype_1538_99	Firmicutes
1538	Clostridia			Bacteria	Clostridiales	oligotype_1539_99	Firmicutes
1539	Tissierellia	Peptoniphilaceae	Anaerococcus	Bacteria	Tissierellales	oligotype_1540_99	Firmicutes
1540	Coriobacteriia	Atopobiaceae	Atopobium	Bacteria	Coriobacteriales	oligotype_1541_99	Actinobacteria	Atopobium vaginae
1541	Actinobacteria	Corynebacteriaceae	Corynebacterium	Bacteria	Actinomycetales	oligotype_1542_99	Actinobacteria
1542	Betaproteobacteria	Alcaligenaceae	Bordetella	Bacteria	Burkholderiales	oligotype_1543_99	Proteobacteria
1543	Actinobacteria	Micrococcaceae	Kocuria	Bacteria	Micrococcales	oligotype_1544_99	Actinobacteria	Kocuria rhizophila
1544	Actinobacteria	Corynebacteriaceae	Corynebacterium	Bacteria	Actinomycetales	oligotype_1545_98	Actinobacteria
1545	Gammaproteobacteria	Pasteurellaceae	Basfia	Bacteria	Pasteurellales	oligotype_1546_98	Proteobacteria
1546	Alphaproteobacteria	Brucellaceae	Ochrobactrum	Bacteria	Rhizobiales	oligotype_1547_98	Proteobacteria	Ochrobactrum intermedium
1547	Gammaproteobacteria	Moraxellaceae	Acinetobacter	Bacteria	Pseudomonadales	oligotype_1548_98	Proteobacteria	Acinetobacter bereziniae
1548	Clostridia			Bacteria	Clostridiales	oligotype_1549_97	Firmicutes
1549						oligotype_1550_97
1550	Sphingobacteriia	Chitinophagaceae		Bacteria	Sphingobacteriales	oligotype_1551_97	Bacteroidetes
1551	Actinobacteria	Corynebacteriaceae	Corynebacterium	Bacteria	Actinomycetales	oligotype_1552_97	Actinobacteria
1552	Betaproteobacteria	Rhodocyclaceae	Azospira	Bacteria	Rhodocyclales	oligotype_1553_97	Proteobacteria
1553	Epsilonproteobacteria	Campylobacteraceae		Bacteria	Campylobacterales	oligotype_1554_96	Proteobacteria
1554						oligotype_1555_96
1555	Gammaproteobacteria	Moraxellaceae	Acinetobacter	Bacteria	Pseudomonadales	oligotype_1556_95	Proteobacteria
1556	Actinobacteria	Corynebacteriaceae	Corynebacterium	Bacteria	Actinomycetales	oligotype_1557_95	Actinobacteria	Corynebacterium aurimucosum
1557	Flavobacteriia	Flavobacteriaceae	Elizabethkingia	Bacteria	Flavobacteriales	oligotype_1558_95	Bacteroidetes
1558	Clostridia	Lachnospiraceae	Anaerostipes	Bacteria	Clostridiales	oligotype_1559_95	Firmicutes
1559	Erysipelotrichia	Erysipelotrichaceae	Catenibacterium	Bacteria	Erysipelotrichales	oligotype_1560_95	Firmicutes	Catenibacterium mitsuokai
1560	Fusobacteriia	Leptotrichiaceae	Leptotrichia	Bacteria	Fusobacteriales	oligotype_1561_95	Fusobacteria
1561	Bacilli	Bacillaceae	Lysinibacillus	Bacteria	Bacillales	oligotype_1562_94	Firmicutes	Lysinibacillus fusiformis
1562	Betaproteobacteria	Comamonadaceae		Bacteria	Burkholderiales	oligotype_1563_94	Proteobacteria
1563	Betaproteobacteria	0	Leptothrix	Bacteria	Burkholderiales	oligotype_1564_94	Proteobacteria
1564	Gammaproteobacteria	Enterobacteriaceae		Bacteria	Enterobacterales	oligotype_1565_94	Proteobacteria
1565	Gammaproteobacteria	Enterobacteriaceae	Providencia	Bacteria	Enterobacterales	oligotype_1566_94	Proteobacteria
1566						oligotype_1567_94
1567	Actinobacteria	Intrasporangiaceae	Janibacter	Bacteria	Micrococcales	oligotype_1568_94	Actinobacteria	Janibacter hoylei
1568	Alphaproteobacteria	Sphingomonadaceae	Sphingomonas	Bacteria	Sphingomonadales	oligotype_1569_94	Proteobacteria
1569	Bacilli	Paenibacillaceae	Brevibacillus	Bacteria	Bacillales	oligotype_1570_93	Firmicutes	Brevibacillus laterosporus
1570	Bacteroidia	Porphyromonadaceae		Bacteria	Bacteroidales	oligotype_1571_93	Bacteroidetes
1571	Gammaproteobacteria	Pseudomonadaceae	Pseudomonas	Bacteria	Pseudomonadales	oligotype_1572_93	Proteobacteria	Pseudomonas mendocina
1572	Bacilli	Staphylococcaceae		Bacteria	Bacillales	oligotype_1573_93	Firmicutes
1573	Actinobacteria			Bacteria		oligotype_1574_93	Actinobacteria
1574	Alphaproteobacteria			Bacteria	Rhizobiales	oligotype_1575_93	Proteobacteria
1575	Actinobacteria	Intrasporangiaceae	Janibacter	Bacteria	Micrococcales	oligotype_1576_92	Actinobacteria
1576	Alphaproteobacteria	Rhodobacteraceae		Bacteria	Rhodobacterales	oligotype_1577_92	Proteobacteria
1577	Actinobacteria	Corynebacteriaceae	Corynebacterium	Bacteria	Actinomycetales	oligotype_1578_92	Actinobacteria
1578	Sphingobacteriia	Chitinophagaceae		Bacteria	Sphingobacteriales	oligotype_1579_92	Bacteroidetes
1579	Betaproteobacteria	Comamonadaceae		Bacteria	Burkholderiales	oligotype_1580_92	Proteobacteria
1580	Gammaproteobacteria	Enterobacteriaceae	Rahnella	Bacteria	Enterobacterales	oligotype_1581_92	Proteobacteria	Rahnella aquatilis
1581	Fusobacteriia	Leptotrichiaceae	Leptotrichia	Bacteria	Fusobacteriales	oligotype_1582_91	Fusobacteria
1582	Bacilli	Bacillaceae	Bacillus	Bacteria	Bacillales	oligotype_1583_91	Firmicutes	Bacillus pumilus
1583						oligotype_1584_91
1584	Bacteroidia	Prevotellaceae	Prevotella	Bacteria	Bacteroidales	oligotype_1585_91	Bacteroidetes
1585	Clostridia	Clostridiaceae	Clostridium	Bacteria	Clostridiales	oligotype_1586_91	Firmicutes
1586	Gammaproteobacteria	Moraxellaceae	Acinetobacter	Bacteria	Pseudomonadales	oligotype_1587_91	Proteobacteria
1587	Betaproteobacteria	Comamonadaceae	Acidovorax	Bacteria	Burkholderiales	oligotype_1588_91	Proteobacteria	Acidovorax ebreus
1588	Negativicutes	Veillonellaceae	Veillonella	Bacteria	Veillonellales	oligotype_1589_91	Firmicutes	Veillonella parvula
1589	Alphaproteobacteria	Rhizobiaceae	Sinorhizobium	Bacteria	Rhizobiales	oligotype_1590_91	Proteobacteria
1590	Bacilli	Carnobacteriaceae	Granulicatella	Bacteria	Lactobacillales	oligotype_1591_90	Firmicutes	Granulicatella elegans
1591	Betaproteobacteria	Neisseriaceae	Eikenella	Bacteria	Neisseriales	oligotype_1592_90	Proteobacteria	Eikenella corrodens
1592	Gammaproteobacteria	Moraxellaceae	Acinetobacter	Bacteria	Pseudomonadales	oligotype_1593_90	Proteobacteria
1593	Bacilli	Streptococcaceae	Streptococcus	Bacteria	Lactobacillales	oligotype_1594_90	Firmicutes
1594	Gammaproteobacteria	Enterobacteriaceae	Rahnella	Bacteria	Enterobacterales	oligotype_1595_90	Proteobacteria	Rahnella aquatilis
1595	Clostridia	Oscillospiraceae		Bacteria	Clostridiales	oligotype_1596_89	Firmicutes
1596	Gammaproteobacteria	Enterobacteriaceae	Pantoea	Bacteria	Enterobacterales	oligotype_1597_89	Proteobacteria
1597	Actinobacteria	Micrococcaceae		Bacteria	Micrococcales	oligotype_1598_89	Actinobacteria
1598	Coriobacteriia	Coriobacteriaceae	Collinsella	Bacteria	Coriobacteriales	oligotype_1599_89	Actinobacteria
1599	Gammaproteobacteria	Pseudomonadaceae	Pseudomonas	Bacteria	Pseudomonadales	oligotype_1600_89	Proteobacteria
1600	Negativicutes	Veillonellaceae	Dialister	Bacteria	Veillonellales	oligotype_1601_88	Firmicutes	Dialister invisus
1601	Alphaproteobacteria	Caulobacteraceae	Brevundimonas	Bacteria	Caulobacterales	oligotype_1602_88	Proteobacteria
1602	Actinobacteria	Actinomycetaceae	Actinomyces	Bacteria	Actinomycetales	oligotype_1603_88	Actinobacteria	Actinomyces naeslundii
1603	Alphaproteobacteria	Rhodobacteraceae	Paracoccus	Bacteria	Rhodobacterales	oligotype_1604_88	Proteobacteria
1604	Gammaproteobacteria	Enterobacteriaceae		Bacteria	Enterobacterales	oligotype_1605_87	Proteobacteria
1605	Gammaproteobacteria	Pseudomonadaceae	Pseudomonas	Bacteria	Pseudomonadales	oligotype_1606_87	Proteobacteria
1606	Bacilli	Staphylococcaceae	Staphylococcus	Bacteria	Bacillales	oligotype_1607_87	Firmicutes	Staphylococcus epidermidis
1607	Bacteroidia	Rikenellaceae	Alistipes	Bacteria	Bacteroidales	oligotype_1608_87	Bacteroidetes	Alistipes putredinis
1608	Gammaproteobacteria	Enterobacteriaceae	Serratia	Bacteria	Enterobacterales	oligotype_1609_87	Proteobacteria	Serratia proteamaculans
1609						oligotype_1610_87
1610	Alphaproteobacteria	Acetobacteraceae		Bacteria	Rhodospirillales	oligotype_1611_87	Proteobacteria
1611	Gammaproteobacteria	Moraxellaceae	Acinetobacter	Bacteria	Pseudomonadales	oligotype_1612_86	Proteobacteria
1612						oligotype_1613_86
1613						oligotype_1614_86
1614	Actinobacteria	Micrococcaceae	Rothia	Bacteria	Micrococcales	oligotype_1615_86	Actinobacteria	Rothia mucilaginosa
1615	Alphaproteobacteria	Rhodobacteraceae	Paracoccus	Bacteria	Rhodobacterales	oligotype_1616_86	Proteobacteria
1616	Gammaproteobacteria	Pasteurellaceae	Haemophilus	Bacteria	Pasteurellales	oligotype_1617_86	Proteobacteria	Haemophilus parainfluenzae
1617	Bacilli	Bacillaceae	Bacillus	Bacteria	Bacillales	oligotype_1618_85	Firmicutes
1618	Bacteroidia	Porphyromonadaceae	Porphyromonas	Bacteria	Bacteroidales	oligotype_1619_85	Bacteroidetes	Porphyromonas asaccharolytica
1619	Betaproteobacteria	Comamonadaceae	Acidovorax	Bacteria	Burkholderiales	oligotype_1620_85	Proteobacteria
1620	Bacteroidia			Bacteria	Bacteroidales	oligotype_1621_84	Bacteroidetes
1621	Alphaproteobacteria	Rhodobacteraceae		Bacteria	Rhodobacterales	oligotype_1622_84	Proteobacteria
1622	Alphaproteobacteria	Methylobacteriaceae	Methylobacterium	Bacteria	Rhizobiales	oligotype_1623_84	Proteobacteria
1623	Betaproteobacteria	Oxalobacteraceae	Massilia	Bacteria	Burkholderiales	oligotype_1624_84	Proteobacteria
1624	Tissierellia	Peptoniphilaceae		Bacteria	Tissierellales	oligotype_1625_83	Firmicutes
1625	Flavobacteriia	Flavobacteriaceae	Elizabethkingia	Bacteria	Flavobacteriales	oligotype_1626_83	Bacteroidetes
1626	Alphaproteobacteria	Rhodospirillaceae		Bacteria	Rhodospirillales	oligotype_1627_83	Proteobacteria
1627						oligotype_1628_83
1628	Gammaproteobacteria	Alteromonadaceae	Alishewanella	Bacteria	Alteromonadales	oligotype_1629_83	Proteobacteria
1629	Gammaproteobacteria	Moraxellaceae	Acinetobacter	Bacteria	Pseudomonadales	oligotype_1630_83	Proteobacteria
1630	Bacilli			Bacteria	Bacillales	oligotype_1631_83	Firmicutes
1631	0	Nostocaceae	Nostoc	Bacteria	Nostocales	oligotype_1632_82	Cyanobacteria
1632	Betaproteobacteria			Bacteria	Burkholderiales	oligotype_1633_82	Proteobacteria
1633	Gammaproteobacteria	Pasteurellaceae	Haemophilus	Bacteria	Pasteurellales	oligotype_1634_82	Proteobacteria	Haemophilus parainfluenzae
1634	Flavobacteriia	Flavobacteriaceae	Flavobacterium	Bacteria	Flavobacteriales	oligotype_1635_82	Bacteroidetes
1635	Alphaproteobacteria	Sphingomonadaceae	Sphingomonas	Bacteria	Sphingomonadales	oligotype_1636_82	Proteobacteria
1636	Alphaproteobacteria	Rhodobacteraceae	Rhodobacter	Bacteria	Rhodobacterales	oligotype_1637_82	Proteobacteria
1637	Gammaproteobacteria	Pseudomonadaceae	Pseudomonas	Bacteria	Pseudomonadales	oligotype_1638_82	Proteobacteria
1638	Gammaproteobacteria	Moraxellaceae	Acinetobacter	Bacteria	Pseudomonadales	oligotype_1639_82	Proteobacteria	Acinetobacter johnsonii
1639	Betaproteobacteria	0	Rubrivivax	Bacteria	Burkholderiales	oligotype_1640_82	Proteobacteria
1640	Bacteroidia	Prevotellaceae	Prevotella	Bacteria	Bacteroidales	oligotype_1641_81	Bacteroidetes	Prevotella bivia
1641	Alphaproteobacteria	Sphingomonadaceae	Sphingomonas	Bacteria	Sphingomonadales	oligotype_1642_81	Proteobacteria
1642	Gammaproteobacteria	Coxiellaceae		Bacteria	Legionellales	oligotype_1643_81	Proteobacteria
1643	Gammaproteobacteria	Enterobacteriaceae		Bacteria	Enterobacterales	oligotype_1644_81	Proteobacteria
1644	Alphaproteobacteria	Methylobacteriaceae	Methylobacterium	Bacteria	Rhizobiales	oligotype_1645_81	Proteobacteria
1645	Gammaproteobacteria	Pseudomonadaceae	Pseudomonas	Bacteria	Pseudomonadales	oligotype_1646_80	Proteobacteria
1646	Alphaproteobacteria	Sphingomonadaceae	Sphingobium	Bacteria	Sphingomonadales	oligotype_1647_80	Proteobacteria
1647	Alphaproteobacteria	Methylobacteriaceae	Methylobacterium	Bacteria	Rhizobiales	oligotype_1648_80	Proteobacteria	Methylobacterium radiotolerans
1648				Bacteria		oligotype_1649_80
1649	Flavobacteriia	Flavobacteriaceae	Bergeyella	Bacteria	Flavobacteriales	oligotype_1650_80	Bacteroidetes
1650	Oligoflexia			Bacteria	Bacteriovoracales	oligotype_1651_80	Proteobacteria
1651	Alphaproteobacteria	Sphingomonadaceae	Sphingomonas	Bacteria	Sphingomonadales	oligotype_1652_80	Proteobacteria
1652	Bacilli	Streptococcaceae	Streptococcus	Bacteria	Lactobacillales	oligotype_1653_79	Firmicutes	Streptococcus anginosus
1653	Gammaproteobacteria	Enterobacteriaceae	Citrobacter	Bacteria	Enterobacterales	oligotype_1654_79	Proteobacteria	Citrobacter youngae
1654	Clostridia			Bacteria	Clostridiales	oligotype_1655_79	Firmicutes
1655	Alphaproteobacteria	Rickettsiaceae	Rickettsia	Bacteria	Rickettsiales	oligotype_1656_79	Proteobacteria
1656	Actinobacteria	Dietziaceae	Dietzia	Bacteria	Actinomycetales	oligotype_1657_79	Actinobacteria
1657	Actinobacteria	Dermacoccaceae		Bacteria	Micrococcales	oligotype_1658_79	Actinobacteria
1658	Gammaproteobacteria	Enterobacteriaceae	Proteus	Bacteria	Enterobacterales	oligotype_1659_79	Proteobacteria	Proteus mirabilis
1659						oligotype_1660_79
1660	Clostridia	Clostridiaceae	Clostridium	Bacteria	Clostridiales	oligotype_1661_79	Firmicutes
1661	Gammaproteobacteria	Moraxellaceae	Acinetobacter	Bacteria	Pseudomonadales	oligotype_1662_79	Proteobacteria
1662	Bacilli	Staphylococcaceae	Staphylococcus	Bacteria	Bacillales	oligotype_1663_79	Firmicutes	Staphylococcus lugdunensis
1663	Clostridia	Lachnospiraceae	Lachnoclostridium	Bacteria	Clostridiales	oligotype_1664_79	Firmicutes	Clostridium symbiosum
1664	Actinobacteria	Micrococcaceae	Pseudarthrobacter	Bacteria	Micrococcales	oligotype_1665_79	Actinobacteria
1665	Clostridia	Clostridiaceae	Clostridium	Bacteria	Clostridiales	oligotype_1666_79	Firmicutes	Clostridium perfringens
1666	Alphaproteobacteria	Aurantimonadaceae	Aurantimonas	Bacteria	Rhizobiales	oligotype_1667_79	Proteobacteria
1667	Gammaproteobacteria	Enterobacteriaceae	Pantoea	Bacteria	Enterobacterales	oligotype_1668_78	Proteobacteria	Pantoea ananatis
1668	Gammaproteobacteria	Ectothiorhodospiraceae		Bacteria	Chromatiales	oligotype_1669_78	Proteobacteria
1669						oligotype_1670_78
1670	0	Oscillatoriaceae		Bacteria	Oscillatoriales	oligotype_1671_78	Cyanobacteria
1671	Gammaproteobacteria	Enterobacteriaceae	Salmonella	Bacteria	Enterobacterales	oligotype_1672_78	Proteobacteria	Salmonella enterica
1672	Gammaproteobacteria	Pseudomonadaceae	Pseudomonas	Bacteria	Pseudomonadales	oligotype_1673_77	Proteobacteria
1673	Actinobacteria	Microbacteriaceae	Microbacterium	Bacteria	Micrococcales	oligotype_1674_77	Actinobacteria
1674	Actinobacteria	Micromonosporaceae		Bacteria	Micromonosporales	oligotype_1675_77	Actinobacteria
1675	Gammaproteobacteria	Pasteurellaceae	Haemophilus	Bacteria	Pasteurellales	oligotype_1676_77	Proteobacteria
1676	Clostridia	Clostridiaceae	Clostridium	Bacteria	Clostridiales	oligotype_1677_77	Firmicutes
1677	Alphaproteobacteria	Caulobacteraceae	Brevundimonas	Bacteria	Caulobacterales	oligotype_1678_76	Proteobacteria	Brevundimonas diminuta
1678	Gammaproteobacteria	Pasteurellaceae	Haemophilus	Bacteria	Pasteurellales	oligotype_1679_76	Proteobacteria	Haemophilus parainfluenzae
1679						oligotype_1680_76
1680	Gammaproteobacteria	Pseudomonadaceae	Pseudomonas	Bacteria	Pseudomonadales	oligotype_1681_76	Proteobacteria	Pseudomonas fluorescens
1681	Alphaproteobacteria	Sphingomonadaceae	Sphingomonas	Bacteria	Sphingomonadales	oligotype_1682_76	Proteobacteria
1682	Clostridia	Clostridiaceae	Clostridium	Bacteria	Clostridiales	oligotype_1683_76	Firmicutes
1683						oligotype_1684_76
1684	Actinobacteria	Actinomycetaceae	Actinomyces	Bacteria	Actinomycetales	oligotype_1685_75	Actinobacteria	Actinomyces viscosus
1685	Gammaproteobacteria	Moraxellaceae	Acinetobacter	Bacteria	Pseudomonadales	oligotype_1686_75	Proteobacteria	Acinetobacter parvus
1686	Clostridia	Peptostreptococcaceae	Peptostreptococcus	Bacteria	Clostridiales	oligotype_1687_75	Firmicutes	Peptostreptococcus stomatis
1687	Negativicutes	Veillonellaceae	Veillonella	Bacteria	Veillonellales	oligotype_1688_75	Firmicutes
1688						oligotype_1689_75
1689						oligotype_1690_75
1690	Gammaproteobacteria	Moraxellaceae	Acinetobacter	Bacteria	Pseudomonadales	oligotype_1691_75	Proteobacteria
1691	Actinobacteria	Brevibacteriaceae		Bacteria	Micrococcales	oligotype_1692_75	Actinobacteria
1692				Bacteria		oligotype_1693_75
1693	Gammaproteobacteria	Enterobacteriaceae	Hafnia	Bacteria	Enterobacterales	oligotype_1694_75	Proteobacteria	Hafnia alvei
1694	Alphaproteobacteria	Rhodobacteraceae	Paracoccus	Bacteria	Rhodobacterales	oligotype_1695_74	Proteobacteria
1695	Gammaproteobacteria	Enterobacteriaceae	Providencia	Bacteria	Enterobacterales	oligotype_1696_74	Proteobacteria
1696	Betaproteobacteria	Oxalobacteraceae		Bacteria	Burkholderiales	oligotype_1697_74	Proteobacteria
1697	Alphaproteobacteria	Caulobacteraceae	Brevundimonas	Bacteria	Caulobacterales	oligotype_1698_74	Proteobacteria
1698	Alphaproteobacteria	Sphingomonadaceae	Sphingomonas	Bacteria	Sphingomonadales	oligotype_1699_73	Proteobacteria	Sphingomonas echinoides
1699	Gammaproteobacteria	Moraxellaceae	Acinetobacter	Bacteria	Pseudomonadales	oligotype_1700_73	Proteobacteria	Acinetobacter parvus
1700	Clostridia	Clostridiaceae		Bacteria	Clostridiales	oligotype_1701_73	Firmicutes
1701				Bacteria		oligotype_1702_73
1702	Bacilli	Bacillales Unassigned Family	Gemella	Bacteria	Bacillales	oligotype_1703_73	Firmicutes	Gemella morbillorum
1703	Gammaproteobacteria	Moraxellaceae	Acinetobacter	Bacteria	Pseudomonadales	oligotype_1704_73	Proteobacteria	Acinetobacter bereziniae
1704	Clostridia	Clostridiaceae	Clostridium	Bacteria	Clostridiales	oligotype_1705_73	Firmicutes
1705	Gammaproteobacteria	Pseudomonadaceae	Pseudomonas	Bacteria	Pseudomonadales	oligotype_1706_73	Proteobacteria
1706	Bacilli	Bacillaceae	Bacillus	Bacteria	Bacillales	oligotype_1707_73	Firmicutes
1707	Bacilli	Bacillaceae	Lysinibacillus	Bacteria	Bacillales	oligotype_1708_72	Firmicutes	Lysinibacillus fusiformis
1708	Actinobacteria	Micrococcaceae	Rothia	Bacteria	Micrococcales	oligotype_1709_72	Actinobacteria	Rothia mucilaginosa
1709	Actinobacteria	Micrococcaceae	Glutamicibacter	Bacteria	Micrococcales	oligotype_1710_72	Actinobacteria	Glutamicibacter arilaitensis
1710	Clostridia	Lachnospiraceae		Bacteria	Clostridiales	oligotype_1711_72	Firmicutes
1711	Negativicutes	Veillonellaceae	Veillonella	Bacteria	Veillonellales	oligotype_1712_72	Firmicutes	Veillonella parvula
1712	Gammaproteobacteria	Halomonadaceae		Bacteria	Oceanospirillales	oligotype_1713_72	Proteobacteria
1713	Actinobacteria	Bifidobacteriaceae	Bifidobacterium	Bacteria	Bifidobacteriales	oligotype_1714_72	Actinobacteria	Bifidobacterium longum
1714						oligotype_1715_71
1715	Negativicutes	Veillonellaceae		Bacteria	Veillonellales	oligotype_1716_71	Firmicutes
1716						oligotype_1717_71
1717	Bacteroidia	Bacteroidaceae	Bacteroides	Bacteria	Bacteroidales	oligotype_1718_71	Bacteroidetes
1718	Bacteroidia	Porphyromonadaceae		Bacteria	Bacteroidales	oligotype_1719_71	Bacteroidetes
1719						oligotype_1720_71
1720	Alphaproteobacteria	Rhodobacteraceae		Bacteria	Rhodobacterales	oligotype_1721_71	Proteobacteria
1721	Flavobacteriia	Flavobacteriaceae		Bacteria	Flavobacteriales	oligotype_1722_71	Bacteroidetes
1722	Erysipelotrichia	Erysipelotrichaceae	Absiella	Bacteria	Erysipelotrichales	oligotype_1723_71	Firmicutes	Absiella dolichum
1723	Bacilli	Bacillaceae	Lysinibacillus	Bacteria	Bacillales	oligotype_1724_70	Firmicutes
1724	Clostridia			Bacteria	Clostridiales	oligotype_1725_70	Firmicutes
1725	Bacilli	Bacillales Unassigned Family	Gemella	Bacteria	Bacillales	oligotype_1726_70	Firmicutes	Gemella morbillorum
1726	Alphaproteobacteria	Caulobacteraceae	Caulobacter	Bacteria	Caulobacterales	oligotype_1727_69	Proteobacteria
1727						oligotype_1728_69
1728	Bacteroidia	Prevotellaceae		Bacteria	Bacteroidales	oligotype_1729_69	Bacteroidetes
1729	Deinococci	Thermaceae	Thermus	Bacteria	Thermales	oligotype_1730_69	Deinococcus-Thermus	Thermus scotoductus
1730	Gammaproteobacteria	Moraxellaceae	Acinetobacter	Bacteria	Pseudomonadales	oligotype_1731_69	Proteobacteria	Acinetobacter parvus
1731	Gammaproteobacteria	Pseudomonadaceae	Pseudomonas	Bacteria	Pseudomonadales	oligotype_1732_69	Proteobacteria	Pseudomonas psychrotolerans
1732	Bacilli	Paenibacillaceae	Brevibacillus	Bacteria	Bacillales	oligotype_1733_68	Firmicutes	Brevibacillus laterosporus
1733	Clostridia	Lachnospiraceae	Stomatobaculum	Bacteria	Clostridiales	oligotype_1734_68	Firmicutes	Stomatobaculum longum
1734	Gammaproteobacteria	Enterobacteriaceae	Providencia	Bacteria	Enterobacterales	oligotype_1735_68	Proteobacteria
1735	Fusobacteriia	Fusobacteriaceae	Fusobacterium	Bacteria	Fusobacteriales	oligotype_1736_68	Fusobacteria	Fusobacterium nucleatum
1736	Bacilli	Carnobacteriaceae	Alloiococcus	Bacteria	Lactobacillales	oligotype_1737_68	Firmicutes	Alloiococcus otitis
1737	Bacteroidia	Rikenellaceae	Alistipes	Bacteria	Bacteroidales	oligotype_1738_68	Bacteroidetes
1738	Alphaproteobacteria	Sphingomonadaceae	Sphingomonas	Bacteria	Sphingomonadales	oligotype_1739_68	Proteobacteria	Sphingomonas echinoides
1739	Sphingobacteriia	Sphingobacteriaceae		Bacteria	Sphingobacteriales	oligotype_1740_68	Bacteroidetes
1740	Bacilli	Bacillaceae	Bacillus	Bacteria	Bacillales	oligotype_1741_68	Firmicutes
1741	Bacilli	Streptococcaceae	Streptococcus	Bacteria	Lactobacillales	oligotype_1742_67	Firmicutes
1742	Fusobacteriia	Leptotrichiaceae	Leptotrichia	Bacteria	Fusobacteriales	oligotype_1743_67	Fusobacteria
1743	Gammaproteobacteria	Cardiobacteriaceae	Cardiobacterium	Bacteria	Cardiobacteriales	oligotype_1744_67	Proteobacteria	Cardiobacterium hominis
1744	Actinobacteria	Nocardioidaceae		Bacteria	Actinomycetales	oligotype_1745_67	Actinobacteria
1745	Coriobacteriia			Bacteria		oligotype_1746_67	Actinobacteria
1746	Betaproteobacteria	Oxalobacteraceae	Massilia	Bacteria	Burkholderiales	oligotype_1747_67	Proteobacteria
1747	Gammaproteobacteria	Enterobacteriaceae	Klebsiella	Bacteria	Enterobacterales	oligotype_1748_67	Proteobacteria	Klebsiella pneumoniae
1748	Gammaproteobacteria	Pseudomonadaceae	Pseudomonas	Bacteria	Pseudomonadales	oligotype_1749_67	Proteobacteria	Pseudomonas fluorescens
1749	Gammaproteobacteria	Enterobacteriaceae	Providencia	Bacteria	Enterobacterales	oligotype_1750_66	Proteobacteria
1750	Alphaproteobacteria	Rhodobacteraceae	Paracoccus	Bacteria	Rhodobacterales	oligotype_1751_66	Proteobacteria
1751	Bacilli	Bacillaceae	Bacillus	Bacteria	Bacillales	oligotype_1752_66	Firmicutes
1752	Gammaproteobacteria	Moraxellaceae	Acinetobacter	Bacteria	Pseudomonadales	oligotype_1753_66	Proteobacteria
1753	Bacilli			Bacteria		oligotype_1754_65	Firmicutes
1754	Cytophagia	Cytophagaceae	Dyadobacter	Bacteria	Cytophagales	oligotype_1755_65	Bacteroidetes
1755	Gammaproteobacteria	Enterobacteriaceae	Klebsiella	Bacteria	Enterobacterales	oligotype_1756_65	Proteobacteria
1756	Gammaproteobacteria	Enterobacteriaceae	Klebsiella	Bacteria	Enterobacterales	oligotype_1757_65	Proteobacteria	Klebsiella oxytoca
1757						oligotype_1758_65
1758	Gammaproteobacteria	Moraxellaceae	Acinetobacter	Bacteria	Pseudomonadales	oligotype_1759_65	Proteobacteria	Acinetobacter baumannii
1759	Betaproteobacteria	Alcaligenaceae		Bacteria	Burkholderiales	oligotype_1760_65	Proteobacteria
1760	Bacilli	Bacillaceae	Bacillus	Bacteria	Bacillales	oligotype_1761_65	Firmicutes	Bacillus megaterium
1761	Alphaproteobacteria	Sphingomonadaceae		Bacteria	Sphingomonadales	oligotype_1762_65	Proteobacteria
1762	Alphaproteobacteria	Rhizobiaceae	Sinorhizobium	Bacteria	Rhizobiales	oligotype_1763_65	Proteobacteria
1763	Bacteroidia	Bacteroidaceae	Bacteroides	Bacteria	Bacteroidales	oligotype_1764_64	Bacteroidetes	Bacteroides thetaiotaomicron
1764	Clostridia	Ruminococcaceae		Bacteria	Clostridiales	oligotype_1765_64	Firmicutes
1765	Clostridia	Lachnospiraceae	Blautia	Bacteria	Clostridiales	oligotype_1766_64	Firmicutes
1766	Betaproteobacteria	Burkholderiaceae	Burkholderia	Bacteria	Burkholderiales	oligotype_1767_64	Proteobacteria	Burkholderia ambifaria
1767	Gammaproteobacteria	Moraxellaceae	Acinetobacter	Bacteria	Pseudomonadales	oligotype_1768_64	Proteobacteria
1768	Flavobacteriia	Flavobacteriaceae	Chryseobacterium	Bacteria	Flavobacteriales	oligotype_1769_64	Bacteroidetes
1769						oligotype_1770_64
1770	Gammaproteobacteria	Alcanivoracaceae	Alcanivorax	Bacteria	Oceanospirillales	oligotype_1771_64	Proteobacteria
1771	Deinococci	Deinococcaceae	Deinococcus	Bacteria	Deinococcales	oligotype_1772_64	Deinococcus-Thermus
1772	Gammaproteobacteria	Xanthomonadaceae	Stenotrophomonas	Bacteria	Xanthomonadales	oligotype_1773_63	Proteobacteria
1773	Betaproteobacteria	Oxalobacteraceae	Massilia	Bacteria	Burkholderiales	oligotype_1774_63	Proteobacteria
1774	Deltaproteobacteria	Desulfovibrionaceae	Bilophila	Bacteria	Desulfovibrionales	oligotype_1775_63	Proteobacteria	Bilophila wadsworthia
1775	Bacteroidia	Prevotellaceae	Prevotella	Bacteria	Bacteroidales	oligotype_1776_63	Bacteroidetes	Prevotella denticola
1776	Betaproteobacteria	Comamonadaceae	Acidovorax	Bacteria	Burkholderiales	oligotype_1777_63	Proteobacteria	Acidovorax ebreus
1777	Alphaproteobacteria	Caulobacteraceae	Brevundimonas	Bacteria	Caulobacterales	oligotype_1778_62	Proteobacteria
1778	Gammaproteobacteria	Pseudomonadaceae	Pseudomonas	Bacteria	Pseudomonadales	oligotype_1779_62	Proteobacteria
1779	Gammaproteobacteria	Enterobacteriaceae	Salmonella	Bacteria	Enterobacterales	oligotype_1780_62	Proteobacteria	Salmonella bongori
1780	Alphaproteobacteria	Methylobacteriaceae	Methylobacterium	Bacteria	Rhizobiales	oligotype_1781_62	Proteobacteria
1781	Gammaproteobacteria	Sinobacteraceae		Bacteria	Nevskiales	oligotype_1782_62	Proteobacteria
1782	Gammaproteobacteria	Moraxellaceae	Acinetobacter	Bacteria	Pseudomonadales	oligotype_1783_61	Proteobacteria
1783	Actinobacteria	Bifidobacteriaceae	Gardnerella	Bacteria	Bifidobacteriales	oligotype_1784_61	Actinobacteria	Gardnerella vaginalis
1784						oligotype_1785_61
1785	Sphingobacteriia	Chitinophagaceae		Bacteria	Sphingobacteriales	oligotype_1786_61	Bacteroidetes
1786	Deltaproteobacteria			Bacteria		oligotype_1787_61	Proteobacteria
1787	Betaproteobacteria	Oxalobacteraceae	Massilia	Bacteria	Burkholderiales	oligotype_1788_61	Proteobacteria
1788	Alphaproteobacteria	Rhodobacteraceae	Paracoccus	Bacteria	Rhodobacterales	oligotype_1789_61	Proteobacteria	Paracoccus denitrificans
1789	Bacilli	Enterococcaceae	Enterococcus	Bacteria	Lactobacillales	oligotype_1790_60	Firmicutes
1790	Betaproteobacteria	Neisseriaceae	Neisseria	Bacteria	Neisseriales	oligotype_1791_60	Proteobacteria	Neisseria elongata
1791	Gammaproteobacteria	Cardiobacteriaceae		Bacteria	Cardiobacteriales	oligotype_1792_60	Proteobacteria
1792						oligotype_1793_60
1793	Actinobacteria	Corynebacteriaceae	Corynebacterium	Bacteria	Actinomycetales	oligotype_1794_60	Actinobacteria
1794	Bacilli	Staphylococcaceae	Staphylococcus	Bacteria	Bacillales	oligotype_1795_60	Firmicutes	Staphylococcus epidermidis
1795	Gammaproteobacteria	Moraxellaceae	Acinetobacter	Bacteria	Pseudomonadales	oligotype_1796_60	Proteobacteria	Acinetobacter baumannii
1796	Gammaproteobacteria	Pseudomonadaceae	Pseudomonas	Bacteria	Pseudomonadales	oligotype_1797_60	Proteobacteria	Pseudomonas mendocina
1797	Gammaproteobacteria	Xanthomonadaceae	Xanthomonas	Bacteria	Xanthomonadales	oligotype_1798_60	Proteobacteria
1798	Actinobacteria	Micrococcaceae	Rothia	Bacteria	Micrococcales	oligotype_1799_60	Actinobacteria	Rothia mucilaginosa
1799	Betaproteobacteria	Burkholderiaceae	Burkholderia	Bacteria	Burkholderiales	oligotype_1800_60	Proteobacteria
1800	Gammaproteobacteria	Xanthomonadaceae		Bacteria	Xanthomonadales	oligotype_1801_60	Proteobacteria
1801	Sphingobacteriia	Sphingobacteriaceae		Bacteria	Sphingobacteriales	oligotype_1802_60	Bacteroidetes
1802	Gammaproteobacteria	Moraxellaceae	Acinetobacter	Bacteria	Pseudomonadales	oligotype_1803_59	Proteobacteria
1803	Cytophagia	Flammeovirgaceae		Bacteria	Cytophagales	oligotype_1804_59	Bacteroidetes
1804	Erysipelotrichia	Erysipelotrichaceae	Solobacterium	Bacteria	Erysipelotrichales	oligotype_1805_59	Firmicutes	Solobacterium moorei
1805	Clostridia	Lachnospiraceae		Bacteria	Clostridiales	oligotype_1806_59	Firmicutes
1806	Actinobacteria			Bacteria		oligotype_1807_59	Actinobacteria
1807	Negativicutes	Veillonellaceae	Veillonella	Bacteria	Veillonellales	oligotype_1808_59	Firmicutes	Veillonella parvula
1808	Alphaproteobacteria	Beijerinckiaceae	Methylocella	Bacteria	Rhizobiales	oligotype_1809_59	Proteobacteria
1809						oligotype_1810_59
1810	Cytophagia	Cyclobacteriaceae		Bacteria	Cytophagales	oligotype_1811_59	Bacteroidetes
1811				Bacteria		oligotype_1812_58
1812	Bacilli	Streptococcaceae	Streptococcus	Bacteria	Lactobacillales	oligotype_1813_58	Firmicutes
1813	Bacilli	Aerococcaceae		Bacteria	Lactobacillales	oligotype_1814_58	Firmicutes
1814	Gammaproteobacteria	Enterobacteriaceae	Escherichia	Bacteria	Enterobacterales	oligotype_1815_58	Proteobacteria	Escherichia coli
1815	Betaproteobacteria	Oxalobacteraceae		Bacteria	Burkholderiales	oligotype_1816_58	Proteobacteria
1816	Alphaproteobacteria	Rhodobacteraceae	Rhodobacter	Bacteria	Rhodobacterales	oligotype_1817_58	Proteobacteria
1817	Deinococci	Trueperaceae		Bacteria	Deinococcales	oligotype_1818_58	Deinococcus-Thermus
1818	Bacilli	Streptococcaceae	Streptococcus	Bacteria	Lactobacillales	oligotype_1819_58	Firmicutes
1819	Actinobacteria	Corynebacteriaceae	Corynebacterium	Bacteria	Actinomycetales	oligotype_1820_57	Actinobacteria	Corynebacterium urealyticum
1820	Gammaproteobacteria	Rhodanobacteraceae	Rhodanobacter	Bacteria	Xanthomonadales	oligotype_1821_57	Proteobacteria
1821	Bacilli	Bacillaceae	Bacillus	Bacteria	Bacillales	oligotype_1822_57	Firmicutes
1822	Betaproteobacteria	Oxalobacteraceae		Bacteria	Burkholderiales	oligotype_1823_57	Proteobacteria
1823	Actinobacteria	Corynebacteriaceae	Corynebacterium	Bacteria	Actinomycetales	oligotype_1824_56	Actinobacteria	Corynebacterium kroppenstedtii
1824	Gammaproteobacteria	Moraxellaceae	Acinetobacter	Bacteria	Pseudomonadales	oligotype_1825_56	Proteobacteria	Acinetobacter junii
1825	Alphaproteobacteria	Sphingomonadaceae	Sphingomonas	Bacteria	Sphingomonadales	oligotype_1826_56	Proteobacteria	Sphingomonas echinoides
1826	Bacilli	Staphylococcaceae	Staphylococcus	Bacteria	Bacillales	oligotype_1827_56	Firmicutes
1827	Gammaproteobacteria	Xanthomonadaceae	Xanthomonas	Bacteria	Xanthomonadales	oligotype_1828_56	Proteobacteria
1828	Betaproteobacteria	Alcaligenaceae	Achromobacter	Bacteria	Burkholderiales	oligotype_1829_56	Proteobacteria	Achromobacter xylosoxidans
1829	Bacteroidia	Prevotellaceae	Prevotella	Bacteria	Bacteroidales	oligotype_1830_55	Bacteroidetes
1830	Fusobacteriia	Leptotrichiaceae		Bacteria	Fusobacteriales	oligotype_1831_55	Fusobacteria
1831	Flavobacteriia	Flavobacteriaceae	Elizabethkingia	Bacteria	Flavobacteriales	oligotype_1832_55	Bacteroidetes
1832	Gammaproteobacteria	Moraxellaceae	Acinetobacter	Bacteria	Pseudomonadales	oligotype_1833_55	Proteobacteria	Acinetobacter parvus
1833	Actinobacteria	Corynebacteriaceae	Corynebacterium	Bacteria	Actinomycetales	oligotype_1834_55	Actinobacteria
1834	Gammaproteobacteria	Moraxellaceae	Acinetobacter	Bacteria	Pseudomonadales	oligotype_1835_55	Proteobacteria	Acinetobacter johnsonii
1835	Sphingobacteriia	Sphingobacteriaceae	Pedobacter	Bacteria	Sphingobacteriales	oligotype_1836_55	Bacteroidetes
1836	Betaproteobacteria	Burkholderiaceae	Burkholderia	Bacteria	Burkholderiales	oligotype_1837_55	Proteobacteria
1837	Clostridia	Lachnospiraceae	Blautia	Bacteria	Clostridiales	oligotype_1838_54	Firmicutes
1838	Betaproteobacteria	Burkholderiaceae	Burkholderia	Bacteria	Burkholderiales	oligotype_1839_54	Proteobacteria	Burkholderia ambifaria
1839	Actinobacteria	Dermabacteraceae	Brachybacterium	Bacteria	Micrococcales	oligotype_1840_54	Actinobacteria
1840	Bacilli	Lactobacillaceae	Lactobacillus	Bacteria	Lactobacillales	oligotype_1841_54	Firmicutes	Lactobacillus acidophilus
1841	Betaproteobacteria	Oxalobacteraceae	Massilia	Bacteria	Burkholderiales	oligotype_1842_54	Proteobacteria
1842	Gammaproteobacteria	Enterobacteriaceae	Morganella	Bacteria	Enterobacterales	oligotype_1843_53	Proteobacteria
1843	Betaproteobacteria	Burkholderiaceae	Burkholderia	Bacteria	Burkholderiales	oligotype_1844_53	Proteobacteria	Burkholderia cenocepacia
1844	Bacilli	Bacillaceae	Bacillus	Bacteria	Bacillales	oligotype_1845_53	Firmicutes	Bacillus megaterium
1845	Bacilli	Bacillaceae	Bacillus	Bacteria	Bacillales	oligotype_1846_53	Firmicutes	Bacillus megaterium
1846	Alphaproteobacteria	Sphingomonadaceae	Sphingomonas	Bacteria	Sphingomonadales	oligotype_1847_53	Proteobacteria
1847	Bacilli	Bacillaceae	Bacillus	Bacteria	Bacillales	oligotype_1848_53	Firmicutes
1848	Bacilli	Staphylococcaceae	Staphylococcus	Bacteria	Bacillales	oligotype_1849_53	Firmicutes	Staphylococcus epidermidis
1849	Alphaproteobacteria	Sphingomonadaceae	Novosphingobium	Bacteria	Sphingomonadales	oligotype_1850_53	Proteobacteria
1850	Thermoleophilia	Conexibacteraceae		Bacteria	Solirubrobacterales	oligotype_1851_53	Actinobacteria
1851	Bacilli	Enterococcaceae	Enterococcus	Bacteria	Lactobacillales	oligotype_1852_53	Firmicutes	Enterococcus casseliflavus
1852	Alphaproteobacteria	Brucellaceae	Brucella	Bacteria	Rhizobiales	oligotype_1853_52	Proteobacteria
1853	Negativicutes	Veillonellaceae		Bacteria	Veillonellales	oligotype_1854_52	Firmicutes
1854	Bacilli	Staphylococcaceae	Staphylococcus	Bacteria	Bacillales	oligotype_1855_52	Firmicutes
1855	Actinobacteria	Corynebacteriaceae	Corynebacterium	Bacteria	Actinomycetales	oligotype_1856_52	Actinobacteria
1856	Actinobacteria	Corynebacteriaceae	Corynebacterium	Bacteria	Actinomycetales	oligotype_1857_52	Actinobacteria	Corynebacterium accolens
1857	Actinobacteria	Corynebacteriaceae	Corynebacterium	Bacteria	Actinomycetales	oligotype_1858_52	Actinobacteria	Corynebacterium casei
1858	Gammaproteobacteria	Pseudomonadaceae	Pseudomonas	Bacteria	Pseudomonadales	oligotype_1859_52	Proteobacteria
1859	Gammaproteobacteria	Pasteurellaceae	Haemophilus	Bacteria	Pasteurellales	oligotype_1860_51	Proteobacteria	Haemophilus parainfluenzae
1860	Gammaproteobacteria	Moraxellaceae	Acinetobacter	Bacteria	Pseudomonadales	oligotype_1861_51	Proteobacteria
1861	Gammaproteobacteria	Moraxellaceae	Acinetobacter	Bacteria	Pseudomonadales	oligotype_1862_51	Proteobacteria
1862	Clostridia	Lachnospiraceae	Blautia	Bacteria	Clostridiales	oligotype_1863_51	Firmicutes
1863	Deltaproteobacteria	Desulfovibrionaceae		Bacteria	Desulfovibrionales	oligotype_1864_51	Proteobacteria
1864	Bacilli	Bacillales Unassigned Family	Gemella	Bacteria	Bacillales	oligotype_1865_51	Firmicutes	Gemella morbillorum
1865	Clostridia	Lachnospiraceae	Blautia	Bacteria	Clostridiales	oligotype_1866_51	Firmicutes
1866	Gammaproteobacteria	Xanthomonadaceae	Stenotrophomonas	Bacteria	Xanthomonadales	oligotype_1867_51	Proteobacteria	Stenotrophomonas maltophilia
1867	Bacilli	Bacillaceae	Bacillus	Bacteria	Bacillales	oligotype_1868_51	Firmicutes
1868	Coriobacteriia	Coriobacteriaceae	Collinsella	Bacteria	Coriobacteriales	oligotype_1869_51	Actinobacteria	Collinsella stercoris
1869	Alphaproteobacteria	Methylobacteriaceae	Methylobacterium	Bacteria	Rhizobiales	oligotype_1870_51	Proteobacteria
1870	Alphaproteobacteria	Sphingomonadaceae	Sphingomonas	Bacteria	Sphingomonadales	oligotype_1871_51	Proteobacteria
1871	Betaproteobacteria	Oxalobacteraceae	Massilia	Bacteria	Burkholderiales	oligotype_1872_51	Proteobacteria
1872						oligotype_1873_50
1873	0	Nostocaceae	Nostoc	Bacteria	Nostocales	oligotype_1874_50	Cyanobacteria
1874				Bacteria		oligotype_1875_50	Bacteroidetes
1875	Negativicutes	Veillonellaceae		Bacteria	Veillonellales	oligotype_1876_50	Firmicutes
1876	Gammaproteobacteria	Moraxellaceae	Acinetobacter	Bacteria	Pseudomonadales	oligotype_1877_50	Proteobacteria
1877	Actinobacteria	Bifidobacteriaceae	Gardnerella	Bacteria	Bifidobacteriales	oligotype_1878_50	Actinobacteria	Gardnerella vaginalis
1878	Alphaproteobacteria	Rhodobacteraceae	Paracoccus	Bacteria	Rhodobacterales	oligotype_1879_50	Proteobacteria
1879	Deinococci	Deinococcaceae		Bacteria	Deinococcales	oligotype_1880_50	Deinococcus-Thermus
1880	Bacilli	Lactobacillaceae	Lactobacillus	Bacteria	Lactobacillales	oligotype_1881_50	Firmicutes	Lactobacillus animalis
1881	Gammaproteobacteria	Moraxellaceae	Acinetobacter	Bacteria	Pseudomonadales	oligotype_1882_50	Proteobacteria
1882	Alphaproteobacteria	Sphingomonadaceae	Sphingomonas	Bacteria	Sphingomonadales	oligotype_1883_50	Proteobacteria
1883	Bacteroidia	Porphyromonadaceae	Porphyromonas	Bacteria	Bacteroidales	oligotype_1884_50	Bacteroidetes	Porphyromonas gingivalis
1884	Alphaproteobacteria	Sphingomonadaceae	Sphingomonas	Bacteria	Sphingomonadales	oligotype_1885_50	Proteobacteria
1885	Bacilli	Enterococcaceae	Enterococcus	Bacteria	Lactobacillales	oligotype_1886_49	Firmicutes
1886	Actinobacteria	Actinomycetaceae	Actinomyces	Bacteria	Actinomycetales	oligotype_1887_49	Actinobacteria	Actinomyces odontolyticus
1887	Bacilli	Aerococcaceae		Bacteria	Lactobacillales	oligotype_1888_49	Firmicutes
1888	Bacilli	Carnobacteriaceae	Alloiococcus	Bacteria	Lactobacillales	oligotype_1889_49	Firmicutes	Alloiococcus otitis
1889	Actinobacteria	Corynebacteriaceae	Corynebacterium	Bacteria	Actinomycetales	oligotype_1890_49	Actinobacteria
1890	Gammaproteobacteria	Enterobacteriaceae		Bacteria	Enterobacterales	oligotype_1891_49	Proteobacteria
1891	Alphaproteobacteria	Sphingomonadaceae	Sphingobium	Bacteria	Sphingomonadales	oligotype_1892_49	Proteobacteria
1892	Betaproteobacteria	0	Methylibium	Bacteria	Burkholderiales	oligotype_1893_49	Proteobacteria
1893	Bacilli	Staphylococcaceae	Staphylococcus	Bacteria	Bacillales	oligotype_1894_49	Firmicutes	Staphylococcus pettenkoferi
1894	Tissierellia	Peptoniphilaceae		Bacteria	Tissierellales	oligotype_1895_48	Firmicutes
1895	Epsilonproteobacteria	Campylobacteraceae	Campylobacter	Bacteria	Campylobacterales	oligotype_1896_48	Proteobacteria
1896	Fusobacteriia	Leptotrichiaceae	Leptotrichia	Bacteria	Fusobacteriales	oligotype_1897_48	Fusobacteria
1897	Alphaproteobacteria	Caulobacteraceae	Caulobacter	Bacteria	Caulobacterales	oligotype_1898_48	Proteobacteria
1898	Betaproteobacteria	Comamonadaceae	Comamonas	Bacteria	Burkholderiales	oligotype_1899_48	Proteobacteria
1899	Gammaproteobacteria	Moraxellaceae	Acinetobacter	Bacteria	Pseudomonadales	oligotype_1900_48	Proteobacteria
1900	Clostridia	Lachnospiraceae	Lachnoanaerobaculum	Bacteria	Clostridiales	oligotype_1901_48	Firmicutes
1901						oligotype_1902_48
1902	Gammaproteobacteria	Shewanellaceae	Shewanella	Bacteria	Alteromonadales	oligotype_1903_48	Proteobacteria	Shewanella baltica
1903						oligotype_1904_48
1904	Gammaproteobacteria	Moraxellaceae	Acinetobacter	Bacteria	Pseudomonadales	oligotype_1905_47	Proteobacteria
1905	Alphaproteobacteria	Sphingomonadaceae	Novosphingobium	Bacteria	Sphingomonadales	oligotype_1906_47	Proteobacteria
1906	Tissierellia	Peptoniphilaceae	Parvimonas	Bacteria	Tissierellales	oligotype_1907_47	Firmicutes
1907	Gammaproteobacteria	Cardiobacteriaceae	Cardiobacterium	Bacteria	Cardiobacteriales	oligotype_1908_47	Proteobacteria	Cardiobacterium hominis
1908	Gammaproteobacteria	Halomonadaceae	Chromohalobacter	Bacteria	Oceanospirillales	oligotype_1909_47	Proteobacteria
1909	Fusobacteriia	Fusobacteriaceae	Fusobacterium	Bacteria	Fusobacteriales	oligotype_1910_47	Fusobacteria	Fusobacterium nucleatum
1910	Betaproteobacteria	Oxalobacteraceae		Bacteria	Burkholderiales	oligotype_1911_47	Proteobacteria
1911	Alphaproteobacteria	Sphingomonadaceae	Sphingomonas	Bacteria	Sphingomonadales	oligotype_1912_46	Proteobacteria	Sphingomonas elodea
1912	Gammaproteobacteria	Enterobacteriaceae	Providencia	Bacteria	Enterobacterales	oligotype_1913_46	Proteobacteria
1913	Gammaproteobacteria	Pasteurellaceae	Haemophilus	Bacteria	Pasteurellales	oligotype_1914_46	Proteobacteria	Haemophilus pittmaniae
1914	Clostridia	Lachnospiraceae	Roseburia	Bacteria	Clostridiales	oligotype_1915_46	Firmicutes
1915	Betaproteobacteria	0	Leptothrix	Bacteria	Burkholderiales	oligotype_1916_46	Proteobacteria
1916	Actinobacteria	Corynebacteriaceae	Corynebacterium	Bacteria	Actinomycetales	oligotype_1917_46	Actinobacteria
1917	Betaproteobacteria	Oxalobacteraceae	Massilia	Bacteria	Burkholderiales	oligotype_1918_46	Proteobacteria
1918	Actinobacteria	Microbacteriaceae	Leucobacter	Bacteria	Micrococcales	oligotype_1919_46	Actinobacteria
1919	Fusobacteriia	Fusobacteriaceae	Fusobacterium	Bacteria	Fusobacteriales	oligotype_1920_46	Fusobacteria
1920	Gammaproteobacteria	Pseudomonadaceae	Pseudomonas	Bacteria	Pseudomonadales	oligotype_1921_46	Proteobacteria
1921	Gammaproteobacteria	Pasteurellaceae	Haemophilus	Bacteria	Pasteurellales	oligotype_1922_45	Proteobacteria	Haemophilus parainfluenzae
1922	Bacteroidia	Porphyromonadaceae		Bacteria	Bacteroidales	oligotype_1923_45	Bacteroidetes
1923	Actinobacteria	Corynebacteriaceae	Corynebacterium	Bacteria	Actinomycetales	oligotype_1924_45	Actinobacteria	Corynebacterium glucuronolyticum
1924	Clostridia	Lachnospiraceae	Dorea	Bacteria	Clostridiales	oligotype_1925_45	Firmicutes
1925	Betaproteobacteria	Comamonadaceae	Delftia	Bacteria	Burkholderiales	oligotype_1926_45	Proteobacteria	Delftia acidovorans
1926	Bacteroidia	Prevotellaceae		Bacteria	Bacteroidales	oligotype_1927_44	Bacteroidetes
1927	Sphingobacteriia	Sphingobacteriaceae		Bacteria	Sphingobacteriales	oligotype_1928_44	Bacteroidetes
1928	Betaproteobacteria	Burkholderiaceae	Lautropia	Bacteria	Burkholderiales	oligotype_1929_44	Proteobacteria	Lautropia mirabilis
1929	Alphaproteobacteria	Sphingomonadaceae	Novosphingobium	Bacteria	Sphingomonadales	oligotype_1930_44	Proteobacteria
1930	Actinobacteria	Corynebacteriaceae	Corynebacterium	Bacteria	Actinomycetales	oligotype_1931_44	Actinobacteria	Corynebacterium variabile
1931	Gammaproteobacteria	Xanthomonadaceae	Xanthomonas	Bacteria	Xanthomonadales	oligotype_1932_43	Proteobacteria	Xanthomonas axonopodis
1932	Gammaproteobacteria	Enterobacteriaceae	Proteus	Bacteria	Enterobacterales	oligotype_1933_43	Proteobacteria
1933	Deinococci	Deinococcaceae		Bacteria	Deinococcales	oligotype_1934_43	Deinococcus-Thermus
1934	Fusobacteriia	Leptotrichiaceae		Bacteria	Fusobacteriales	oligotype_1935_43	Fusobacteria
1935	Bacilli	Bacillaceae	Bacillus	Bacteria	Bacillales	oligotype_1936_43	Firmicutes	Bacillus megaterium
1936	Bacilli	Leuconostocaceae	Leuconostoc	Bacteria	Lactobacillales	oligotype_1937_43	Firmicutes	Leuconostoc mesenteroides
1937	Betaproteobacteria	Oxalobacteraceae		Bacteria	Burkholderiales	oligotype_1938_43	Proteobacteria
1938	Alphaproteobacteria	Caulobacteraceae	Brevundimonas	Bacteria	Caulobacterales	oligotype_1939_43	Proteobacteria
1939	Alphaproteobacteria	Rhodobacteraceae		Bacteria	Rhodobacterales	oligotype_1940_43	Proteobacteria
1940	Deinococci	Thermaceae	Thermus	Bacteria	Thermales	oligotype_1941_43	Deinococcus-Thermus	Thermus scotoductus
1941	Betaproteobacteria	Oxalobacteraceae	Massilia	Bacteria	Burkholderiales	oligotype_1942_42	Proteobacteria
1942	Alphaproteobacteria	Rhizobiaceae	Sinorhizobium	Bacteria	Rhizobiales	oligotype_1943_42	Proteobacteria	Sinorhizobium fredii
1943	Tissierellia	Peptoniphilaceae		Bacteria	Tissierellales	oligotype_1944_42	Firmicutes
1944	Actinobacteria	Micrococcaceae		Bacteria	Micrococcales	oligotype_1945_42	Actinobacteria
1945	Alphaproteobacteria	Rhizobiaceae	Agrobacterium	Bacteria	Rhizobiales	oligotype_1946_42	Proteobacteria	Agrobacterium albertimagni
1946	Betaproteobacteria	Oxalobacteraceae	Massilia	Bacteria	Burkholderiales	oligotype_1947_42	Proteobacteria
1947	Gammaproteobacteria	Enterobacteriaceae	Erwinia	Bacteria	Enterobacterales	oligotype_1948_42	Proteobacteria
1948	Actinobacteria	Corynebacteriaceae	Corynebacterium	Bacteria	Actinomycetales	oligotype_1949_42	Actinobacteria	Corynebacterium durum
1949	Fusobacteriia	Fusobacteriaceae	Fusobacterium	Bacteria	Fusobacteriales	oligotype_1950_41	Fusobacteria	Fusobacterium nucleatum
1950	Betaproteobacteria	Oxalobacteraceae	Massilia	Bacteria	Burkholderiales	oligotype_1951_41	Proteobacteria
1951						oligotype_1952_41
1952						oligotype_1953_41
1953	Bacilli	Leuconostocaceae	Leuconostoc	Bacteria	Lactobacillales	oligotype_1954_41	Firmicutes	Leuconostoc mesenteroides
1954	Flavobacteriia	Flavobacteriaceae		Bacteria	Flavobacteriales	oligotype_1955_41	Bacteroidetes
1955	Gammaproteobacteria	Pseudomonadaceae	Pseudomonas	Bacteria	Pseudomonadales	oligotype_1956_41	Proteobacteria	Pseudomonas pseudoalcaligenes
1956	Negativicutes	Veillonellaceae	Dialister	Bacteria	Veillonellales	oligotype_1957_40	Firmicutes	Dialister invisus
1957	Clostridia	Clostridiaceae	Clostridium	Bacteria	Clostridiales	oligotype_1958_40	Firmicutes	Clostridium celatum
1958	Gammaproteobacteria	Pasteurellaceae	Haemophilus	Bacteria	Pasteurellales	oligotype_1959_40	Proteobacteria	Haemophilus pittmaniae
1959	Bacilli	Aerococcaceae		Bacteria	Lactobacillales	oligotype_1960_40	Firmicutes
1960	Actinobacteria	Streptosporangiaceae	Streptosporangium	Bacteria	Actinomycetales	oligotype_1961_40	Actinobacteria	Streptosporangium roseum
1961	Bacteroidia	Prevotellaceae	Prevotella	Bacteria	Bacteroidales	oligotype_1962_40	Bacteroidetes	Prevotella melaninogenica
1962	Betaproteobacteria	Oxalobacteraceae	Massilia	Bacteria	Burkholderiales	oligotype_1963_40	Proteobacteria
1963	Cytophagia			Bacteria	Cytophagales	oligotype_1964_40	Bacteroidetes
1964	Bacilli	Streptococcaceae	Streptococcus	Bacteria	Lactobacillales	oligotype_1965_39	Firmicutes
1965	Gammaproteobacteria	Enterobacteriaceae	Klebsiella	Bacteria	Enterobacterales	oligotype_1966_39	Proteobacteria	Klebsiella oxytoca
1966	Betaproteobacteria	Oxalobacteraceae	Massilia	Bacteria	Burkholderiales	oligotype_1967_39	Proteobacteria
1967	Flavobacteriia	Flavobacteriaceae	Bergeyella	Bacteria	Flavobacteriales	oligotype_1968_39	Bacteroidetes
1968	Rubrobacteria	Rubrobacteraceae	Rubrobacter	Bacteria	Rubrobacterales	oligotype_1969_39	Actinobacteria	Rubrobacter xylanophilus
1969	Actinobacteria	Corynebacteriaceae	Corynebacterium	Bacteria	Actinomycetales	oligotype_1970_39	Actinobacteria
1970	Actinobacteria	Corynebacteriaceae	Corynebacterium	Bacteria	Actinomycetales	oligotype_1971_38	Actinobacteria
1971	Gammaproteobacteria	Moraxellaceae	Acinetobacter	Bacteria	Pseudomonadales	oligotype_1972_38	Proteobacteria
1972	Epsilonproteobacteria	Campylobacteraceae	Arcobacter	Bacteria	Campylobacterales	oligotype_1973_38	Proteobacteria	Arcobacter butzleri
1973	Clostridia	Ruminococcaceae	Faecalibacterium	Bacteria	Clostridiales	oligotype_1974_38	Firmicutes	Faecalibacterium prausnitzii
1974	Betaproteobacteria	Oxalobacteraceae		Bacteria	Burkholderiales	oligotype_1975_38	Proteobacteria
1975	Gammaproteobacteria	Moraxellaceae	Acinetobacter	Bacteria	Pseudomonadales	oligotype_1976_38	Proteobacteria	Acinetobacter baumannii
1976	Alphaproteobacteria	Rhodobacteraceae	Paracoccus	Bacteria	Rhodobacterales	oligotype_1977_38	Proteobacteria
1977	Flavobacteriia	Flavobacteriaceae		Bacteria	Flavobacteriales	oligotype_1978_38	Bacteroidetes
1978	Gammaproteobacteria	Enterobacteriaceae	Klebsiella	Bacteria	Enterobacterales	oligotype_1979_38	Proteobacteria	Klebsiella pneumoniae
1979	Tissierellia	Peptoniphilaceae		Bacteria	Tissierellales	oligotype_1980_37	Firmicutes
1980	Actinobacteria	Micrococcaceae	Rothia	Bacteria	Micrococcales	oligotype_1981_37	Actinobacteria	Rothia mucilaginosa
1981	Gammaproteobacteria	Moraxellaceae	Acinetobacter	Bacteria	Pseudomonadales	oligotype_1982_37	Proteobacteria
1982	Clostridia	Ruminococcaceae		Bacteria	Clostridiales	oligotype_1983_37	Firmicutes
1983	Clostridia	Ruminococcaceae		Bacteria	Clostridiales	oligotype_1984_37	Firmicutes
1984	Bacilli	Leuconostocaceae	Leuconostoc	Bacteria	Lactobacillales	oligotype_1985_37	Firmicutes	Leuconostoc carnosum
1985	Gammaproteobacteria	Pseudomonadaceae	Pseudomonas	Bacteria	Pseudomonadales	oligotype_1986_37	Proteobacteria	Pseudomonas pseudoalcaligenes
1986	Alphaproteobacteria			Bacteria	Rhodospirillales	oligotype_1987_37	Proteobacteria
1987	Deltaproteobacteria	Desulfovibrionaceae		Bacteria	Desulfovibrionales	oligotype_1988_37	Proteobacteria
1988	Acidobacteria	Acidobacteriaceae	Granulicella	Bacteria	Acidobacteriales	oligotype_1989_37	Acidobacteria
1989	Deinococci	Deinococcaceae		Bacteria	Deinococcales	oligotype_1990_37	Deinococcus-Thermus
1990	Alphaproteobacteria	Sphingomonadaceae	Sphingobium	Bacteria	Sphingomonadales	oligotype_1991_37	Proteobacteria
1991	Alphaproteobacteria	Acetobacteraceae	Gluconobacter	Bacteria	Rhodospirillales	oligotype_1992_37	Proteobacteria
1992	Alphaproteobacteria	Caulobacteraceae	Asticcacaulis	Bacteria	Caulobacterales	oligotype_1993_36	Proteobacteria	Asticcacaulis excentricus
1993	Gammaproteobacteria	Enterobacteriaceae	Klebsiella	Bacteria	Enterobacterales	oligotype_1994_36	Proteobacteria
1994	Gammaproteobacteria	Enterobacteriaceae	Providencia	Bacteria	Enterobacterales	oligotype_1995_36	Proteobacteria
1995	Actinobacteria	Gordoniaceae	Gordonia	Bacteria	Corynebacteriales	oligotype_1996_36	Actinobacteria
1996	Bacilli	Leuconostocaceae	Leuconostoc	Bacteria	Lactobacillales	oligotype_1997_36	Firmicutes	Leuconostoc carnosum
1997	Gammaproteobacteria	Moraxellaceae	Acinetobacter	Bacteria	Pseudomonadales	oligotype_1998_36	Proteobacteria	Acinetobacter lwoffii
1998	Gammaproteobacteria	Moraxellaceae	Acinetobacter	Bacteria	Pseudomonadales	oligotype_1999_36	Proteobacteria	Acinetobacter baumannii
[truncated: 588 more rows]
