# Supplementary material for: Equivolumetric Protocol Generates Library Sizes Proportional to Total Microbial Load in 16S Amplicon Sequencing
Source: Front Microbiol. 2021 Feb 26;12:638231. doi: 10.3389/fmicb.2021.638231 (PMC7952455; doi:10.3389/fmicb.2021.638231)
Supplement: Supplementary Material 4 — Compressed folder with data and code. [file Data_Sheet_5.ZIP › Supplementary_Material_4/data_and_code/data/raw/repetition_14_runs/190607-212052/out_dmdtable_neorefdb16sv6.out]

#Version: 2
#oligotype	rank	taxname	taxid	lineage_name	lineage_taxid	likely_taxids	likely_taxnames	references_id	references_taxid	references_identity	oligotype_seq	oligotype_freqs
oligotype_1_1007082	genus	Bacillus	1386	['Bacteria', 'Firmicutes', 'Bacilli', 'Bacillales', 'Bacillaceae', 'Bacillus']	[2, 1239, 91061, 1385, 186817, 1386]	[1392, 1396, 1405, 1428, 64104]	['Bacillus anthracis', 'Bacillus cereus', 'Bacillus mycoides', 'Bacillus thuringiensis', 'Bacillus pseudomycoides']	['ref|NZ_ACMY00000000|', 'ref|NZ_ACNA00000000|', 'ref|NZ_ACNB00000000|', 'ref|NZ_ACNJ00000000|', 'ref|NZ_ACNH00000000|', 'ref|NZ_ACNC00000000|', 'ref|NZ_ACNE00000000|', 'ref|NZ_AAJM00000000|', 'ref|NZ_ACNI00000000|', 'ref|NZ_ACNF00000000|', 'ref|NZ_ACNG00000000|', 'ref|NZ_ACNL00000000|', 'ref|NZ_ACNK00000000|', 'ref|NZ_ACMZ00000000|', 'ref|NZ_ACMX00000000|', 'ref|NZ_ACMW00000000|', 'ref|NZ_ACMV00…	[1428, 1428, 1428, 1428, 1428, 1428, 1428, 1428, 1428, 1428, 1428, 1428, 1428, 1428, 64104, 1405, 1405, 1405, 1396, 1396, 1396, 1396, 1396, 1396, 1396, 1396, 1396, 1396, 1396, 1396, 1396, 1396, 1396, 1396, 1396, 1396, 1396, 1396, 1396, 1396, 1396, 1396, 1396, 1396, 1396, 1396, 1396, 1396, 1396, 1396, 1396, 1396, 1396, 1396, 1396, 1396, 1396, 1396, 1396, 1396, 1396, 1396, 1396, 1396, 1396, 1396, 1…	[100.0, 100.0, 100.0, 100.0, 100.0, 100.0, 100.0, 100.0, 100.0, 100.0, 100.0, 100.0, 100.0, 100.0, 100.0, 100.0, 100.0, 100.0, 100.0, 100.0, 100.0, 100.0, 100.0, 100.0, 100.0, 100.0, 100.0, 100.0, 100.0, 100.0, 100.0, 100.0, 100.0, 100.0, 100.0, 100.0, 100.0, 100.0, 100.0, 100.0, 100.0, 100.0, 100.0, 100.0, 100.0, 100.0, 100.0, 100.0, 100.0, 100.0, 100.0, 100.0, 100.0, 100.0, 100.0, 100.0, 100.0,…	TAGGGAATCTTCCGCAATGGACGAAAGTCTGACGGAGCAACGCCGCGTGAGTGATGAAGGCTTTCGGGTCGTAAAACTCTGTTGTTAGGGAAGAACAAGTGCTAGTTGAATAAGCTGGCACCTTGACGGTACCTAACCAGAAAGCCACGGCTAACTACGTGCCAGCAGCCGCGGTAATACGTAGGTGGCAAGCGTTATCCGGAATTATTGGGCGTAAAGCGCGCGCAGGTGGTTTCTTAAGTCTGATGTGAAAGCCCACGGCTCAACCGTGGAGGGTCATTGG	150410886600.1.9_1_11;150410886604.1.11_5_22;150410886605.1.11_5_267;150410886605.1.12_5_403;150410886605.1.13_5_249;150410886605.1.14_5_1836;150410886605.1.3_5_808;150410886605.1.4_5_856;150410886605.1.5_3_450;150410886605.1.8_5_525;150410886605.1.9_5_541;150410886607.1.14_27_270;150410886608.1.11_1_4985;150410886608.1.12_1_7593;150410886608.1.13_1_4956;150410886608.1.14_1_37315;150410886608.1.3…
oligotype_2_845036	species	Pseudomonas psychrotolerans	237610	['Bacteria', 'Proteobacteria', 'Gammaproteobacteria', 'Pseudomonadales', 'Pseudomonadaceae', 'Pseudomonas', 'Pseudomonas psychrotolerans']	[2, 1224, 1236, 72274, 135621, 286, 237610]	[237610]	['Pseudomonas psychrotolerans']	['ref|NZ_AHBD00000000|']	[237610]	[100.0]	TGGGGAATATTGGACAATGGGCGAAAGCCTGATCCAGCCATGCCGCGTGTGTGAAGAAGGCCTTCGGGTCGTAAAGCACTTTAAGTTGGGAGGAAGGGCTCATAGCGAATACCTGTGAGTTTTGACGTTACCAACAGAATAAGCACCGGCTAACTTCGTGCCAGCAGCCGCGGTAATACGAAGGGTGCAAGCGTTAATCGGAATTACTGGGCGTAAAGCGCGCGTAGGTGGCTTGATAAGTTGGATGTGAAATCCCCGGGCTCAACCTGGGAACTGCATCCAA	150410886600.1.14_1_12;150410886604.1.11_7_13;150410886605.1.4_12_37;150410886605.1.8_11_25;150410886610.1.14_34_118;150410886610.1.8_34_33;150410886614.1.14_18_22;150410886615.1.14_12_46;150410886615.1.3_23_11;150410886617.1.12_10_17;150410886617.1.14_6_114;150410886617.1.3_13_18;150410886617.1.4_11_18;150410886617.1.5_6_18;150410886617.1.8_4_34;150410886617.1.9_14_14;150410886618.1.13_7_14;1504…
oligotype_3_596235	species	Pseudomonas putida	303	['Bacteria', 'Proteobacteria', 'Gammaproteobacteria', 'Pseudomonadales', 'Pseudomonadaceae', 'Pseudomonas', 'Pseudomonas putida']	[2, 1224, 1236, 72274, 135621, 286, 303]	[303]	['Pseudomonas putida']	['NC_019905_07', 'NC_019905_04', 'NC_010322_07', 'NC_010322_04', 'NC_009512_06', 'NC_009512_05', 'NC_009512_04', 'NC_009512_03', 'NC_009512_02', 'NC_009512_01', 'NC_017986_06', 'NC_017986_05', 'NC_017986_04', 'NC_017986_03', 'NC_017986_02', 'NC_017986_01']	[303, 303, 303, 303, 303, 303, 303, 303, 303, 303, 303, 303, 303, 303, 303, 303]	[100.0, 100.0, 100.0, 100.0, 100.0, 100.0, 100.0, 100.0, 100.0, 100.0, 100.0, 100.0, 100.0, 100.0, 100.0, 100.0]	TGGGGAATATTGGACAATGGGCGAAAGCCTGATCCAGCCATGCCGCGTGTGTGAAGAAGGTCTTCGGATTGTAAAGCACTTTAAGTTGGGAGGAAGGGCAGTAAGCTAATACCTTGCTGTTTTGACGTTACCGACAGAATAAGCACCGGCTAACTCTGTGCCAGCAGCCGCGGTAATACAGAGGGTGCAAGCGTTAATCGGAATTACTGGGCGTAAAGCGCGCGTAGGTGGTTTGTTAAGTTGGATGTGAAAGCCCCGGGCTCAACCTGGGAACTGCATCCAA	150410886614.1.14_10_31;150410886614.1.3_11_13;150410886614.1.4_12_12;150410886617.1.14_19_48;150410886617.1.5_9_10;150410886617.1.8_15_17;150410886618.1.12_5_30;150410886618.1.14_5_219;150410886618.1.3_5_39;150410886618.1.4_5_37;150410886618.1.5_5_24;150410886618.1.8_5_53;150410886618.1.9_6_23;150410886621.1.12_2_37;150410886621.1.14_1_322;150410886621.1.3_2_68;150410886621.1.4_3_46;150410886621…
oligotype_4_457480	genus	Bacillus	1386	['Bacteria', 'Firmicutes', 'Bacilli', 'Bacillales', 'Bacillaceae', 'Bacillus']	[2, 1239, 91061, 1385, 186817, 1386]	[1392, 1396, 1405, 1428, 64104]	['Bacillus anthracis', 'Bacillus cereus', 'Bacillus mycoides', 'Bacillus thuringiensis', 'Bacillus pseudomycoides']	['ref|NZ_ACMY00000000|', 'ref|NZ_ACNA00000000|', 'ref|NZ_ACNB00000000|', 'ref|NZ_ACNJ00000000|', 'ref|NZ_ACNH00000000|', 'ref|NZ_ACNC00000000|', 'ref|NZ_ACNE00000000|', 'ref|NZ_AAJM00000000|', 'ref|NZ_ACNI00000000|', 'ref|NZ_ACNF00000000|', 'ref|NZ_ACNG00000000|', 'ref|NZ_ACNL00000000|', 'ref|NZ_ACNK00000000|', 'ref|NZ_ACMZ00000000|', 'ref|NZ_ACMX00000000|', 'ref|NZ_ACMW00000000|', 'ref|NZ_ACMV00…	[1428, 1428, 1428, 1428, 1428, 1428, 1428, 1428, 1428, 1428, 1428, 1428, 1428, 1428, 64104, 1405, 1405, 1405, 1396, 1396, 1396, 1396, 1396, 1396, 1396, 1396, 1396, 1396, 1396, 1396, 1396, 1396, 1396, 1396, 1396, 1396, 1396, 1396, 1396, 1396, 1396, 1396, 1396, 1396, 1396, 1396, 1396, 1396, 1396, 1396, 1396, 1396, 1396, 1396, 1396, 1396, 1396, 1396, 1396, 1396, 1396, 1396, 1396, 1396, 1396, 1396, 1…	[100.0, 100.0, 100.0, 100.0, 100.0, 100.0, 100.0, 100.0, 100.0, 100.0, 100.0, 100.0, 100.0, 100.0, 100.0, 100.0, 100.0, 100.0, 100.0, 100.0, 100.0, 100.0, 100.0, 100.0, 100.0, 100.0, 100.0, 100.0, 100.0, 100.0, 100.0, 100.0, 100.0, 100.0, 100.0, 100.0, 100.0, 100.0, 100.0, 100.0, 100.0, 100.0, 100.0, 100.0, 100.0, 100.0, 100.0, 100.0, 100.0, 100.0, 100.0, 100.0, 100.0, 100.0, 100.0, 100.0, 100.0,…	TAGGGAATCTTCCGCAATGGACGAAAGTCTGACGGAGCAACGCCGCGTGAGTGATGAAGGCTTTCGGGTCGTAAAACTCTGTTGTTAGGGAAGAACAAGTGCTAGTTGAATAAGCTGGCACCTTGACGGTACCTAACCAGAAAGCCACGGCTAACTACGTGCCAGCAGCCGCGGTAATACGTAGGTGGCAAGCGTTATCCGGAATTATTGGGCGTAAAGCGCGCGCAGGTGGTTTCTTAAGTCTGATGTGAAAGCCCACGGCTCAACCGTGGAGGGTC	150410886600.1.1_3_15;150410886603.1.1_6_39;150410886605.1.1_5_1008;150410886605.1.10_5_497;150410886605.1.2_5_746;150410886605.1.7_5_464;150410886608.1.1_1_20905;150410886608.1.10_1_8721;150410886608.1.2_1_14860;150410886608.1.7_1_9471;150410886610.1.1_34_81;150410886611.1.1_1_57637;150410886611.1.10_1_23395;150410886611.1.2_1_39936;150410886611.1.7_1_25375;150410886614.1.1_21_17;150410886615.1.…
oligotype_5_410072	species	Staphylococcus epidermidis	1282	['Bacteria', 'Firmicutes', 'Bacilli', 'Bacillales', 'Staphylococcaceae', 'Staphylococcus', 'Staphylococcus epidermidis']	[2, 1239, 91061, 1385, 90964, 1279, 1282]	[1282]	['Staphylococcus epidermidis']	['ref|NZ_ACJC00000000|', 'ref|NZ_AFED00000000|', 'ref|NZ_AHLJ00000000|', 'ref|NZ_AHLI00000000|', 'ref|NZ_AHLH00000000|', 'ref|NZ_AHLG00000000|', 'ref|NZ_AHLF00000000|', 'ref|NZ_AHLE00000000|', 'ref|NZ_AHLC00000000|', 'ref|NZ_AHLB00000000|', 'ref|NZ_AHLA00000000|', 'ref|NZ_AFUA00000000|', 'ref|NZ_AFTZ00000000|', 'ref|NZ_AHLU00000000|', 'ref|NZ_AGUB00000000|', 'ref|NZ_AHKZ00000000|', 'ref|NZ_AHKY00…	[1282, 1282, 1282, 1282, 1282, 1282, 1282, 1282, 1282, 1282, 1282, 1282, 1282, 1282, 1282, 1282, 1282, 1282, 1282, 1282, 1282, 1282, 1282, 1282, 1282, 1282, 1282, 1282, 1282, 1282, 1282, 1282, 1282, 1282, 1282, 1282, 1282, 1282, 1282, 1282, 1282, 1282, 1282, 1282, 1282, 1282, 1282, 1282, 1282, 1282, 1282, 1282, 1282, 1282, 1282, 1282, 1282, 1282, 1282, 1282, 1282, 1282, 1282, 1282, 1282]	[100.0, 100.0, 100.0, 100.0, 100.0, 100.0, 100.0, 100.0, 100.0, 100.0, 100.0, 100.0, 100.0, 100.0, 100.0, 100.0, 100.0, 100.0, 100.0, 100.0, 100.0, 100.0, 100.0, 100.0, 100.0, 100.0, 100.0, 100.0, 100.0, 100.0, 100.0, 100.0, 100.0, 100.0, 100.0, 100.0, 100.0, 100.0, 100.0, 100.0, 100.0, 100.0, 100.0, 100.0, 100.0, 100.0, 100.0, 100.0, 100.0, 100.0, 100.0, 100.0, 100.0, 100.0, 100.0, 100.0, 100.0,…	TAGGGAATCTTCCGCAATGGGCGAAAGCCTGACGGAGCAACGCCGCGTGAGTGATGAAGGTCTTCGGATCGTAAAACTCTGTTATTAGGGAAGAACAAATGTGTAAGTAACTATGCACGTCTTGACGGTACCTAATCAGAAAGCCACGGCTAACTACGTGCCAGCAGCCGCGGTAATACGTAGGTGGCAAGCGTTATCCGGAATTATTGGGCGTAAAGCGCGCGTAGGCGGTTTTTTAAGTCTGATGTGAAAGCCCACGGCTCAACCGTGGAGGGTCATTGGA	150410886603.1.11_4_11;150410886603.1.12_5_11;150410886603.1.14_5_57;150410886604.1.12_6_14;150410886604.1.14_6_55;150410886604.1.3_5_30;150410886604.1.4_6_22;150410886604.1.5_4_11;150410886604.1.8_7_18;150410886604.1.9_5_25;150410886606.1.14_3_15;150410886606.1.4_2_13;150410886606.1.8_2_10;150410886609.1.11_1_8297;150410886609.1.12_1_12932;150410886609.1.13_1_6440;150410886609.1.14_1_59951;15041…
oligotype_6_397930	species	Acinetobacter baumannii	470	['Bacteria', 'Proteobacteria', 'Gammaproteobacteria', 'Pseudomonadales', 'Moraxellaceae', 'Acinetobacter', 'Acinetobacter baumannii']	[2, 1224, 1236, 72274, 468, 469, 470]	[470]	['Acinetobacter baumannii']	['ref|NZ_AMFU00000000|', 'ref|NZ_AMTA00000000|', 'ref|NZ_AMGG00000000|', 'ref|NZ_AMFX00000000|', 'ref|NZ_AFDM00000000|', 'ref|NZ_AMDQ00000000|', 'ref|NZ_AFDL00000000|', 'ref|NZ_AFDK00000000|', 'ref|NZ_AMFY00000000|', 'ref|NZ_AMFL00000000|', 'ref|NZ_ALAL00000000|', 'ref|NZ_AMDF00000000|', 'ref|NZ_AMFS00000000|', 'ref|NZ_AMTB00000000|', 'ref|NZ_AFCZ00000000|', 'ref|NZ_AMFK00000000|', 'ref|NZ_AFDB00…	[470, 470, 470, 470, 470, 470, 470, 470, 470, 470, 470, 470, 470, 470, 470, 470, 470, 470, 470, 470, 470, 470, 470, 470, 470, 470, 470, 470, 470, 470, 470, 470, 470, 470, 470, 470, 470, 470, 470, 470, 470, 470, 470, 470, 470, 470, 470, 470, 470, 470, 470, 470, 470, 470, 470, 470, 470, 470, 470, 470, 470, 470, 470, 470, 470, 470, 470, 470, 470, 470, 470, 470, 470, 470, 470, 470, 470, 470, 470, 470…	[100.0, 100.0, 100.0, 100.0, 100.0, 100.0, 100.0, 100.0, 100.0, 100.0, 100.0, 100.0, 100.0, 100.0, 100.0, 100.0, 100.0, 100.0, 100.0, 100.0, 100.0, 100.0, 100.0, 100.0, 100.0, 100.0, 100.0, 100.0, 100.0, 100.0, 100.0, 100.0, 100.0, 100.0, 100.0, 100.0, 100.0, 100.0, 100.0, 100.0, 100.0, 100.0, 100.0, 100.0, 100.0, 100.0, 100.0, 100.0, 100.0, 100.0, 100.0, 100.0, 100.0, 100.0, 100.0, 100.0, 100.0,…	TGGGGAATATTGGACAATGGGGGGAACCCTGATCCAGCCATGCCGCGTGTGTGAAGAAGGCCTTATGGTTGTAAAGCACTTTAAGCGAGGAGGAGGCTACTTTAGTTAATACCTAGAGATAGTGGACGTTACTCGCAGAATAAGCACCGGCTAACTCTGTGCCAGCAGCCGCGGTAATACAGAGGGTGCGAGCGTTAATCGGATTTACTGGGCGTAAAGCGTGCGTAGGCGGCTTATTAAGTCGGATGTGAAATCCCCGAGCTTAACTTGGGAATTGCATTCG	150410886611.1.11_2_89;150410886617.1.14_14_78;150410886617.1.4_17_16;150410886617.1.8_11_21;150410886620.1.14_9_14;150410886621.1.14_11_26;150410886624.1.3_19_13;150410886624.1.8_15_10;150410886624.1.9_12_12;150410886626.1.12_4_15;150410886626.1.14_5_103;150410886626.1.3_4_20;150410886626.1.4_11_12;150410886626.1.8_5_20;150410886626.1.9_4_15;150410886628.1.14_12_21;150410886632.1.14_6_50;1504108…
oligotype_7_395858	species	Pseudomonas psychrotolerans	237610	['Bacteria', 'Proteobacteria', 'Gammaproteobacteria', 'Pseudomonadales', 'Pseudomonadaceae', 'Pseudomonas', 'Pseudomonas psychrotolerans']	[2, 1224, 1236, 72274, 135621, 286, 237610]	[237610]	['Pseudomonas psychrotolerans']	['ref|NZ_AHBD00000000|']	[237610]	[100.0]	TGGGGAATATTGGACAATGGGCGAAAGCCTGATCCAGCCATGCCGCGTGTGTGAAGAAGGCCTTCGGGTCGTAAAGCACTTTAAGTTGGGAGGAAGGGCTCATAGCGAATACCTGTGAGTTTTGACGTTACCAACAGAATAAGCACCGGCTAACTTCGTGCCAGCAGCCGCGGTAATACGAAGGGTGCAAGCGTTAATCGGAATTACTGGGCGTAAAGCGCGCGTAGGTGGCTTGATAAGTTGGATGTGAAATCCCCGGGCTCAACCTGGGAACTGCA	150410886600.1.1_4_11;150410886601.1.6_9_116;150410886603.1.1_5_40;150410886603.1.6_6_67;150410886604.1.2_6_17;150410886605.1.1_12_65;150410886610.1.1_35_76;150410886614.1.1_11_40;150410886614.1.2_13_12;150410886615.1.1_16_23;150410886617.1.1_8_54;150410886617.1.2_16_12;150410886617.1.7_13_16;150410886619.1.6_8_214;150410886621.1.1_13_10;150410886622.1.1_6_65;150410886622.1.10_6_29;150410886622.1…
oligotype_8_387235	species	Klebsiella pneumoniae	573	['Bacteria', 'Proteobacteria', 'Gammaproteobacteria', 'Enterobacterales', 'Enterobacteriaceae', 'Klebsiella', 'Klebsiella pneumoniae']	[2, 1224, 1236, 91347, 543, 570, 573]	[573]	['Klebsiella pneumoniae']	['ref|NZ_AMLM00000000|', 'NC_012731_08', 'NC_012731_02', 'NC_009648_06', 'NC_009648_05', 'NC_009648_03', 'NC_009648_02', 'NC_009648_01']	[573, 573, 573, 573, 573, 573, 573, 573]	[100.0, 100.0, 100.0, 100.0, 100.0, 100.0, 100.0, 100.0]	TGGGGAATATTGCACAATGGGCGCAAGCCTGATGCAGCCATGCCGCGTGTGTGAAGAAGGCCTTCGGGTTGTAAAGCACTTTCAGCGGGGAGGAAGGCGTTAAGGTTAATAACCTTGGCGATTGACGTTACCCGCAGAAGAAGCACCGGCTAACTCCGTGCCAGCAGCCGCGGTAATACGGAGGGTGCAAGCGTTAATCGGAATTACTGGGCGTAAAGCGCACGCAGGCGGTCTGTCAAGTCGGATGTGAAATCCCCGGGCTCAACCTGGGAACTGCATTCGA	150410886610.1.11_7_267;150410886610.1.12_7_426;150410886610.1.13_6_259;150410886610.1.14_7_2150;150410886610.1.3_6_797;150410886610.1.4_6_821;150410886610.1.5_6_340;150410886610.1.8_6_556;150410886610.1.9_6_555;150410886613.1.14_14_21;150410886614.1.14_28_11;150410886617.1.14_17_57;150410886617.1.4_22_12;150410886617.1.8_17_15;150410886621.1.14_14_22;150410886626.1.14_22_29;150410886626.1.4_12_1…
oligotype_9_381460	species	Pseudomonas aeruginosa	287	['Bacteria', 'Proteobacteria', 'Gammaproteobacteria', 'Pseudomonadales', 'Pseudomonadaceae', 'Pseudomonas', 'Pseudomonas aeruginosa']	[2, 1224, 1236, 72274, 135621, 286, 287]	[287]	['Pseudomonas aeruginosa']	['ref|NZ_ALOF00000000|', 'ref|NZ_AJHI00000000|', 'ref|NZ_AAQW00000000|', 'ref|NZ_ABKZ00000000|', 'ref|NZ_BADP00000000|', 'ref|NZ_AHKN00000000|', 'ref|NZ_AHKM00000000|', 'ref|NZ_AKZH00000000|', 'ref|NZ_AKBD00000000|', 'ref|NZ_AKZG00000000|', 'ref|NZ_AKZF00000000|', 'ref|NZ_AKZE00000000|', 'ref|NZ_AKZD00000000|', 'ref|NZ_AEEX00000000|', 'ref|NZ_AEVV00000000|', 'NC_008463_04', 'NC_008463_03', 'NC_00…	[287, 287, 287, 287, 287, 287, 287, 287, 287, 287, 287, 287, 287, 287, 287, 287, 287, 287, 287, 287, 287, 287, 287, 287, 287, 287, 287, 287, 287, 287, 287, 287, 287, 287, 287, 287, 287, 287, 287, 287, 287, 287, 287]	[100.0, 100.0, 100.0, 100.0, 100.0, 100.0, 100.0, 100.0, 100.0, 100.0, 100.0, 100.0, 100.0, 100.0, 100.0, 100.0, 100.0, 100.0, 100.0, 100.0, 100.0, 100.0, 100.0, 100.0, 100.0, 100.0, 100.0, 100.0, 100.0, 100.0, 100.0, 100.0, 100.0, 100.0, 100.0, 100.0, 100.0, 100.0, 100.0, 100.0, 100.0, 100.0, 100.0]	TGGGGAATATTGGACAATGGGCGAAAGCCTGATCCAGCCATGCCGCGTGTGTGAAGAAGGTCTTCGGATTGTAAAGCACTTTAAGTTGGGAGGAAGGGCAGTAAGTTAATACCTTGCTGTTTTGACGTTACCAACAGAATAAGCACCGGCTAACTTCGTGCCAGCAGCCGCGGTAATACGAAGGGTGCAAGCGTTAATCGGAATTACTGGGCGTAAAGCGCGCGTAGGTGGTTCAGCAAGTTGGATGTGAAATCCCCGGGCTCAACCTGGGAACTGCATCCAA	150410886603.1.5_5_13;150410886609.1.5_7_120;150410886619.1.12_14_32;150410886619.1.14_12_204;150410886619.1.8_15_39;150410886622.1.5_10_14;150410886626.1.14_33_16;150410886626.1.3_15_10;150410886628.1.12_1_18;150410886628.1.14_1_134;150410886628.1.3_2_18;150410886628.1.4_2_18;150410886628.1.5_1_16;150410886628.1.8_1_33;150410886628.1.9_2_11;150410886634.1.12_6_47;150410886634.1.14_6_538;15041088…
oligotype_10_365296	family	Paenibacillaceae	186822	['Bacteria', 'Firmicutes', 'Bacilli', 'Bacillales', 'Paenibacillaceae']	[2, 1239, 91061, 1385, 186822]	[]	[]	['ref|NZ_AGIP00000000|', 'ref|NZ_AGFX00000000|', 'NC_016641_09', 'NC_016641_08', 'NC_016641_07', 'NC_016641_06', 'NC_016641_05', 'NC_016641_04', 'NC_016641_03', 'NC_016641_02', 'NC_016641_01', 'NC_014622_14', 'NC_014622_13', 'NC_014622_12', 'NC_014622_11', 'NC_014622_10', 'NC_014622_09', 'NC_014622_08', 'NC_014622_07', 'NC_014622_06', 'NC_014622_04', 'NC_014622_03', 'NC_014622_02', 'NC_014622_01'…	[228574, 59893, 159743, 159743, 159743, 159743, 159743, 159743, 159743, 159743, 159743, 1406, 1406, 1406, 1406, 1406, 1406, 1406, 1406, 1406, 1406, 1406, 1406, 1406, 1406, 1406, 1406, 1406, 1406, 1406, 1406, 1406, 1406, 1406, 1406, 1406, 1406, 1406, 1406, 1406, 1406, 1406, 1406, 1406, 1406, 1406, 1406, 1406, 1406]	[90.82, 93.08, 93.08, 93.08, 93.08, 93.08, 93.08, 93.08, 93.08, 93.08, 93.08, 93.08, 93.08, 93.08, 93.08, 93.08, 93.08, 93.08, 93.08, 93.08, 93.08, 93.08, 93.08, 93.08, 93.08, 93.08, 93.08, 93.08, 93.08, 93.08, 93.08, 93.08, 93.08, 93.08, 93.08, 93.08, 93.08, 93.08, 93.08, 93.08, 93.08, 93.08, 93.08, 93.08, 93.08, 93.08, 93.08, 93.08, 93.08]	TAGGGAATCTTCCGCAATGGGCGAAAGCCTGACGGAGCAACGCCGCGTGAGTGATGAAGGTTTTCGGATCGTAAAGCTCTGTTGCCAGGGAAGAACGTCTCTTAGAGTAACTGCTAAGAGAGTGACGGTACCTGAGAAGAAAGCCCCGGCTAACTACGTGCCAGCAGCCGCGGTAATACGTAGGGGGCAAGCGTTGTCCGGAATTATTGGGCGTAAAGCGCGCGCAGGCGGTCATTTAAGTTGGGTGTTTAACCCCAGGGCTCAACCCTGGGTCGCACCCAAA	150410886604.1.11_1_2463;150410886604.1.12_1_4381;150410886604.1.13_1_2198;150410886604.1.14_1_19470;150410886604.1.3_1_7615;150410886604.1.4_1_7917;150410886604.1.5_1_2463;150410886604.1.8_1_5384;150410886604.1.9_1_5092;150410886617.1.14_26_28;150410886620.1.14_13_12;150410886624.1.11_2_314;150410886624.1.12_2_489;150410886624.1.13_2_259;150410886624.1.14_2_2384;150410886624.1.3_2_853;1504108866…
oligotype_11_360737	species	Acinetobacter lwoffii	28090	['Bacteria', 'Proteobacteria', 'Gammaproteobacteria', 'Pseudomonadales', 'Moraxellaceae', 'Acinetobacter', 'Acinetobacter lwoffii']	[2, 1224, 1236, 72274, 468, 469, 28090]	[28090]	['Acinetobacter lwoffii']	['ref|NZ_ACPN00000000|']	[28090]	[100.0]	TGGGGAATATTGGACAATGGGGGGAACCCTGATCCAGCCATGCCGCGTGTGTGAAGAAGGCCTTTTGGTTGTAAAGCACTTTAAGCGAGGAGGAGGCTACCGAGATTAATACTCTTGGATAGTGGACGTTACTCGCAGAATAAGCACCGGCTAACTCTGTGCCAGCAGCCGCGGTAATACAGAGGGTGCAAGCGTTAATCGGATTTACTGGGCGTAAAGCGCGCGTAGGTGGCCAATTAAGTCAAATGTGAAATCCCCGAGCTTAACTTGGGAATTGCATTCG	150410886603.1.12_3_24;150410886603.1.14_3_156;150410886603.1.5_4_18;150410886603.1.8_3_29;150410886614.1.14_14_27;150410886614.1.3_12_13;150410886625.1.12_3_10;150410886625.1.3_3_15;150410886625.1.4_3_17;150410886625.1.8_4_10;150410886625.1.9_3_11;150410886626.1.14_12_49;150410886626.1.3_5_17;150410886626.1.4_4_16;150410886626.1.5_4_14;150410886626.1.8_8_16;150410886626.1.9_5_11;150410886627.1.1…
oligotype_12_337199	species	Moraxella catarrhalis	480	['Bacteria', 'Proteobacteria', 'Gammaproteobacteria', 'Pseudomonadales', 'Moraxellaceae', 'Moraxella', 'Moraxella catarrhalis']	[2, 1224, 1236, 72274, 468, 475, 480]	[480]	['Moraxella catarrhalis']	['ref|NZ_AERK00000000|', 'ref|NZ_AERJ00000000|', 'ref|NZ_AERI00000000|', 'ref|NZ_AERH00000000|', 'ref|NZ_AERC00000000|', 'ref|NZ_AERF00000000|', 'ref|NZ_AERG00000000|', 'ref|NZ_AERE00000000|', 'ref|NZ_AEPC00000000|', 'NC_014147_04', 'NC_014147_03', 'NC_014147_02', 'NC_014147_01']	[480, 480, 480, 480, 480, 480, 480, 480, 480, 480, 480, 480, 480]	[100.0, 100.0, 100.0, 100.0, 100.0, 100.0, 100.0, 100.0, 100.0, 100.0, 100.0, 100.0, 100.0]	TGGGGAATATTGGACAATGGGCGAAAGCCTGATCCAGCCATGCCGCGTGTGTGAAGAAGGCCTTTTGGTTGTAAAGCACTTTAAGTGGGGAGGAAAAGCTTATGGTTAATACCCATAAGCCCTGACGTTACCCACAGAATAAGCACCGGCTAACTCTGTGCCAGCAGCCGCGGTAATACAGAGGGTGCAAGCGTTAATCGGAATTACTGGGCGTAAAGCGCGCGTAGGTGGTTATTTAAGTCAGATGTGAAAGCCCCGGGCTTAACCTGGGAACTGCATCTGA	150410886626.1.14_24_21;150410886628.1.14_16_14;150410886675.1.14_9_11;150410886695.1.11_1_14572;150410886695.1.12_1_21156;150410886695.1.13_1_14489;150410886695.1.14_1_108593;150410886695.1.3_1_44834;150410886695.1.4_1_46227;150410886695.1.5_1_27308;150410886695.1.8_1_29303;150410886695.1.9_1_30671
oligotype_13_320351	species	Enhydrobacter aerosaccus	225324	['Bacteria', 'Proteobacteria', 'Gammaproteobacteria', 'Pseudomonadales', 'Moraxellaceae', 'Enhydrobacter', 'Enhydrobacter aerosaccus']	[2, 1224, 1236, 72274, 468, 212791, 225324]	[225324]	['Enhydrobacter aerosaccus']	['ref|NZ_ACYI00000000|']	[225324]	[100.0]	TGGGGAATATTGGACAATGGGGGCAACCCTGATCCAGCCATGCCGCGTGTGTGAAGAAGGCCTTTTGGTTGTAAAGCACTTTAAGCAGGGAGGAGAGGCTAATGGTTAATACCCATTAGATTAGACGTTACCTGCAGAATAAGCACCGGCTAACTCTGTGCCAGCAGCCGCGGTAATACAGAGGGTGCGAGCGTTAATCGGAATTACTGGGCGTAAAGCGAGTGTAGGTGGCTCATTAAGTCACATGTGAAATCCCCGGGCTTAACCTGGGAACTGCATGTGA	150410886601.1.11_3_841;150410886601.1.12_3_1286;150410886601.1.13_3_880;150410886601.1.14_3_6165;150410886601.1.3_3_2732;150410886601.1.4_3_2858;150410886601.1.5_3_1640;150410886601.1.8_3_1791;150410886601.1.9_3_1768;150410886602.1.11_7_48;150410886602.1.12_8_56;150410886602.1.13_7_28;150410886602.1.14_8_218;150410886602.1.3_7_101;150410886602.1.4_8_90;150410886602.1.5_7_38;150410886602.1.8_8_60…
oligotype_14_307370	species	Acinetobacter baumannii	470	['Bacteria', 'Proteobacteria', 'Gammaproteobacteria', 'Pseudomonadales', 'Moraxellaceae', 'Acinetobacter', 'Acinetobacter baumannii']	[2, 1224, 1236, 72274, 468, 469, 470]	[470]	['Acinetobacter baumannii']	['ref|NZ_AMFV00000000|', 'ref|NZ_AMSW00000000|', 'ref|NZ_AMFI00000000|', 'ref|NZ_AMGF00000000|', 'NC_011586_06', 'NC_011586_05', 'NC_011586_04', 'NC_011586_03', 'NC_011586_02', 'NC_011586_01', 'NC_017162_02']	[470, 470, 470, 470, 470, 470, 470, 470, 470, 470, 470]	[100.0, 100.0, 100.0, 100.0, 100.0, 100.0, 100.0, 100.0, 100.0, 100.0, 100.0]	TGGGGAATATTGGACAATGGGGGGAACCCTGATCCAGCCATGCCGCGTGTGTGAAGAAGGCCTTATGGTTGTAAAGCACTTTAAGCGAGGAGGAGGCTACTCTAGTTAATACCTAGGGATAGTGGACGTTACTCGCAGAATAAGCACCGGCTAACTCTGTGCCAGCAGCCGCGGTAATACAGAGGGTGCGAGCGTTAATCGGATTTACTGGGCGTAAAGCGTGCGTAGGCGGCTTATTAAGTCGGATGTGAAATCCCCGAGCTTAACTTGGGAATTGCATTCG	150410886617.1.11_8_10;150410886617.1.12_11_17;150410886617.1.14_10_97;150410886617.1.3_7_35;150410886617.1.4_7_32;150410886617.1.5_3_29;150410886617.1.8_9_25;150410886617.1.9_5_25;150410886626.1.14_14_44;150410886626.1.8_9_14;150410886627.1.14_8_12;150410886628.1.14_9_26;150410886632.1.3_4_16;150410886635.1.11_1_6875;150410886635.1.12_1_10389;150410886635.1.13_1_7033;150410886635.1.14_1_47439;15…
oligotype_15_304606	species	Serratia marcescens	615	['Bacteria', 'Proteobacteria', 'Gammaproteobacteria', 'Enterobacterales', 'Enterobacteriaceae', 'Serratia', 'Serratia marcescens']	[2, 1224, 1236, 91347, 543, 613, 615]	[615]	['Serratia marcescens']	['NC_020211_07', 'NC_020211_06', 'NC_020211_05', 'NC_020211_04', 'NC_020211_03', 'NC_020211_02', 'NC_020211_01']	[615, 615, 615, 615, 615, 615, 615]	[100.0, 100.0, 100.0, 100.0, 100.0, 100.0, 100.0]	TGGGGAATATTGCACAATGGGCGCAAGCCTGATGCAGCCATGCCGCGTGTGTGAAGAAGGCCTTCGGGTTGTAAAGCACTTTCAGCGAGGAGGAAGGTGGTGAACTTAATACGTTCATCAATTGACGTTACTCGCAGAAGAAGCACCGGCTAACTCCGTGCCAGCAGCCGCGGTAATACGGAGGGTGCAAGCGTTAATCGGAATTACTGGGCGTAAAGCGCACGCAGGCGGTTTGTTAAGTCAGATGTGAAATCCCCGGGCTCAACCTGGGAACTGCATTTGA	150410886617.1.12_3_40;150410886617.1.14_2_320;150410886617.1.3_5_39;150410886617.1.4_4_47;150410886617.1.8_2_68;150410886617.1.9_9_17;150410886622.1.14_10_55;150410886623.1.12_15_15;150410886623.1.14_14_124;150410886623.1.8_16_19;150410886632.1.14_2_126;150410886632.1.3_2_20;150410886632.1.8_2_23;150410886632.1.9_3_16;150410886638.1.12_2_14;150410886638.1.14_2_93;150410886638.1.3_1_13;1504108866…
oligotype_16_293526	species	Acinetobacter baumannii	470	['Bacteria', 'Proteobacteria', 'Gammaproteobacteria', 'Pseudomonadales', 'Moraxellaceae', 'Acinetobacter', 'Acinetobacter baumannii']	[2, 1224, 1236, 72274, 468, 469, 470]	[470]	['Acinetobacter baumannii']	['ref|NZ_AMFU00000000|', 'ref|NZ_AMTA00000000|', 'ref|NZ_AMGG00000000|', 'ref|NZ_AMFX00000000|', 'ref|NZ_AFDM00000000|', 'ref|NZ_AMDQ00000000|', 'ref|NZ_AFDL00000000|', 'ref|NZ_AFDK00000000|', 'ref|NZ_AMFY00000000|', 'ref|NZ_AMFL00000000|', 'ref|NZ_ALAL00000000|', 'ref|NZ_AMDF00000000|', 'ref|NZ_AMFS00000000|', 'ref|NZ_AMTB00000000|', 'ref|NZ_AFCZ00000000|', 'ref|NZ_AMFK00000000|', 'ref|NZ_AFDB00…	[470, 470, 470, 470, 470, 470, 470, 470, 470, 470, 470, 470, 470, 470, 470, 470, 470, 470, 470, 470, 470, 470, 470, 470, 470, 470, 470, 470, 470, 470, 470, 470, 470, 470, 470, 470, 470, 470, 470, 470, 470, 470, 470, 470, 470, 470, 470, 470, 470, 470, 470, 470, 470, 470, 470, 470, 470, 470, 470, 470, 470, 470, 470, 470, 470, 470, 470, 470, 470, 470, 470, 470, 470, 470, 470, 470, 470, 470, 470, 470…	[99.65, 99.65, 99.65, 99.65, 99.65, 99.65, 99.65, 99.65, 99.65, 99.65, 99.65, 99.65, 99.65, 99.65, 99.65, 99.65, 99.65, 99.65, 99.65, 99.65, 99.65, 99.65, 99.65, 99.65, 99.65, 99.65, 99.65, 99.65, 99.65, 99.65, 99.65, 99.65, 99.65, 99.65, 99.65, 99.65, 99.65, 99.65, 99.65, 99.65, 99.65, 99.65, 99.65, 99.65, 99.65, 99.65, 99.65, 99.65, 99.65, 99.65, 99.65, 99.65, 99.65, 99.65, 99.65, 99.65, 99.65,…	TGGGGAATATTGGACAATGGGGGGAACCCTGATCCAGCCATGCCGCGTGTGTGAAGAAGGCCTTATGGTTGTAAAGCACTTTAAGCGAGGAGGAGGCTACTTTAGTTAATACCTGGAGATAGTGGACGTTACTCGCAGAATAAGCACCGGCTAACTCTGTGCCAGCAGCCGCGGTAATACAGAGGGTGCGAGCGTTAATCGGATTTACTGGGCGTAAAGCGTGCGTAGGCGGCTTATTAAGTCGGATGTGAAATCCCCGAGCTTAACTTGGGAATTGCATTCG	150410886700.1.11_1_3991;150410886700.1.12_1_5843;150410886700.1.13_1_4004;150410886700.1.14_1_29916;150410886700.1.3_1_12749;150410886700.1.4_1_12683;150410886700.1.5_1_8591;150410886700.1.8_1_7894;150410886700.1.9_1_8622;150410886701.1.11_1_8765;150410886701.1.12_1_12552;150410886701.1.13_1_8667;150410886701.1.14_1_62193;150410886701.1.3_1_27061;150410886701.1.4_1_27026;150410886701.1.5_1_17995…
oligotype_17_292693	species	Pseudomonas putida	303	['Bacteria', 'Proteobacteria', 'Gammaproteobacteria', 'Pseudomonadales', 'Pseudomonadaceae', 'Pseudomonas', 'Pseudomonas putida']	[2, 1224, 1236, 72274, 135621, 286, 303]	[303]	['Pseudomonas putida']	['NC_019905_07', 'NC_019905_04', 'NC_010322_07', 'NC_010322_04', 'NC_009512_06', 'NC_009512_05', 'NC_009512_04', 'NC_009512_03', 'NC_009512_02', 'NC_009512_01', 'NC_017986_06', 'NC_017986_05', 'NC_017986_04', 'NC_017986_03', 'NC_017986_02', 'NC_017986_01']	[303, 303, 303, 303, 303, 303, 303, 303, 303, 303, 303, 303, 303, 303, 303, 303]	[100.0, 100.0, 100.0, 100.0, 100.0, 100.0, 100.0, 100.0, 100.0, 100.0, 100.0, 100.0, 100.0, 100.0, 100.0, 100.0]	TGGGGAATATTGGACAATGGGCGAAAGCCTGATCCAGCCATGCCGCGTGTGTGAAGAAGGTCTTCGGATTGTAAAGCACTTTAAGTTGGGAGGAAGGGCAGTAAGCTAATACCTTGCTGTTTTGACGTTACCGACAGAATAAGCACCGGCTAACTCTGTGCCAGCAGCCGCGGTAATACAGAGGGTGCAAGCGTTAATCGGAATTACTGGGCGTAAAGCGCGCGTAGGTGGTTTGTTAAGTTGGATGTGAAAGCCCCGGGCTCAACCTGGGAACTGCA	150410886604.1.6_3_313;150410886614.1.1_15_26;150410886614.1.2_15_11;150410886617.1.1_34_13;150410886617.1.2_23_10;150410886618.1.1_5_59;150410886618.1.2_6_25;150410886621.1.1_2_84;150410886621.1.10_4_12;150410886621.1.2_3_49;150410886621.1.6_1_8223;150410886621.1.7_3_21;150410886624.1.6_2_1988;150410886630.1.1_1_25624;150410886630.1.10_1_11065;150410886630.1.2_1_19065;150410886630.1.7_1_12058;15…
oligotype_18_292430	species	Klebsiella pneumoniae	573	['Bacteria', 'Proteobacteria', 'Gammaproteobacteria', 'Enterobacterales', 'Enterobacteriaceae', 'Klebsiella', 'Klebsiella pneumoniae']	[2, 1224, 1236, 91347, 543, 570, 573]	[573]	['Klebsiella pneumoniae']	['ref|NZ_AMLN00000000|', 'ref|NZ_AMSU00000000|', 'NC_012731_05', 'NC_012731_03', 'NC_009648_08', 'NC_009648_07', 'NC_009648_04', 'NC_011283_08', 'NC_011283_07', 'NC_011283_06', 'NC_011283_05', 'NC_011283_02', 'NC_011283_01']	[573, 573, 573, 573, 573, 573, 573, 573, 573, 573, 573, 573, 573]	[100.0, 100.0, 100.0, 100.0, 100.0, 100.0, 100.0, 100.0, 100.0, 100.0, 100.0, 100.0, 100.0]	TGGGGAATATTGCACAATGGGCGCAAGCCTGATGCAGCCATGCCGCGTGTGTGAAGAAGGCCTTCGGGTTGTAAAGCACTTTCAGCGGGGAGGAAGGCGGTGAGGTTAATAACCTCATCGATTGACGTTACCCGCAGAAGAAGCACCGGCTAACTCCGTGCCAGCAGCCGCGGTAATACGGAGGGTGCAAGCGTTAATCGGAATTACTGGGCGTAAAGCGCACGCAGGCGGTCTGTCAAGTCGGATGTGAAATCCCCGGGCTCAACCTGGGAACTGCATTCGA	150410886610.1.11_8_249;150410886610.1.12_8_326;150410886610.1.13_8_166;150410886610.1.14_8_1613;150410886610.1.3_8_652;150410886610.1.4_8_652;150410886610.1.5_7_252;150410886610.1.8_8_417;150410886610.1.9_8_443;150410886613.1.14_16_19;150410886617.1.14_23_42;150410886621.1.14_18_17;150410886626.1.14_17_34;150410886626.1.4_8_12;150410886628.1.14_19_14;150410886635.1.11_5_162;150410886635.1.12_4_2…
oligotype_19_283150	species	Acinetobacter baumannii	470	['Bacteria', 'Proteobacteria', 'Gammaproteobacteria', 'Pseudomonadales', 'Moraxellaceae', 'Acinetobacter', 'Acinetobacter baumannii']	[2, 1224, 1236, 72274, 468, 469, 470]	[470]	['Acinetobacter baumannii']	['ref|NZ_AMFU00000000|', 'ref|NZ_AMTA00000000|', 'ref|NZ_AMGG00000000|', 'ref|NZ_AMFX00000000|', 'ref|NZ_AFDM00000000|', 'ref|NZ_AMDQ00000000|', 'ref|NZ_AFDL00000000|', 'ref|NZ_AFDK00000000|', 'ref|NZ_AMFY00000000|', 'ref|NZ_AMFL00000000|', 'ref|NZ_ALAL00000000|', 'ref|NZ_AMDF00000000|', 'ref|NZ_AMFS00000000|', 'ref|NZ_AMTB00000000|', 'ref|NZ_AFCZ00000000|', 'ref|NZ_AMFK00000000|', 'ref|NZ_AFDB00…	[470, 470, 470, 470, 470, 470, 470, 470, 470, 470, 470, 470, 470, 470, 470, 470, 470, 470, 470, 470, 470, 470, 470, 470, 470, 470, 470, 470, 470, 470, 470, 470, 470, 470, 470, 470, 470, 470, 470, 470, 470, 470, 470, 470, 470, 470, 470, 470, 470, 470, 470, 470, 470, 470, 470, 470, 470, 470, 470, 470, 470, 470, 470, 470, 470, 470, 470, 470, 470, 470, 470, 470, 470, 470, 470, 470, 470, 470, 470, 470…	[100.0, 100.0, 100.0, 100.0, 100.0, 100.0, 100.0, 100.0, 100.0, 100.0, 100.0, 100.0, 100.0, 100.0, 100.0, 100.0, 100.0, 100.0, 100.0, 100.0, 100.0, 100.0, 100.0, 100.0, 100.0, 100.0, 100.0, 100.0, 100.0, 100.0, 100.0, 100.0, 100.0, 100.0, 100.0, 100.0, 100.0, 100.0, 100.0, 100.0, 100.0, 100.0, 100.0, 100.0, 100.0, 100.0, 100.0, 100.0, 100.0, 100.0, 100.0, 100.0, 100.0, 100.0, 100.0, 100.0, 100.0,…	TGGGGAATATTGGACAATGGGGGGAACCCTGATCCAGCCATGCCGCGTGTGTGAAGAAGGCCTTATGGTTGTAAAGCACTTTAAGCGAGGAGGAGGCTACTTTAGTTAATACCTAGAGATAGTGGACGTTACTCGCAGAATAAGCACCGGCTAACTCTGTGCCAGCAGCCGCGGTAATACAGAGGGTGCGAGCGTTAATCGGATTTACTGGGCGTAAAGCGTGCGTAGGCGGCTTATTAAGTCGGATGTGAAATCCCCGAGCTTAACTTGGGAATTGC	150410886602.1.6_1_2487;150410886614.1.1_30_11;150410886615.1.1_31_10;150410886617.1.1_16_25;150410886617.1.2_17_14;150410886620.1.1_9_14;150410886623.1.6_4_730;150410886624.1.1_17_20;150410886626.1.1_10_27;150410886626.1.2_4_19;150410886626.1.6_8_13;150410886630.1.6_3_2639;150410886635.1.1_2_27441;150410886635.1.10_2_11891;150410886635.1.2_2_21018;150410886635.1.7_2_12772;150410886636.1.1_2_9612…
oligotype_20_257629	species	Staphylococcus epidermidis	1282	['Bacteria', 'Firmicutes', 'Bacilli', 'Bacillales', 'Staphylococcaceae', 'Staphylococcus', 'Staphylococcus epidermidis']	[2, 1239, 91061, 1385, 90964, 1279, 1282]	[1282]	['Staphylococcus epidermidis']	['ref|NZ_ACJC00000000|', 'ref|NZ_AFED00000000|', 'ref|NZ_AHLJ00000000|', 'ref|NZ_AHLI00000000|', 'ref|NZ_AHLH00000000|', 'ref|NZ_AHLG00000000|', 'ref|NZ_AHLF00000000|', 'ref|NZ_AHLE00000000|', 'ref|NZ_AHLC00000000|', 'ref|NZ_AHLB00000000|', 'ref|NZ_AHLA00000000|', 'ref|NZ_AFUA00000000|', 'ref|NZ_AFTZ00000000|', 'ref|NZ_AHLU00000000|', 'ref|NZ_AGUB00000000|', 'ref|NZ_AHKZ00000000|', 'ref|NZ_AHKY00…	[1282, 1282, 1282, 1282, 1282, 1282, 1282, 1282, 1282, 1282, 1282, 1282, 1282, 1282, 1282, 1282, 1282, 1282, 1282, 1282, 1282, 1282, 1282, 1282, 1282, 1282, 1282, 1282, 1282, 1282, 1282, 1282, 1282, 1282, 1282, 1282, 1282, 1282, 1282, 1282, 1282, 1282, 1282, 1282, 1282, 1282, 1282, 1282, 1282, 1282, 1282, 1282, 1282, 1282, 1282, 1282, 1282, 1282, 1282, 1282, 1282, 1282, 1282, 1282, 1282]	[100.0, 100.0, 100.0, 100.0, 100.0, 100.0, 100.0, 100.0, 100.0, 100.0, 100.0, 100.0, 100.0, 100.0, 100.0, 100.0, 100.0, 100.0, 100.0, 100.0, 100.0, 100.0, 100.0, 100.0, 100.0, 100.0, 100.0, 100.0, 100.0, 100.0, 100.0, 100.0, 100.0, 100.0, 100.0, 100.0, 100.0, 100.0, 100.0, 100.0, 100.0, 100.0, 100.0, 100.0, 100.0, 100.0, 100.0, 100.0, 100.0, 100.0, 100.0, 100.0, 100.0, 100.0, 100.0, 100.0, 100.0,…	TAGGGAATCTTCCGCAATGGGCGAAAGCCTGACGGAGCAACGCCGCGTGAGTGATGAAGGTCTTCGGATCGTAAAACTCTGTTATTAGGGAAGAACAAATGTGTAAGTAACTATGCACGTCTTGACGGTACCTAATCAGAAAGCCACGGCTAACTACGTGCCAGCAGCCGCGGTAATACGTAGGTGGCAAGCGTTATCCGGAATTATTGGGCGTAAAGCGCGCGTAGGCGGTTTTTTAAGTCTGATGTGAAAGCCCACGGCTCAACCGTGGAGGGTCA	150410886601.1.6_5_283;150410886603.1.1_7_33;150410886603.1.10_4_15;150410886603.1.6_5_136;150410886604.1.1_9_31;150410886604.1.2_7_23;150410886604.1.7_5_23;150410886606.1.1_4_10;150410886609.1.1_1_40093;150410886609.1.10_1_17076;150410886609.1.2_1_21641;150410886609.1.6_3_15;150410886609.1.7_1_18644;150410886611.1.6_2_39;150410886612.1.1_1_31479;150410886612.1.10_1_12828;150410886612.1.2_1_16744…
oligotype_21_244903	family	Paenibacillaceae	186822	['Bacteria', 'Firmicutes', 'Bacilli', 'Bacillales', 'Paenibacillaceae']	[2, 1239, 91061, 1385, 186822]	[]	[]	['NC_016641_04', 'NC_016641_01', 'NC_014622_10', 'NC_014622_04', 'NC_017542_09', 'NC_017542_05', 'NC_016935_12', 'NC_016935_10', 'NC_016935_02']	[159743, 159743, 1406, 1406, 1406, 1406, 61624, 61624, 61624]	[92.75, 92.75, 92.75, 92.75, 92.75, 92.75, 93.32, 93.32, 93.32]	TAGGGAATCTTCCGCAATGGGCGAAAGCCTGACGGAGCAACGCCGCGTGAGTGATGAAGGTTTTCGGATCGTAAAGCTCTGTTGCCAGGGAAGAACGTCCTTAAGAGTAACTGCTTAAGGAGTGACGGTACCTGAGAAGAAAGCCCCGGCTAACTACGTGCCAGCAGCCGCGGTAATACGTAGGGGGCAAGCGTTGTCCGGAATTATTGGGCGTAAAGCGCGCGCAGGCGGTCATTTAAGTTGGGTGTTTAACCCCAGGGCTCAACCCTGGGTCGCACCCAAA	150410886620.1.14_14_12;150410886624.1.11_3_232;150410886624.1.12_3_365;150410886624.1.13_3_181;150410886624.1.14_3_1756;150410886624.1.3_3_669;150410886624.1.4_3_685;150410886624.1.5_3_250;150410886624.1.8_3_475;150410886624.1.9_3_453;150410886626.1.12_6_14;150410886626.1.14_9_78;150410886626.1.3_11_13;150410886626.1.4_9_13;150410886626.1.8_12_17;150410886630.1.11_2_72;150410886630.1.12_2_124;15…
oligotype_22_242967	family	Paenibacillaceae	186822	['Bacteria', 'Firmicutes', 'Bacilli', 'Bacillales', 'Paenibacillaceae']	[2, 1239, 91061, 1385, 186822]	[]	[]	['ref|NZ_AMBZ00000000|']	[44250]	[94.03]	TAGGGAATCTTCCGCAATGGGCGAAAGCCTGACGGAGCAACGCCGCGTGAGTGATGAAGGTTTTCGGATCGTAAAGCTCTGTTGCCAGGGAAGAACGTCCTTAAGAGTAACTGCTTAAGGAGTGACGGTACCTGAGAAGAAAGCCCCGGCTAACTACGTGCCAGCAGCCGCGGTAATACGTAGGGGGCAAGCGTTGTCCGGAATTATTGGGCGTAAAGCGCGCGCAGGCGGTCATTTAAGTTGGGTGTTTAACCCCAGGGCTCAACCCTGGGTCGCATCCAAA	150410886624.1.11_4_198;150410886624.1.12_4_337;150410886624.1.13_4_155;150410886624.1.14_4_1482;150410886624.1.3_4_630;150410886624.1.4_4_623;150410886624.1.5_4_229;150410886624.1.8_4_425;150410886624.1.9_4_402;150410886626.1.14_13_61;150410886626.1.8_4_21;150410886630.1.13_5_27;150410886630.1.14_7_218;150410886630.1.3_6_80;150410886630.1.4_6_84;150410886630.1.5_5_35;150410886630.1.8_5_54;150410…
oligotype_23_236172	species	Acinetobacter radioresistens	40216	['Bacteria', 'Proteobacteria', 'Gammaproteobacteria', 'Pseudomonadales', 'Moraxellaceae', 'Acinetobacter', 'Acinetobacter radioresistens']	[2, 1224, 1236, 72274, 468, 469, 40216]	[40216]	['Acinetobacter radioresistens']	['ref|NZ_ALIR00000000|', 'ref|NZ_ACVR00000000|', 'ref|NZ_ACPO00000000|', 'ref|NZ_BAGY00000000|']	[40216, 40216, 40216, 40216]	[100.0, 100.0, 100.0, 100.0]	TGGGGAATATTGGACAATGGGGGGAACCCTGATCCAGCCATGCCGCGTGTGTGAAGAAGGCCTTTTGGTTGTAAAGCACTTTAAGCGAGGAGGAGGCTACCTAGATTAATACTTTAGGATAGTGGACGTTACTCGCAGAATAAGCACCGGCTAACTCTGTGCCAGCAGCCGCGGTAATACAGAGGGTGCGAGCGTTAATCGGATTTACTGGGCGTAAAGCGTGCGTAGGCGGCCAATTAAGTCAAATGTGAAATCCCCGAGCTTAACTTGGGAATTGCATTCG	150410886617.1.14_20_43;150410886617.1.8_20_13;150410886621.1.14_32_10;150410886622.1.12_8_16;150410886622.1.14_8_116;150410886622.1.3_9_16;150410886622.1.4_8_21;150410886622.1.5_11_12;150410886622.1.8_8_28;150410886626.1.14_18_31;150410886628.1.14_15_15;150410886649.1.14_8_16;150410886651.1.14_15_18;150410886651.1.4_13_11;150410886659.1.11_1_4863;150410886659.1.12_1_6765;150410886659.1.13_1_4708…
oligotype_24_226778	species	Acinetobacter lwoffii	28090	['Bacteria', 'Proteobacteria', 'Gammaproteobacteria', 'Pseudomonadales', 'Moraxellaceae', 'Acinetobacter', 'Acinetobacter lwoffii']	[2, 1224, 1236, 72274, 468, 469, 28090]	[28090]	['Acinetobacter lwoffii']	['ref|NZ_ACPN00000000|']	[28090]	[100.0]	TGGGGAATATTGGACAATGGGGGGAACCCTGATCCAGCCATGCCGCGTGTGTGAAGAAGGCCTTTTGGTTGTAAAGCACTTTAAGCGAGGAGGAGGCTACCGAGATTAATACTCTTGGATAGTGGACGTTACTCGCAGAATAAGCACCGGCTAACTCTGTGCCAGCAGCCGCGGTAATACAGAGGGTGCAAGCGTTAATCGGATTTACTGGGCGTAAAGCGCGCGTAGGTGGCCAATTAAGTCAAATGTGAAATCCCCGAGCTTAACTTGGGAATTGC	150410886603.1.1_4_45;150410886603.1.2_4_24;150410886614.1.1_18_20;150410886617.1.6_1_7028;150410886623.1.6_2_700;150410886624.1.6_1_2460;150410886625.1.1_3_24;150410886625.1.10_3_12;150410886625.1.7_3_10;150410886626.1.1_11_25;150410886626.1.2_5_17;150410886627.1.1_1_117;150410886627.1.10_1_46;150410886627.1.2_1_71;150410886627.1.7_1_54;150410886630.1.6_5_36;150410886637.1.6_6_28;150410886641.1.…
oligotype_25_225664	species	Acinetobacter baumannii	470	['Bacteria', 'Proteobacteria', 'Gammaproteobacteria', 'Pseudomonadales', 'Moraxellaceae', 'Acinetobacter', 'Acinetobacter baumannii']	[2, 1224, 1236, 72274, 468, 469, 470]	[470]	['Acinetobacter baumannii']	['ref|NZ_AMFV00000000|', 'ref|NZ_AMSW00000000|', 'ref|NZ_AMFI00000000|', 'ref|NZ_AMGF00000000|', 'NC_011586_06', 'NC_011586_05', 'NC_011586_04', 'NC_011586_03', 'NC_011586_02', 'NC_011586_01', 'NC_017162_02']	[470, 470, 470, 470, 470, 470, 470, 470, 470, 470, 470]	[100.0, 100.0, 100.0, 100.0, 100.0, 100.0, 100.0, 100.0, 100.0, 100.0, 100.0]	TGGGGAATATTGGACAATGGGGGGAACCCTGATCCAGCCATGCCGCGTGTGTGAAGAAGGCCTTATGGTTGTAAAGCACTTTAAGCGAGGAGGAGGCTACTCTAGTTAATACCTAGGGATAGTGGACGTTACTCGCAGAATAAGCACCGGCTAACTCTGTGCCAGCAGCCGCGGTAATACAGAGGGTGCGAGCGTTAATCGGATTTACTGGGCGTAAAGCGTGCGTAGGCGGCTTATTAAGTCGGATGTGAAATCCCCGAGCTTAACTTGGGAATTGC	150410886602.1.6_2_2380;150410886617.1.1_11_43;150410886617.1.10_9_17;150410886617.1.2_5_36;150410886617.1.7_8_22;150410886623.1.6_1_2351;150410886626.1.1_22_15;150410886626.1.2_10_12;150410886630.1.6_4_2005;150410886635.1.1_1_27569;150410886635.1.10_1_12116;150410886635.1.2_1_21035;150410886635.1.7_1_12795;150410886636.1.1_1_10118;150410886636.1.10_1_4520;150410886636.1.2_1_7836;150410886636.1.7…
oligotype_26_219209	family	Enterobacteriaceae	543	['Bacteria', 'Proteobacteria', 'Gammaproteobacteria', 'Enterobacterales', 'Enterobacteriaceae']	[2, 1224, 1236, 91347, 543]	[550, 28901]	['Enterobacter cloacae', 'Salmonella enterica']	['ref|NZ_ABFH00000000|', 'ref|NZ_AERV00000000|', 'ref|NZ_CAAX00000000|', 'ref|NZ_CAAW00000000|', 'ref|NZ_CAAZ00000000|', 'ref|NZ_CAAV00000000|', 'ref|NZ_CAAU00000000|', 'ref|NZ_CAAT00000000|', 'ref|NZ_CAAS00000000|', 'ref|NZ_CAAR00000000|', 'ref|NZ_CAAY00000000|', 'ref|NZ_CAAQ00000000|', 'ref|NZ_AFCU00000000|', 'ref|NZ_ABAM00000000|', 'ref|NZ_AFCT00000000|', 'ref|NZ_AMYM00000000|', 'ref|NZ_AHIA00…	[28901, 28901, 28901, 28901, 28901, 28901, 28901, 28901, 28901, 28901, 28901, 28901, 28901, 28901, 28901, 28901, 28901, 28901, 28901, 28901, 28901, 28901, 28901, 28901, 28901, 28901, 28901, 28901, 28901, 28901, 28901, 28901, 28901, 28901, 28901, 28901, 28901, 28901, 28901, 28901, 28901, 28901, 28901, 28901, 28901, 28901, 28901, 28901, 28901, 28901, 28901, 28901, 28901, 28901, 28901, 28901, 28901,…	[100.0, 100.0, 100.0, 100.0, 100.0, 100.0, 100.0, 100.0, 100.0, 100.0, 100.0, 100.0, 100.0, 100.0, 100.0, 100.0, 100.0, 100.0, 100.0, 100.0, 100.0, 100.0, 100.0, 100.0, 100.0, 100.0, 100.0, 100.0, 100.0, 100.0, 100.0, 100.0, 100.0, 100.0, 100.0, 100.0, 100.0, 100.0, 100.0, 100.0, 100.0, 100.0, 100.0, 100.0, 100.0, 100.0, 100.0, 100.0, 100.0, 100.0, 100.0, 100.0, 100.0, 100.0, 100.0, 100.0, 100.0,…	TGGGGAATATTGCACAATGGGCGCAAGCCTGATGCAGCCATGCCGCGTGTATGAAGAAGGCCTTCGGGTTGTAAAGTACTTTCAGCGGGGAGGAAGGTGTTGTGGTTAATAACCGCAGCAATTGACGTTACCCGCAGAAGAAGCACCGGCTAACTCCGTGCCAGCAGCCGCGGTAATACGGAGGGTGCAAGCGTTAATCGGAATTACTGGGCGTAAAGCGCACGCAGGCGGTCTGTCAAGTCGGATGTGAAATCCCCGGGCTCAACCTGGGAACTGCATTCGA	150410886601.1.11_1_8344;150410886601.1.12_1_12653;150410886601.1.13_1_7786;150410886601.1.14_1_62474;150410886601.1.3_1_24416;150410886601.1.4_1_25522;150410886601.1.5_1_9974;150410886601.1.8_1_16192;150410886601.1.9_1_17383;150410886602.1.11_1_1537;150410886602.1.12_1_2310;150410886602.1.13_1_1456;150410886602.1.14_1_11235;150410886602.1.3_1_4462;150410886602.1.4_1_4730;150410886602.1.5_1_1770;…
oligotype_27_216929	species	Escherichia coli	562	['Bacteria', 'Proteobacteria', 'Gammaproteobacteria', 'Enterobacterales', 'Enterobacteriaceae', 'Escherichia', 'Escherichia coli']	[2, 1224, 1236, 91347, 543, 561, 562]	[562]	['Escherichia coli']	['ref|NZ_AFVX00000000|', 'ref|NZ_AERT00000000|', 'ref|NZ_AGIA00000000|', 'ref|NZ_AGTD00000000|', 'ref|NZ_AFEB00000000|', 'ref|NZ_AMUK00000000|', 'ref|NZ_AKLW00000000|', 'ref|NZ_AEHW00000000|', 'ref|NZ_AKLV00000000|', 'ref|NZ_AKMA00000000|', 'ref|NZ_AKLY00000000|', 'ref|NZ_AFAG00000000|', 'ref|NZ_AKLT00000000|', 'ref|NZ_AMUM00000000|', 'ref|NZ_ADBA00000000|', 'ref|NZ_ADAZ00000000|', 'ref|NZ_ADAX00…	[562, 562, 562, 562, 562, 562, 562, 562, 562, 562, 562, 562, 562, 562, 562, 562, 562, 562, 562, 562, 562, 562, 562, 562, 562, 562, 562, 562, 562, 562, 562, 562, 562, 562, 562, 562, 562, 562, 562, 562, 562, 562, 562, 562, 562, 562, 562, 562, 562, 562, 562, 562, 562, 562, 562, 562, 562, 562, 562, 562, 562, 562, 562, 562, 562, 562, 562, 562, 562, 562, 562, 562, 562, 562, 562, 562, 562, 562, 562, 562…	[100.0, 100.0, 100.0, 100.0, 100.0, 100.0, 100.0, 100.0, 100.0, 100.0, 100.0, 100.0, 100.0, 100.0, 100.0, 100.0, 100.0, 100.0, 100.0, 100.0, 100.0, 100.0, 100.0, 100.0, 100.0, 100.0, 100.0, 100.0, 100.0, 100.0, 100.0, 100.0, 100.0, 100.0, 100.0, 100.0, 100.0, 100.0, 100.0, 100.0, 100.0, 100.0, 100.0, 100.0, 100.0, 100.0, 100.0, 100.0, 100.0, 100.0, 100.0, 100.0, 100.0, 100.0, 100.0, 100.0, 100.0,…	TGGGGAATATTGCACAATGGGCGCAAGCCTGATGCAGCCATGCCGCGTGTATGAAGAAGGCCTTCGGGTTGTAAAGTACTTTCAGCGGGGAGGAAGGGAGTAAAGTTAATACCTTTGCTCATTGACGTTACCCGCAGAAGAAGCACCGGCTAACTCCGTGCCAGCAGCCGCGGTAATACGGAGGGTGCAAGCGTTAATCGGAATTACTGGGCGTAAAGCGCACGCAGGCGGTTTGTTAAGTCAGATGTGAAATCCCCGGGCTCAACCTGGGAACTGCA	150410886600.1.6_1_14;150410886603.1.6_10_15;150410886607.1.1_2_10638;150410886607.1.10_2_4530;150410886607.1.2_3_5525;150410886607.1.7_2_5199;150410886608.1.1_8_120;150410886608.1.6_3_10;150410886610.1.1_1_12269;150410886610.1.10_1_4954;150410886610.1.2_1_6163;150410886610.1.6_4_1120;150410886610.1.7_1_5559;150410886611.1.6_9_10;150410886614.1.6_9_10;150410886617.1.1_19_19;150410886617.1.2_20_11…
oligotype_28_215501	genus	Acinetobacter	469	['Bacteria', 'Proteobacteria', 'Gammaproteobacteria', 'Pseudomonadales', 'Moraxellaceae', 'Acinetobacter']	[2, 1224, 1236, 72274, 468, 469]	[]	[]	['ref|NZ_AMFU00000000|', 'ref|NZ_AMTA00000000|', 'ref|NZ_AMGG00000000|', 'ref|NZ_AMFX00000000|', 'ref|NZ_AFDM00000000|', 'ref|NZ_AMDQ00000000|', 'ref|NZ_AFDL00000000|', 'ref|NZ_AFDK00000000|', 'ref|NZ_AMFY00000000|', 'ref|NZ_AMFL00000000|', 'ref|NZ_ALAL00000000|', 'ref|NZ_AMDF00000000|', 'ref|NZ_AMFS00000000|', 'ref|NZ_AMTB00000000|', 'ref|NZ_AFCZ00000000|', 'ref|NZ_AMFK00000000|', 'ref|NZ_AFDB00…	[470, 470, 470, 470, 470, 470, 470, 470, 470, 470, 470, 470, 470, 470, 470, 470, 470, 470, 470, 470, 470, 470, 470, 470, 470, 470, 470, 470, 470, 470, 470, 470, 470, 470, 470, 470, 470, 470, 470, 470, 470, 470, 470, 470, 470, 470, 470, 470, 470, 470, 470, 470, 470, 470, 470, 470, 470, 470, 470, 470, 470, 470, 470, 470, 470, 470, 470, 470, 470, 470, 470, 470, 470, 470, 470, 470, 470, 470, 470, 470…	[96.14, 96.14, 96.14, 96.14, 96.14, 96.14, 96.14, 96.14, 96.14, 96.14, 96.14, 96.14, 96.14, 96.14, 96.14, 96.14, 96.14, 96.14, 96.14, 96.14, 96.14, 96.14, 96.14, 96.14, 96.14, 96.14, 96.14, 96.14, 96.14, 96.14, 96.14, 96.14, 96.14, 96.14, 96.14, 96.14, 96.14, 96.14, 96.14, 96.14, 96.14, 96.14, 96.14, 96.14, 96.14, 96.14, 96.14, 96.14, 96.14, 96.14, 96.14, 96.14, 96.14, 96.14, 96.14, 96.14, 96.14,…	TGGGGAATATTGGACAATGGGGGGAACCCTGATCCAGCCATGCCGCGTGTGTGAAGAAGGCCTTATGGTTGTAAAGCACTTTAAGCGAGGAGGAGGGTACTGGTATTAATACTACCAGCTACTGGACGTTACTCGCAGAATAAGCACCGGCTAACTCTGTGCCAGCAGCCGCGGTAATACAGAGGGTGCGAGCGTTAATCGGATTTACTGGGCGTAAAGCGTGCGTAGGCGGCTAATTGAGTCGGATGTGAAATCCCCGAGCTTAACTTGGGAATTGCATTCG	150410886615.1.14_39_17;150410886626.1.12_3_35;150410886626.1.14_2_306;150410886626.1.3_3_51;150410886626.1.4_3_49;150410886626.1.5_2_26;150410886626.1.8_2_61;150410886626.1.9_3_22;150410886639.1.11_4_675;150410886639.1.12_4_1045;150410886639.1.13_3_719;150410886639.1.14_5_4698;150410886639.1.3_4_2198;150410886639.1.4_4_2337;150410886639.1.5_3_1283;150410886639.1.8_4_1422;150410886639.1.9_3_1534;…
oligotype_29_204506	species	Serratia marcescens	615	['Bacteria', 'Proteobacteria', 'Gammaproteobacteria', 'Enterobacterales', 'Enterobacteriaceae', 'Serratia', 'Serratia marcescens']	[2, 1224, 1236, 91347, 543, 613, 615]	[615]	['Serratia marcescens']	['NC_020211_07', 'NC_020211_06', 'NC_020211_05', 'NC_020211_04', 'NC_020211_03', 'NC_020211_02', 'NC_020211_01']	[615, 615, 615, 615, 615, 615, 615]	[99.29, 99.29, 99.29, 99.29, 99.29, 99.29, 99.29]	TGGGGAATATTGCACAATGGGCGCAAGCCTGATGCAGCCATGCCGCGTGTGTGAAGAAGGCCTTCGGGTTGTAAAGCACTTTCAGCGAGGAGGAAGGTGGTGAGCTTAATACGCTCATCAATTGACGTTACTCGCAGAAGAAGCACCGGCTAACTCCGTGCCAGCAGCCGCGGTAATACGGAGGGTGCAAGCGTTAATCGGAATTACTGGGCGTAAAGCGCACGCAGGCGGTTTGTTAAGTCAGATGTGAAATCCCCGGGCTCAACCTGGGAACTGCATTTGA	150410886617.1.12_7_24;150410886617.1.14_4_155;150410886617.1.3_15_19;150410886617.1.4_19_16;150410886617.1.9_15_14;150410886622.1.14_9_64;150410886622.1.8_9_19;150410886623.1.12_17_13;150410886623.1.14_13_156;150410886623.1.8_13_37;150410886632.1.14_3_71;150410886638.1.12_1_14;150410886638.1.14_1_120;150410886638.1.3_2_11;150410886638.1.8_1_20;150410886652.1.11_6_513;150410886652.1.12_4_896;1504…
oligotype_30_203726	genus	Pseudomonas	286	['Bacteria', 'Proteobacteria', 'Gammaproteobacteria', 'Pseudomonadales', 'Pseudomonadaceae', 'Pseudomonas']	[2, 1224, 1236, 72274, 135621, 286]	[303, 47880]	['Pseudomonas putida', 'Pseudomonas fulva']	['ref|NZ_ALPV00000000|', 'NC_002947_07', 'NC_002947_06', 'NC_002947_05', 'NC_002947_03', 'NC_002947_02', 'NC_002947_01', 'NC_019905_06', 'NC_019905_05', 'NC_019905_03', 'NC_019905_02', 'NC_019905_01', 'NC_010322_06', 'NC_010322_05', 'NC_010322_03', 'NC_010322_02', 'NC_010322_01', 'NC_018220_01', 'NC_017530_07', 'NC_017530_06', 'NC_017530_04', 'NC_017530_03', 'NC_017530_02', 'NC_017530_01', 'NC_01…	[303, 303, 303, 303, 303, 303, 303, 303, 303, 303, 303, 303, 303, 303, 303, 303, 303, 303, 303, 303, 303, 303, 303, 303, 47880, 47880, 47880, 47880]	[100.0, 100.0, 100.0, 100.0, 100.0, 100.0, 100.0, 100.0, 100.0, 100.0, 100.0, 100.0, 100.0, 100.0, 100.0, 100.0, 100.0, 100.0, 100.0, 100.0, 100.0, 100.0, 100.0, 100.0, 100.0, 100.0, 100.0, 100.0]	TGGGGAATATTGGACAATGGGCGAAAGCCTGATCCAGCCATGCCGCGTGTGTGAAGAAGGTCTTCGGATTGTAAAGCACTTTAAGTTGGGAGGAAGGGCAGTAAGTTAATACCTTGCTGTTTTGACGTTACCGACAGAATAAGCACCGGCTAACTCTGTGCCAGCAGCCGCGGTAATACAGAGGGTGCAAGCGTTAATCGGAATTACTGGGCGTAAAGCGCGCGTAGGTGGTTTGTTAAGTTGGATGTGAAAGCCCCGGGCTCAACCTGGGAACTGCATCCAA	150410886618.1.14_8_109;150410886621.1.14_17_97;150410886643.1.11_1_491;150410886643.1.12_1_806;150410886643.1.13_1_476;150410886643.1.14_1_3547;150410886643.1.3_1_1571;150410886643.1.4_1_1685;150410886643.1.5_1_924;150410886643.1.8_1_1023;150410886643.1.9_1_983;150410886651.1.14_9_23;150410886651.1.4_6_19;150410886652.1.11_3_901;150410886652.1.12_3_1455;150410886652.1.13_3_977;150410886652.1.14_…
oligotype_31_195165	species	Pseudomonas aeruginosa	287	['Bacteria', 'Proteobacteria', 'Gammaproteobacteria', 'Pseudomonadales', 'Pseudomonadaceae', 'Pseudomonas', 'Pseudomonas aeruginosa']	[2, 1224, 1236, 72274, 135621, 286, 287]	[287]	['Pseudomonas aeruginosa']	['ref|NZ_ALOF00000000|', 'ref|NZ_AJHI00000000|', 'ref|NZ_AAQW00000000|', 'ref|NZ_ABKZ00000000|', 'ref|NZ_BADP00000000|', 'ref|NZ_AHKN00000000|', 'ref|NZ_AHKM00000000|', 'ref|NZ_AKZH00000000|', 'ref|NZ_AKBD00000000|', 'ref|NZ_AKZG00000000|', 'ref|NZ_AKZF00000000|', 'ref|NZ_AKZE00000000|', 'ref|NZ_AKZD00000000|', 'ref|NZ_AEEX00000000|', 'ref|NZ_AEVV00000000|', 'NC_008463_04', 'NC_008463_03', 'NC_00…	[287, 287, 287, 287, 287, 287, 287, 287, 287, 287, 287, 287, 287, 287, 287, 287, 287, 287, 287, 287, 287, 287, 287, 287, 287, 287, 287, 287, 287, 287, 287, 287, 287, 287, 287, 287, 287, 287, 287, 287, 287, 287, 287]	[100.0, 100.0, 100.0, 100.0, 100.0, 100.0, 100.0, 100.0, 100.0, 100.0, 100.0, 100.0, 100.0, 100.0, 100.0, 100.0, 100.0, 100.0, 100.0, 100.0, 100.0, 100.0, 100.0, 100.0, 100.0, 100.0, 100.0, 100.0, 100.0, 100.0, 100.0, 100.0, 100.0, 100.0, 100.0, 100.0, 100.0, 100.0, 100.0, 100.0, 100.0, 100.0, 100.0]	TGGGGAATATTGGACAATGGGCGAAAGCCTGATCCAGCCATGCCGCGTGTGTGAAGAAGGTCTTCGGATTGTAAAGCACTTTAAGTTGGGAGGAAGGGCAGTAAGTTAATACCTTGCTGTTTTGACGTTACCAACAGAATAAGCACCGGCTAACTTCGTGCCAGCAGCCGCGGTAATACGAAGGGTGCAAGCGTTAATCGGAATTACTGGGCGTAAAGCGCGCGTAGGTGGTTCAGCAAGTTGGATGTGAAATCCCCGGGCTCAACCTGGGAACTGCA	150410886607.1.6_1_11323;150410886613.1.6_1_7347;150410886628.1.1_1_43;150410886628.1.2_1_19;150410886628.1.7_2_10;150410886634.1.1_7_131;150410886634.1.2_6_76;150410886638.1.6_3_2116;150410886641.1.1_24_10;150410886654.1.1_18_14;150410886655.1.6_11_17;150410886657.1.1_5_12;150410886657.1.6_3_15;150410886658.1.1_5_18;150410886662.1.1_34_16;150410886664.1.6_8_11;150410886672.1.1_3_45;150410886688.…
oligotype_32_193303	family	Paenibacillaceae	186822	['Bacteria', 'Firmicutes', 'Bacilli', 'Bacillales', 'Paenibacillaceae']	[2, 1239, 91061, 1385, 186822]	[]	[]	['ref|NZ_AGIP00000000|', 'ref|NZ_AGFX00000000|', 'NC_016641_09', 'NC_016641_08', 'NC_016641_07', 'NC_016641_06', 'NC_016641_05', 'NC_016641_04', 'NC_016641_03', 'NC_016641_02', 'NC_016641_01', 'NC_014622_14', 'NC_014622_13', 'NC_014622_12', 'NC_014622_11', 'NC_014622_10', 'NC_014622_09', 'NC_014622_08', 'NC_014622_07', 'NC_014622_06', 'NC_014622_04', 'NC_014622_03', 'NC_014622_02', 'NC_014622_01'…	[228574, 59893, 159743, 159743, 159743, 159743, 159743, 159743, 159743, 159743, 159743, 1406, 1406, 1406, 1406, 1406, 1406, 1406, 1406, 1406, 1406, 1406, 1406, 1406, 1406, 1406, 1406, 1406, 1406, 1406, 1406, 1406, 1406, 1406, 1406, 1406, 1406, 1406, 1406, 1406, 1406, 1406, 1406, 1406, 1406, 1406, 1406, 1406, 1406]	[92.75, 94.98, 94.98, 94.98, 94.98, 94.98, 94.98, 94.98, 94.98, 94.98, 94.98, 94.98, 94.98, 94.98, 94.98, 94.98, 94.98, 94.98, 94.98, 94.98, 94.98, 94.98, 94.98, 94.98, 94.98, 94.98, 94.98, 94.98, 94.98, 94.98, 94.98, 94.98, 94.98, 94.98, 94.98, 94.98, 94.98, 94.98, 94.98, 94.98, 94.98, 94.98, 94.98, 94.98, 94.98, 94.98, 94.98, 94.98, 94.98]	TAGGGAATCTTCCGCAATGGGCGAAAGCCTGACGGAGCAACGCCGCGTGAGTGATGAAGGTTTTCGGATCGTAAAGCTCTGTTGCCAGGGAAGAACGTCTCTTAGAGTAACTGCTAAGAGAGTGACGGTACCTGAGAAGAAAGCCCCGGCTAACTACGTGCCAGCAGCCGCGGTAATACGTAGGGGGCAAGCGTTGTCCGGAATTATTGGGCGTAAAGCGCGCGCAGGCGGTCATTTAAGTTGGGTGTTTAACCCCAGGGCTCAACCCTGGGTCGCAC	150410886604.1.1_1_11865;150410886604.1.10_1_5381;150410886604.1.2_1_7198;150410886604.1.7_1_5638;150410886619.1.6_1_3101;150410886620.1.1_11_11;150410886624.1.1_2_1426;150410886624.1.10_2_580;150410886624.1.2_2_834;150410886624.1.7_2_691;150410886626.1.1_8_31;150410886626.1.2_9_12;150410886627.1.1_5_15;150410886630.1.1_4_265;150410886630.1.10_4_102;150410886630.1.2_4_152;150410886630.1.7_4_111;1…
oligotype_33_190701	species	Klebsiella pneumoniae	573	['Bacteria', 'Proteobacteria', 'Gammaproteobacteria', 'Enterobacterales', 'Enterobacteriaceae', 'Klebsiella', 'Klebsiella pneumoniae']	[2, 1224, 1236, 91347, 543, 570, 573]	[573]	['Klebsiella pneumoniae']	['ref|NZ_AMLM00000000|', 'NC_012731_08', 'NC_012731_02', 'NC_009648_06', 'NC_009648_05', 'NC_009648_03', 'NC_009648_02', 'NC_009648_01']	[573, 573, 573, 573, 573, 573, 573, 573]	[100.0, 100.0, 100.0, 100.0, 100.0, 100.0, 100.0, 100.0]	TGGGGAATATTGCACAATGGGCGCAAGCCTGATGCAGCCATGCCGCGTGTGTGAAGAAGGCCTTCGGGTTGTAAAGCACTTTCAGCGGGGAGGAAGGCGTTAAGGTTAATAACCTTGGCGATTGACGTTACCCGCAGAAGAAGCACCGGCTAACTCCGTGCCAGCAGCCGCGGTAATACGGAGGGTGCAAGCGTTAATCGGAATTACTGGGCGTAAAGCGCACGCAGGCGGTCTGTCAAGTCGGATGTGAAATCCCCGGGCTCAACCTGGGAACTGCA	150410886610.1.1_7_1323;150410886610.1.10_7_556;150410886610.1.2_6_774;150410886610.1.7_7_616;150410886621.1.1_9_13;150410886626.1.1_29_17;150410886635.1.1_4_850;150410886635.1.10_3_378;150410886635.1.2_3_537;150410886635.1.6_1_2825;150410886635.1.7_3_429;150410886636.1.1_3_6063;150410886636.1.10_3_2603;150410886636.1.2_3_3795;150410886636.1.7_3_2794;150410886637.1.1_1_24619;150410886637.1.10_1_1…
oligotype_34_185163	species	Enhydrobacter aerosaccus	225324	['Bacteria', 'Proteobacteria', 'Gammaproteobacteria', 'Pseudomonadales', 'Moraxellaceae', 'Enhydrobacter', 'Enhydrobacter aerosaccus']	[2, 1224, 1236, 72274, 468, 212791, 225324]	[225324]	['Enhydrobacter aerosaccus']	['ref|NZ_ACYI00000000|']	[225324]	[100.0]	TGGGGAATATTGGACAATGGGGGCAACCCTGATCCAGCCATGCCGCGTGTGTGAAGAAGGCCTTTTGGTTGTAAAGCACTTTAAGCAGGGAGGAGAGGCTAATGGTTAATACCCATTAGATTAGACGTTACCTGCAGAATAAGCACCGGCTAACTCTGTGCCAGCAGCCGCGGTAATACAGAGGGTGCGAGCGTTAATCGGAATTACTGGGCGTAAAGCGAGTGTAGGTGGCTCATTAAGTCACATGTGAAATCCCCGGGCTTAACCTGGGAACTGCA	150410886601.1.1_3_3668;150410886601.1.10_3_1593;150410886601.1.2_3_2755;150410886601.1.6_6_151;150410886601.1.7_3_1699;150410886602.1.1_8_126;150410886602.1.10_8_52;150410886602.1.2_7_110;150410886602.1.7_8_54;150410886603.1.1_1_14197;150410886603.1.10_1_6168;150410886603.1.2_1_10701;150410886603.1.7_1_6595;150410886614.1.1_17_23;150410886614.1.2_9_15;150410886617.1.1_6_56;150410886617.1.10_12_1…
oligotype_35_182188	species	Escherichia coli	562	['Bacteria', 'Proteobacteria', 'Gammaproteobacteria', 'Enterobacterales', 'Enterobacteriaceae', 'Escherichia', 'Escherichia coli']	[2, 1224, 1236, 91347, 543, 561, 562]	[562]	['Escherichia coli']	['ref|NZ_AFVX00000000|', 'ref|NZ_AERT00000000|', 'ref|NZ_AGIA00000000|', 'ref|NZ_AGTD00000000|', 'ref|NZ_AFEB00000000|', 'ref|NZ_AMUK00000000|', 'ref|NZ_AKLW00000000|', 'ref|NZ_AEHW00000000|', 'ref|NZ_AKLV00000000|', 'ref|NZ_AKMA00000000|', 'ref|NZ_AKLY00000000|', 'ref|NZ_AFAG00000000|', 'ref|NZ_AKLT00000000|', 'ref|NZ_AMUM00000000|', 'ref|NZ_ADBA00000000|', 'ref|NZ_ADAZ00000000|', 'ref|NZ_ADAX00…	[562, 562, 562, 562, 562, 562, 562, 562, 562, 562, 562, 562, 562, 562, 562, 562, 562, 562, 562, 562, 562, 562, 562, 562, 562, 562, 562, 562, 562, 562, 562, 562, 562, 562, 562, 562, 562, 562, 562, 562, 562, 562, 562, 562, 562, 562, 562, 562, 562, 562, 562, 562, 562, 562, 562, 562, 562, 562, 562, 562, 562, 562, 562, 562, 562, 562, 562, 562, 562, 562, 562, 562, 562, 562, 562, 562, 562, 562, 562, 562…	[100.0, 100.0, 100.0, 100.0, 100.0, 100.0, 100.0, 100.0, 100.0, 100.0, 100.0, 100.0, 100.0, 100.0, 100.0, 100.0, 100.0, 100.0, 100.0, 100.0, 100.0, 100.0, 100.0, 100.0, 100.0, 100.0, 100.0, 100.0, 100.0, 100.0, 100.0, 100.0, 100.0, 100.0, 100.0, 100.0, 100.0, 100.0, 100.0, 100.0, 100.0, 100.0, 100.0, 100.0, 100.0, 100.0, 100.0, 100.0, 100.0, 100.0, 100.0, 100.0, 100.0, 100.0, 100.0, 100.0, 100.0,…	TGGGGAATATTGCACAATGGGCGCAAGCCTGATGCAGCCATGCCGCGTGTATGAAGAAGGCCTTCGGGTTGTAAAGTACTTTCAGCGGGGAGGAAGGGAGTAAAGTTAATACCTTTGCTCATTGACGTTACCCGCAGAAGAAGCACCGGCTAACTCCGTGCCAGCAGCCGCGGTAATACGGAGGGTGCAAGCGTTAATCGGAATTACTGGGCGTAAAGCGCACGCAGGCGGTTTGTTAAGTCAGATGTGAAATCCCCGGGCTCAACCTGGGAACTGCATCTGA	150410886607.1.11_3_2199;150410886607.1.12_3_3493;150410886607.1.13_3_1702;150410886607.1.14_3_16754;150410886607.1.3_3_5819;150410886607.1.4_3_6038;150410886607.1.5_5_1330;150410886607.1.8_3_4227;150410886607.1.9_3_4093;150410886610.1.11_1_2437;150410886610.1.12_1_3755;150410886610.1.13_1_1981;150410886610.1.14_1_19704;150410886610.1.3_1_6699;150410886610.1.4_1_6487;150410886610.1.5_1_1731;15041…
oligotype_36_181648	species	Pseudomonas stutzeri	316	['Bacteria', 'Proteobacteria', 'Gammaproteobacteria', 'Pseudomonadales', 'Pseudomonadaceae', 'Pseudomonas', 'Pseudomonas stutzeri']	[2, 1224, 1236, 72274, 135621, 286, 316]	[316]	['Pseudomonas stutzeri']	['NC_017532_04', 'NC_017532_03', 'NC_017532_02', 'NC_017532_01', 'NC_015740_04', 'NC_015740_03', 'NC_015740_02', 'NC_015740_01', 'NC_009434_04', 'NC_009434_02', 'NC_009434_01']	[316, 316, 316, 316, 316, 316, 316, 316, 316, 316, 316]	[100.0, 100.0, 100.0, 100.0, 100.0, 100.0, 100.0, 100.0, 100.0, 100.0, 100.0]	TGGGGAATATTGGACAATGGGCGAAAGCCTGATCCAGCCATGCCGCGTGTGTGAAGAAGGTCTTCGGATTGTAAAGCACTTTAAGTTGGGAGGAAGGGCAGTAAGTTAATACCTTGCTGTTTTGACGTTACCAACAGAATAAGCACCGGCTAACTTCGTGCCAGCAGCCGCGGTAATACGAAGGGTGCAAGCGTTAATCGGAATTACTGGGCGTAAAGCGCGCGTAGGTGGTTCGTTAAGTTGGATGTGAAAGCCCCGGGCTCAACCTGGGAACTGCATCCAA	150410886619.1.11_4_313;150410886619.1.12_4_524;150410886619.1.13_4_326;150410886619.1.14_4_2550;150410886619.1.3_4_1041;150410886619.1.4_4_1010;150410886619.1.5_3_656;150410886619.1.8_4_688;150410886619.1.9_4_747;150410886624.1.11_1_784;150410886624.1.12_1_1184;150410886624.1.13_1_836;150410886624.1.14_1_5613;150410886624.1.3_1_2481;150410886624.1.4_1_2629;150410886624.1.5_1_1591;150410886624.1.…
oligotype_37_181366	species	Serratia marcescens	615	['Bacteria', 'Proteobacteria', 'Gammaproteobacteria', 'Enterobacterales', 'Enterobacteriaceae', 'Serratia', 'Serratia marcescens']	[2, 1224, 1236, 91347, 543, 613, 615]	[615]	['Serratia marcescens']	['NC_020211_07', 'NC_020211_06', 'NC_020211_05', 'NC_020211_04', 'NC_020211_03', 'NC_020211_02', 'NC_020211_01']	[615, 615, 615, 615, 615, 615, 615]	[100.0, 100.0, 100.0, 100.0, 100.0, 100.0, 100.0]	TGGGGAATATTGCACAATGGGCGCAAGCCTGATGCAGCCATGCCGCGTGTGTGAAGAAGGCCTTCGGGTTGTAAAGCACTTTCAGCGAGGAGGAAGGTGGTGAACTTAATACGTTCATCAATTGACGTTACTCGCAGAAGAAGCACCGGCTAACTCCGTGCCAGCAGCCGCGGTAATACGGAGGGTGCAAGCGTTAATCGGAATTACTGGGCGTAAAGCGCACGCAGGCGGTTTGTTAAGTCAGATGTGAAATCCCCGGGCTCAACCTGGGAACTGCA	150410886612.1.6_2_1398;150410886617.1.1_4_98;150410886617.1.10_10_16;150410886617.1.2_6_35;150410886617.1.7_9_21;150410886623.1.1_13_51;150410886623.1.6_21_24;150410886632.1.1_2_32;150410886632.1.2_3_15;150410886632.1.7_3_13;150410886638.1.1_3_25;150410886640.1.6_2_3293;150410886721.1.1_28_95;150410886721.1.10_21_60;150410886721.1.2_30_51;150410886721.1.7_24_52;150410886723.1.1_1_8850;1504108867…
oligotype_38_179858	family	Enterobacteriaceae	543	['Bacteria', 'Proteobacteria', 'Gammaproteobacteria', 'Enterobacterales', 'Enterobacteriaceae']	[2, 1224, 1236, 91347, 543]	[571, 69218]	['Klebsiella oxytoca', 'Enterobacter cancerogenus']	['ref|NZ_AMPJ00000000|', 'ref|NZ_ABWM00000000|', 'NC_016612_04', 'NC_016612_03', 'NC_016612_02', 'NC_016612_01']	[571, 69218, 571, 571, 571, 571]	[100.0, 100.0, 100.0, 100.0, 100.0, 100.0]	TGGGGAATATTGCACAATGGGCGCAAGCCTGATGCAGCCATGCCGCGTGTATGAAGAAGGCCTTCGGGTTGTAAAGTACTTTCAGCGGGGAGGAAGGCGATAAGGTTAATAACCTTGTCGATTGACGTTACCCGCAGAAGAAGCACCGGCTAACTCCGTGCCAGCAGCCGCGGTAATACGGAGGGTGCAAGCGTTAATCGGAATTACTGGGCGTAAAGCGCACGCAGGCGGTCTGTCAAGTCGGATGTGAAATCCCCGGGCTCAACCTGGGAACTGCATTCGA	150410886610.1.13_22_77;150410886610.1.5_20_113;150410886616.1.11_1_5298;150410886616.1.12_1_7727;150410886616.1.13_1_4701;150410886616.1.14_1_38675;150410886616.1.3_1_14807;150410886616.1.4_1_16101;150410886616.1.5_1_6180;150410886616.1.8_1_10211;150410886616.1.9_1_10611;150410886617.1.14_16_58;150410886617.1.3_26_10;150410886617.1.8_10_21;150410886621.1.14_25_13;150410886626.1.12_8_12;150410886…
oligotype_39_169352	species	Bacteroides thetaiotaomicron	818	['Bacteria', 'Bacteroidetes', 'Bacteroidia', 'Bacteroidales', 'Bacteroidaceae', 'Bacteroides', 'Bacteroides thetaiotaomicron']	[2, 976, 200643, 171549, 815, 816, 818]	[818]	['Bacteroides thetaiotaomicron']	['NC_004663_05', 'NC_004663_04', 'NC_004663_02', 'NC_004663_01']	[818, 818, 818, 818]	[100.0, 100.0, 100.0, 100.0]	TGAGGAATATTGGTCAATGGGCGCAGGCCTGAACCAGCCAAGTAGCGTGAAGGATGACTGCCCTATGGGTTGTAAACTTCTTTTATATGGGAATAAAGTTTTCCACGTGTGGAATTTTGTATGTACCATATGAATAAGGATCGGCTAACTCCGTGCCAGCAGCCGCGGTAATACGGAGGATCCGAGCGTTATCCGGATTTATTGGGTTTAAAGGGAGCGTAGGTGGACAGTTAAGTCAGTTGTGAAAGTTTGCGGCTCAACCGTAAAATTGCAGTTGATACTG	150410886619.1.14_13_75;150410886619.1.8_14_15;150410886640.1.11_10_86;150410886640.1.12_10_122;150410886640.1.13_12_72;150410886640.1.14_12_512;150410886640.1.3_11_234;150410886640.1.4_10_237;150410886640.1.5_9_142;150410886640.1.8_13_122;150410886640.1.9_10_174;150410886735.1.14_16_36;150410886735.1.8_11_10;150410886747.1.11_2_2438;150410886747.1.12_2_3571;150410886747.1.13_2_2503;150410886747.…
oligotype_40_167052	genus	Acinetobacter	469	['Bacteria', 'Proteobacteria', 'Gammaproteobacteria', 'Pseudomonadales', 'Moraxellaceae', 'Acinetobacter']	[2, 1224, 1236, 72274, 468, 469]	[]	[]	['ref|NZ_AMFU00000000|', 'ref|NZ_AMTA00000000|', 'ref|NZ_AMGG00000000|', 'ref|NZ_AMFX00000000|', 'ref|NZ_AFDM00000000|', 'ref|NZ_AMDQ00000000|', 'ref|NZ_AFDL00000000|', 'ref|NZ_AFDK00000000|', 'ref|NZ_AMFY00000000|', 'ref|NZ_AMFL00000000|', 'ref|NZ_ALAL00000000|', 'ref|NZ_AMDF00000000|', 'ref|NZ_AMFS00000000|', 'ref|NZ_AMTB00000000|', 'ref|NZ_AFCZ00000000|', 'ref|NZ_AMFK00000000|', 'ref|NZ_AFDB00…	[470, 470, 470, 470, 470, 470, 470, 470, 470, 470, 470, 470, 470, 470, 470, 470, 470, 470, 470, 470, 470, 470, 470, 470, 470, 470, 470, 470, 470, 470, 470, 470, 470, 470, 470, 470, 470, 470, 470, 470, 470, 470, 470, 470, 470, 470, 470, 470, 470, 470, 470, 470, 470, 470, 470, 470, 470, 470, 470, 470, 470, 470, 470, 470, 470, 470, 470, 470, 470, 470, 470, 470, 470, 470, 470, 470, 470, 470, 470, 470…	[96.14, 96.14, 96.14, 96.14, 96.14, 96.14, 96.14, 96.14, 96.14, 96.14, 96.14, 96.14, 96.14, 96.14, 96.14, 96.14, 96.14, 96.14, 96.14, 96.14, 96.14, 96.14, 96.14, 96.14, 96.14, 96.14, 96.14, 96.14, 96.14, 96.14, 96.14, 96.14, 96.14, 96.14, 96.14, 96.14, 96.14, 96.14, 96.14, 96.14, 96.14, 96.14, 96.14, 96.14, 96.14, 96.14, 96.14, 96.14, 96.14, 96.14, 96.14, 96.14, 96.14, 96.14, 96.14, 96.14, 96.14,…	TGGGGAATATTGGACAATGGGGGGAACCCTGATCCAGCCATGCCGCGTGTGTGAAGAAGGCCTTATGGTTGTAAAGCACTTTAAGCGAGGAGGAGGGTACTGGTATTAATACTACCAGGTACTGGACGTTACTCGCAGAATAAGCACCGGCTAACTCTGTGCCAGCAGCCGCGGTAATACAGAGGGTGCGAGCGTTAATCGGATTTACTGGGCGTAAAGCGTGCGTAGGCGGCTAATTGAGTCGGATGTGAAATCCCCGAGCTTAACTTGGGAATTGCATTCG	150410886614.1.14_17_25;150410886614.1.4_9_14;150410886614.1.8_7_11;150410886615.1.13_11_11;150410886615.1.14_34_19;150410886615.1.3_18_16;150410886615.1.8_18_11;150410886617.1.11_2_22;150410886617.1.12_2_57;150410886617.1.13_2_28;150410886617.1.14_3_238;150410886617.1.3_2_118;150410886617.1.4_2_106;150410886617.1.5_2_75;150410886617.1.8_3_57;150410886617.1.9_2_75;150410886621.1.12_7_10;150410886…
oligotype_41_157473	species	Moraxella catarrhalis	480	['Bacteria', 'Proteobacteria', 'Gammaproteobacteria', 'Pseudomonadales', 'Moraxellaceae', 'Moraxella', 'Moraxella catarrhalis']	[2, 1224, 1236, 72274, 468, 475, 480]	[480]	['Moraxella catarrhalis']	['ref|NZ_AERK00000000|', 'ref|NZ_AERJ00000000|', 'ref|NZ_AERI00000000|', 'ref|NZ_AERH00000000|', 'ref|NZ_AERC00000000|', 'ref|NZ_AERF00000000|', 'ref|NZ_AERG00000000|', 'ref|NZ_AERE00000000|', 'ref|NZ_AEPC00000000|', 'NC_014147_04', 'NC_014147_03', 'NC_014147_02', 'NC_014147_01']	[480, 480, 480, 480, 480, 480, 480, 480, 480, 480, 480, 480, 480]	[100.0, 100.0, 100.0, 100.0, 100.0, 100.0, 100.0, 100.0, 100.0, 100.0, 100.0, 100.0, 100.0]	TGGGGAATATTGGACAATGGGCGAAAGCCTGATCCAGCCATGCCGCGTGTGTGAAGAAGGCCTTTTGGTTGTAAAGCACTTTAAGTGGGGAGGAAAAGCTTATGGTTAATACCCATAAGCCCTGACGTTACCCACAGAATAAGCACCGGCTAACTCTGTGCCAGCAGCCGCGGTAATACAGAGGGTGCAAGCGTTAATCGGAATTACTGGGCGTAAAGCGCGCGTAGGTGGTTATTTAAGTCAGATGTGAAAGCCCCGGGCTTAACCTGGGAACTGCA	150410886654.1.1_27_10;150410886662.1.1_33_16;150410886695.1.1_1_60770;150410886695.1.10_1_25241;150410886695.1.2_1_43635;150410886695.1.7_1_27801
oligotype_42_156893	genus	Brucella	234	['Bacteria', 'Proteobacteria', 'Alphaproteobacteria', 'Rhizobiales', 'Brucellaceae', 'Brucella']	[2, 1224, 28211, 356, 118882, 234]	[235, 236, 29459, 29461, 36855, 120576, 120577, 444163, 1218315]	['Brucella abortus', 'Brucella ovis', 'Brucella melitensis', 'Brucella suis', 'Brucella canis', 'Brucella pinnipedialis', 'Brucella ceti', 'Brucella microti', 'Brucella inopinata']	['ref|NZ_ACBK00000000|', 'ref|NZ_ACJK00000000|', 'ref|NZ_ACEF00000000|', 'ref|NZ_ACBM00000000|', 'ref|NZ_ACBN00000000|', 'ref|NZ_ACEI00000000|', 'ref|NZ_ACEM00000000|', 'ref|NZ_ACEG00000000|', 'ref|NZ_ACJL00000000|', 'ref|NZ_ACBO00000000|', 'ref|NZ_ACEJ00000000|', 'ref|NZ_ACJD00000000|', 'ref|NZ_ACEK00000000|', 'ref|NZ_ADEZ00000000|', 'ref|NZ_ACJJ00000000|', 'ref|NZ_ACEL00000000|', 'ref|NZ_ACBG00…	[29461, 29461, 120576, 120576, 120576, 29459, 29459, 29459, 29459, 120577, 120577, 120577, 120577, 1218315, 235, 235, 235, 235, 235, 235, 235, 235, 235, 235, 235, 235, 235, 235, 235, 235, 29461, 29461, 29461, 29461, 29461, 29461, 29461, 29461, 29461, 29461, 29461, 29461, 120576, 120576, 120576, 236, 236, 236, 444163, 444163, 444163, 29459, 29459, 29459, 29459, 29459, 29459, 29459, 29459, 29459, 2…	[98.59, 98.59, 98.59, 98.59, 98.59, 98.59, 98.59, 98.59, 98.59, 98.59, 98.59, 98.59, 98.59, 98.59, 98.59, 98.59, 98.59, 98.59, 98.59, 98.59, 98.59, 98.59, 98.59, 98.59, 98.59, 98.59, 98.59, 98.59, 98.59, 98.59, 98.59, 98.59, 98.59, 98.59, 98.59, 98.59, 98.59, 98.59, 98.59, 98.59, 98.59, 98.59, 98.59, 98.59, 98.59, 98.59, 98.59, 98.59, 98.59, 98.59, 98.59, 98.59, 98.59, 98.59, 98.59, 98.59, 98.59,…	TGGGGAATATTGGACAATGGGCGCAAGCCTGATCCAGCCATGCCGCGTGAGTGATGAAGGCCCTAGGGTTGTAAAGCTCTTTCACCGGTGAAGATAATGACGGTAACCGGAGAAGAAGCCCCGGCTAACTTCGTGCCAGCAGCCGCGGTAATACGAAGGGGGCTAGCGTTGTTCGGATTTACTGGGCGTAAAGCGCACGTAGGCGGACTTTTAAGTCAGGGGTGAAATCCCAGAGCTCAACTCTGGAACTGCCTTTGATACTGGAAGTCTTGAGTATGGTAGA	150410886647.1.11_1_7075;150410886647.1.12_1_11038;150410886647.1.13_1_6727;150410886647.1.14_1_46779;150410886647.1.3_1_21086;150410886647.1.4_1_22462;150410886647.1.5_1_10177;150410886647.1.8_1_14407;150410886647.1.9_1_14783;150410886654.1.14_27_10;150410886775.1.11_8_101;150410886775.1.12_7_149;150410886775.1.13_8_93;150410886775.1.14_7_762;150410886775.1.3_7_315;150410886775.1.4_7_385;1504108…
oligotype_43_152838	species_group	Acinetobacter baumanii complex	909768	['Bacteria', 'Proteobacteria', 'Gammaproteobacteria', 'Pseudomonadales', 'Moraxellaceae', 'Acinetobacter']	[2, 1224, 1236, 72274, 468, 469]	[48296, 106654]	['Acinetobacter pittii', 'Acinetobacter nosocomialis']	['ref|NZ_ADCH00000000|', 'ref|NZ_ACQF00000000|']	[48296, 106654]	[100.0, 100.0]	TGGGGAATATTGGACAATGGGCGCAAGCCTGATCCAGCCATGCCGCGTGTGTGAAGAAGGCCTTATGGTTGTAAAGCACTTTAAGCGAGGAGGAGGCTACTTTAGATAATACCTAGAGATAGTGGACGTTACTCGCAGAATAAGCACCGGCTAACTCTGTGCCAGCAGCCGCGGTAATACAGAGGGTGCAAGCGTTAATCGGATTTACTGGGCGTAAAGCGCGCGTAGGCGGCTAATTAAGTCAAATGTGAAATCCCCGAGCTTAACTTGGGAATTGCATTCG	150410886615.1.14_23_21;150410886615.1.4_21_11;150410886617.1.11_6_12;150410886617.1.12_6_22;150410886617.1.13_6_10;150410886617.1.14_9_94;150410886617.1.3_8_27;150410886617.1.4_5_41;150410886617.1.5_4_29;150410886617.1.8_12_19;150410886617.1.9_7_22;150410886626.1.14_35_15;150410886639.1.11_12_120;150410886639.1.12_12_180;150410886639.1.13_12_112;150410886639.1.14_12_808;150410886639.1.3_12_362;1…
oligotype_44_146788	genus	Acinetobacter	469	['Bacteria', 'Proteobacteria', 'Gammaproteobacteria', 'Pseudomonadales', 'Moraxellaceae', 'Acinetobacter']	[2, 1224, 1236, 72274, 468, 469]	[]	[]	['ref|NZ_ADMT00000000|']	[29430]	[97.17]	TGGGGAATATTGGACAATGGGCGCAAGCCTGATCCAGCCATGCCGCGTGTGTGAAGAAGGCCTTTTGGTTGTAAAGCACTTTAAGCGAGGAGGAGGCTCCTTTAGTTAATACCTAAAGTGAGTGGACGTTACTCGCAGAATAAGCACCGGCTAACTCTGTGCCAGCAGCCGCGGTAATACAGAGGGTGCGAGCGTTAATCGGATTTACTGGGCGTAAAGCGTGCGTAGGCGGCTTTTTAAGTCGGATGTGAAATCCCTGAGCTTAACTTAGGAATTGCATTCG	150410886644.1.14_42_31;150410886700.1.11_5_46;150410886700.1.12_5_86;150410886700.1.13_5_51;150410886700.1.14_5_477;150410886700.1.3_4_223;150410886700.1.4_5_198;150410886700.1.5_3_131;150410886700.1.8_5_119;150410886700.1.9_5_135;150410886705.1.14_46_11;150410886707.1.14_40_12;150410886713.1.11_1_2923;150410886713.1.12_1_4370;150410886713.1.13_1_2965;150410886713.1.14_1_20131;150410886713.1.3_1…
oligotype_45_143927	species	Klebsiella pneumoniae	573	['Bacteria', 'Proteobacteria', 'Gammaproteobacteria', 'Enterobacterales', 'Enterobacteriaceae', 'Klebsiella', 'Klebsiella pneumoniae']	[2, 1224, 1236, 91347, 543, 570, 573]	[573]	['Klebsiella pneumoniae']	['ref|NZ_AMLN00000000|', 'ref|NZ_AMSU00000000|', 'NC_012731_05', 'NC_012731_03', 'NC_009648_08', 'NC_009648_07', 'NC_009648_04', 'NC_011283_08', 'NC_011283_07', 'NC_011283_06', 'NC_011283_05', 'NC_011283_02', 'NC_011283_01']	[573, 573, 573, 573, 573, 573, 573, 573, 573, 573, 573, 573, 573]	[100.0, 100.0, 100.0, 100.0, 100.0, 100.0, 100.0, 100.0, 100.0, 100.0, 100.0, 100.0, 100.0]	TGGGGAATATTGCACAATGGGCGCAAGCCTGATGCAGCCATGCCGCGTGTGTGAAGAAGGCCTTCGGGTTGTAAAGCACTTTCAGCGGGGAGGAAGGCGGTGAGGTTAATAACCTCATCGATTGACGTTACCCGCAGAAGAAGCACCGGCTAACTCCGTGCCAGCAGCCGCGGTAATACGGAGGGTGCAAGCGTTAATCGGAATTACTGGGCGTAAAGCGCACGCAGGCGGTCTGTCAAGTCGGATGTGAAATCCCCGGGCTCAACCTGGGAACTGCA	150410886610.1.1_8_1021;150410886610.1.10_9_386;150410886610.1.2_7_614;150410886610.1.7_9_442;150410886613.1.1_19_11;150410886617.1.1_20_20;150410886626.1.1_17_19;150410886635.1.1_5_704;150410886635.1.10_5_311;150410886635.1.2_4_445;150410886635.1.6_5_1482;150410886635.1.7_5_328;150410886636.1.1_4_4394;150410886636.1.10_4_1858;150410886636.1.2_4_2553;150410886636.1.7_4_2061;150410886637.1.1_2_186…
oligotype_46_132186	species	Acinetobacter baumannii	470	['Bacteria', 'Proteobacteria', 'Gammaproteobacteria', 'Pseudomonadales', 'Moraxellaceae', 'Acinetobacter', 'Acinetobacter baumannii']	[2, 1224, 1236, 72274, 468, 469, 470]	[470]	['Acinetobacter baumannii']	['ref|NZ_AMFU00000000|', 'ref|NZ_AMTA00000000|', 'ref|NZ_AMGG00000000|', 'ref|NZ_AMFX00000000|', 'ref|NZ_AFDM00000000|', 'ref|NZ_AMDQ00000000|', 'ref|NZ_AFDL00000000|', 'ref|NZ_AFDK00000000|', 'ref|NZ_AMFY00000000|', 'ref|NZ_AMFL00000000|', 'ref|NZ_ALAL00000000|', 'ref|NZ_AMDF00000000|', 'ref|NZ_AMFS00000000|', 'ref|NZ_AMTB00000000|', 'ref|NZ_AFCZ00000000|', 'ref|NZ_AMFK00000000|', 'ref|NZ_AFDB00…	[470, 470, 470, 470, 470, 470, 470, 470, 470, 470, 470, 470, 470, 470, 470, 470, 470, 470, 470, 470, 470, 470, 470, 470, 470, 470, 470, 470, 470, 470, 470, 470, 470, 470, 470, 470, 470, 470, 470, 470, 470, 470, 470, 470, 470, 470, 470, 470, 470, 470, 470, 470, 470, 470, 470, 470, 470, 470, 470, 470, 470, 470, 470, 470, 470, 470, 470, 470, 470, 470, 470, 470, 470, 470, 470, 470, 470, 470, 470, 470…	[99.64, 99.64, 99.64, 99.64, 99.64, 99.64, 99.64, 99.64, 99.64, 99.64, 99.64, 99.64, 99.64, 99.64, 99.64, 99.64, 99.64, 99.64, 99.64, 99.64, 99.64, 99.64, 99.64, 99.64, 99.64, 99.64, 99.64, 99.64, 99.64, 99.64, 99.64, 99.64, 99.64, 99.64, 99.64, 99.64, 99.64, 99.64, 99.64, 99.64, 99.64, 99.64, 99.64, 99.64, 99.64, 99.64, 99.64, 99.64, 99.64, 99.64, 99.64, 99.64, 99.64, 99.64, 99.64, 99.64, 99.64,…	TGGGGAATATTGGACAATGGGGGGAACCCTGATCCAGCCATGCCGCGTGTGTGAAGAAGGCCTTATGGTTGTAAAGCACTTTAAGCGAGGAGGAGGCTACTTTAGTTAATACCTGGAGATAGTGGACGTTACTCGCAGAATAAGCACCGGCTAACTCTGTGCCAGCAGCCGCGGTAATACAGAGGGTGCGAGCGTTAATCGGATTTACTGGGCGTAAAGCGTGCGTAGGCGGCTTATTAAGTCGGATGTGAAATCCCCGAGCTTAACTTGGGAATTGC	150410886693.1.2_40_52;150410886700.1.1_1_16147;150410886700.1.10_1_6643;150410886700.1.2_1_12321;150410886700.1.7_1_7459;150410886701.1.1_1_33971;150410886701.1.10_1_14374;150410886701.1.2_1_25766;150410886701.1.7_1_15453
oligotype_47_130248	species	Pantoea vagans	470934	['Bacteria', 'Proteobacteria', 'Gammaproteobacteria', 'Enterobacterales', 'Enterobacteriaceae', 'Pantoea', 'Pantoea vagans']	[2, 1224, 1236, 91347, 543, 53335, 470934]	[470934]	['Pantoea vagans']	['NC_014562_07', 'NC_014562_06', 'NC_014562_01']	[470934, 470934, 470934]	[98.94, 98.94, 98.94]	TGGGGAATATTGCACAATGGGCGCAAGCCTGATGCAGCCATGCCGCGTGTATGAAGAAGGCCTTCGGGTTGTAAAGTACTTTCAGCGGGGAGGAAGGCGGTGAGGTTAATAACCTCGCCGATTGACGTTACCCGCAGAAGAAGCACCGGCTAACTCCGTGCCAGCAGCCGCGGTAATACGGAGGGTGCAAGCGTTAATCGGAATTACTGGGCGTAAAGCGCACGCAGGCGGTCTGTTAAGTCAGATGTGAAATCCCCGGGCTTAACCTGGGAACTGCATTTGA	150410886623.1.11_3_490;150410886623.1.12_3_783;150410886623.1.13_3_453;150410886623.1.14_4_3770;150410886623.1.3_3_1446;150410886623.1.4_3_1604;150410886623.1.5_4_575;150410886623.1.8_3_1005;150410886623.1.9_3_1073;150410886626.1.14_38_19;150410886639.1.11_7_375;150410886639.1.12_7_640;150410886639.1.13_7_393;150410886639.1.14_7_3053;150410886639.1.3_7_1202;150410886639.1.4_7_1317;150410886639.1…
oligotype_48_129200	species	Klebsiella pneumoniae	573	['Bacteria', 'Proteobacteria', 'Gammaproteobacteria', 'Enterobacterales', 'Enterobacteriaceae', 'Klebsiella', 'Klebsiella pneumoniae']	[2, 1224, 1236, 91347, 543, 570, 573]	[573]	['Klebsiella pneumoniae']	['ref|NZ_ACZD00000000|', 'NC_012731_06', 'NC_012731_01', 'NC_017540_04', 'NC_017540_02', 'NC_017540_01']	[573, 573, 573, 573, 573, 573]	[100.0, 100.0, 100.0, 100.0, 100.0, 100.0]	TGGGGAATATTGCACAATGGGCGCAAGCCTGATGCAGCCATGCCGCGTGTGTGAAGAAGGCCTTCGGGTTGTAAAGCACTTTCAGCGGGGAGGAAGGCGATAAGGTTAATAACCTTGTCGATTGACGTTACCCGCAGAAGAAGCACCGGCTAACTCCGTGCCAGCAGCCGCGGTAATACGGAGGGTGCAAGCGTTAATCGGAATTACTGGGCGTAAAGCGCACGCAGGCGGTCTGTCAAGTCGGATGTGAAATCCCCGGGCTCAACCTGGGAACTGCATTCGA	150410886610.1.11_11_168;150410886610.1.12_10_275;150410886610.1.13_13_137;150410886610.1.14_13_1185;150410886610.1.3_13_437;150410886610.1.4_13_448;150410886610.1.5_14_164;150410886610.1.8_11_316;150410886610.1.9_12_334;150410886613.1.14_18_20;150410886635.1.11_8_75;150410886635.1.12_7_107;150410886635.1.13_8_65;150410886635.1.14_7_428;150410886635.1.3_7_189;150410886635.1.4_8_202;150410886635.1…
oligotype_49_128702	species_group	Acinetobacter baumanii complex	909768	['Bacteria', 'Proteobacteria', 'Gammaproteobacteria', 'Pseudomonadales', 'Moraxellaceae', 'Acinetobacter']	[2, 1224, 1236, 72274, 468, 469]	[48296, 106654]	['Acinetobacter pittii', 'Acinetobacter nosocomialis']	['ref|NZ_ADCH00000000|', 'ref|NZ_ACQF00000000|']	[48296, 106654]	[100.0, 100.0]	TGGGGAATATTGGACAATGGGCGCAAGCCTGATCCAGCCATGCCGCGTGTGTGAAGAAGGCCTTATGGTTGTAAAGCACTTTAAGCGAGGAGGAGGCTACTTTAGATAATACCTAGAGATAGTGGACGTTACTCGCAGAATAAGCACCGGCTAACTCTGTGCCAGCAGCCGCGGTAATACAGAGGGTGCAAGCGTTAATCGGATTTACTGGGCGTAAAGCGCGCGTAGGCGGCTAATTAAGTCAAATGTGAAATCCCCGAGCTTAACTTGGGAATTGC	150410886615.1.1_29_11;150410886617.1.1_10_42;150410886617.1.10_5_22;150410886617.1.2_4_41;150410886617.1.7_10_17;150410886630.1.6_2_3491;150410886639.1.1_12_419;150410886639.1.10_12_200;150410886639.1.2_12_344;150410886639.1.6_3_2649;150410886639.1.7_12_204;150410886640.1.2_35_31;150410886644.1.1_55_11;150410886646.1.1_1_12944;150410886646.1.10_1_5817;150410886646.1.2_1_10450;150410886646.1.6_14…
oligotype_50_127348	species	Pseudomonas fluorescens	294	['Bacteria', 'Proteobacteria', 'Gammaproteobacteria', 'Pseudomonadales', 'Pseudomonadaceae', 'Pseudomonas', 'Pseudomonas fluorescens']	[2, 1224, 1236, 72274, 135621, 286, 294]	[294]	['Pseudomonas fluorescens']	['NC_007492_06', 'NC_007492_05', 'NC_007492_04', 'NC_007492_03', 'NC_007492_02', 'NC_007492_01']	[294, 294, 294, 294, 294, 294]	[100.0, 100.0, 100.0, 100.0, 100.0, 100.0]	TGGGGAATATTGGACAATGGGCGAAAGCCTGATCCAGCCATGCCGCGTGTGTGAAGAAGGTCTTCGGATTGTAAAGCACTTTAAGTTGGGAGGAAGGGTTGTAGATTAATACTCTGCAATTTTGACGTTACCGACAGAATAAGCACCGGCTAACTCTGTGCCAGCAGCCGCGGTAATACAGAGGGTGCAAGCGTTAATCGGAATTACTGGGCGTAAAGCGCGCGTAGGTGGTTCGTTAAGTTGGATGTGAAATCCCCGGGCTCAACCTGGGAACTGCATCCAA	150410886626.1.14_25_20;150410886626.1.8_14_10;150410886714.1.11_1_5251;150410886714.1.12_1_8162;150410886714.1.13_1_5406;150410886714.1.14_1_38145;150410886714.1.3_1_17499;150410886714.1.4_1_17524;150410886714.1.5_1_11185;150410886714.1.8_1_10432;150410886714.1.9_1_11548;150410886725.1.11_4_88;150410886725.1.12_4_158;150410886725.1.13_4_94;150410886725.1.14_4_668;150410886725.1.3_4_284;150410886…
oligotype_51_126952	species	Serratia marcescens	615	['Bacteria', 'Proteobacteria', 'Gammaproteobacteria', 'Enterobacterales', 'Enterobacteriaceae', 'Serratia', 'Serratia marcescens']	[2, 1224, 1236, 91347, 543, 613, 615]	[615]	['Serratia marcescens']	['NC_020211_07', 'NC_020211_06', 'NC_020211_05', 'NC_020211_04', 'NC_020211_03', 'NC_020211_02', 'NC_020211_01']	[615, 615, 615, 615, 615, 615, 615]	[99.28, 99.28, 99.28, 99.28, 99.28, 99.28, 99.28]	TGGGGAATATTGCACAATGGGCGCAAGCCTGATGCAGCCATGCCGCGTGTGTGAAGAAGGCCTTCGGGTTGTAAAGCACTTTCAGCGAGGAGGAAGGTGGTGAGCTTAATACGCTCATCAATTGACGTTACTCGCAGAAGAAGCACCGGCTAACTCCGTGCCAGCAGCCGCGGTAATACGGAGGGTGCAAGCGTTAATCGGAATTACTGGGCGTAAAGCGCACGCAGGCGGTTTGTTAAGTCAGATGTGAAATCCCCGGGCTCAACCTGGGAACTGCA	150410886617.1.1_12_48;150410886617.1.2_15_16;150410886622.1.1_10_17;150410886623.1.1_14_51;150410886623.1.6_16_47;150410886638.1.1_2_36;150410886638.1.2_4_12;150410886638.1.6_28_41;150410886640.1.6_1_8885;150410886652.1.1_4_2471;150410886652.1.10_4_1103;150410886652.1.2_7_1386;150410886652.1.7_4_1289;150410886666.1.6_4_14;150410886725.1.7_17_14;150410886726.1.1_1_196;150410886726.1.10_2_73;15041…
oligotype_52_126691	genus	Paenibacillus	44249	['Bacteria', 'Firmicutes', 'Bacilli', 'Bacillales', 'Paenibacillaceae', 'Paenibacillus']	[2, 1239, 91061, 1385, 186822, 44249]	[1406, 159743]	['Paenibacillus polymyxa', 'Paenibacillus terrae']	['NC_016641_04', 'NC_016641_01', 'NC_014622_10', 'NC_014622_04', 'NC_017542_09', 'NC_017542_05']	[159743, 159743, 1406, 1406, 1406, 1406]	[94.64, 94.64, 94.64, 94.64, 94.64, 94.64]	TAGGGAATCTTCCGCAATGGGCGAAAGCCTGACGGAGCAACGCCGCGTGAGTGATGAAGGTTTTCGGATCGTAAAGCTCTGTTGCCAGGGAAGAACGTCCTTAAGAGTAACTGCTTAAGGAGTGACGGTACCTGAGAAGAAAGCCCCGGCTAACTACGTGCCAGCAGCCGCGGTAATACGTAGGGGGCAAGCGTTGTCCGGAATTATTGGGCGTAAAGCGCGCGCAGGCGGTCATTTAAGTTGGGTGTTTAACCCCAGGGCTCAACCCTGGGTCGCAC	150410886624.1.1_3_1066;150410886624.1.10_3_459;150410886624.1.2_3_654;150410886624.1.7_4_480;150410886626.1.1_6_34;150410886626.1.2_6_16;150410886630.1.1_2_312;150410886630.1.10_2_140;150410886630.1.2_3_178;150410886630.1.7_3_140;150410886634.1.1_2_15415;150410886634.1.10_2_6629;150410886634.1.2_2_9303;150410886634.1.7_2_7288;150410886679.1.6_3_10;150410886685.1.1_3_254;150410886685.1.10_3_94;15…
oligotype_53_125256	species	Pseudomonas stutzeri	316	['Bacteria', 'Proteobacteria', 'Gammaproteobacteria', 'Pseudomonadales', 'Pseudomonadaceae', 'Pseudomonas', 'Pseudomonas stutzeri']	[2, 1224, 1236, 72274, 135621, 286, 316]	[316]	['Pseudomonas stutzeri']	['NC_018177_03', 'NC_018177_02', 'NC_018177_01']	[316, 316, 316]	[99.64, 99.64, 99.64]	TGGGGAATATTGGACAATGGGCGAAAGCCTGATCCAGCCATGCCGCGTGTGTGAAGAAGGTCTTCGGATTGTAAAGCACTTTAAGTTGGGAGGAAGGGCAGTAAGCTAATACCTTGCTGTTTTGACGTTACCGACAGAATAAGCACCGGCTAACTTCGTGCCAGCAGCCGCGGTAATACGAAGGGTGCAAGCGTTAATCGGAATTACTGGGCGTAAAGCGCGCGTAGGTGGTTTGTTAAGTTGGAAGTGAAAGCCCCGGGCTCAACCTGGGAACTGCT	150410886638.1.2_1_62;150410886766.1.2_1_125148;150410886770.1.2_4_12;150410886774.1.2_24_34
oligotype_54_125006	family	Paenibacillaceae	186822	['Bacteria', 'Firmicutes', 'Bacilli', 'Bacillales', 'Paenibacillaceae']	[2, 1239, 91061, 1385, 186822]	[]	[]	['NC_016641_04', 'NC_016641_01', 'NC_014622_10', 'NC_014622_04', 'NC_017542_09', 'NC_017542_05']	[159743, 159743, 1406, 1406, 1406, 1406]	[93.68, 93.68, 93.68, 93.68, 93.68, 93.68]	TAGGGAATCTTCCGCAATGGGCGAAAGCCTGACGGAGCAACGCCGCGTGAGTGATGAAGGTTTTCGGATCGTAAAGCTCTGTTGCCAGGGAAGAACGTCCTTAAGAGTAACTGCTTAAGGAGTGACGGTACCTGAGAAGAAAGCCCCGGCTAACTACGTGCCAGCAGCCGCGGTAATACGTAGGGGGCAAGCGTTGTCCGGAATTATTGGGCGTAAAGCGCGCGCAGGCGGTCATTTAAGTTGGGTGTTTAACCCCAGGGCTCAACCCTGGGTCGCAT	150410886624.1.1_5_967;150410886624.1.10_4_427;150410886624.1.2_4_560;150410886624.1.7_5_447;150410886630.1.1_6_134;150410886630.1.10_9_51;150410886630.1.2_6_83;150410886630.1.7_7_65;150410886634.1.1_3_10459;150410886634.1.10_3_4431;150410886634.1.2_3_6301;150410886634.1.7_3_5079;150410886685.1.1_2_263;150410886685.1.10_2_97;150410886685.1.2_2_145;150410886685.1.7_3_106;150410886687.1.1_5_6867;15…
oligotype_55_118772	species	Acinetobacter radioresistens	40216	['Bacteria', 'Proteobacteria', 'Gammaproteobacteria', 'Pseudomonadales', 'Moraxellaceae', 'Acinetobacter', 'Acinetobacter radioresistens']	[2, 1224, 1236, 72274, 468, 469, 40216]	[40216]	['Acinetobacter radioresistens']	['ref|NZ_ALIR00000000|', 'ref|NZ_ACVR00000000|', 'ref|NZ_ACPO00000000|', 'ref|NZ_BAGY00000000|']	[40216, 40216, 40216, 40216]	[100.0, 100.0, 100.0, 100.0]	TGGGGAATATTGGACAATGGGGGGAACCCTGATCCAGCCATGCCGCGTGTGTGAAGAAGGCCTTTTGGTTGTAAAGCACTTTAAGCGAGGAGGAGGCTACCTAGATTAATACTTTAGGATAGTGGACGTTACTCGCAGAATAAGCACCGGCTAACTCTGTGCCAGCAGCCGCGGTAATACAGAGGGTGCGAGCGTTAATCGGATTTACTGGGCGTAAAGCGTGCGTAGGCGGCCAATTAAGTCAAATGTGAAATCCCCGAGCTTAACTTGGGAATTGC	150410886600.1.1_5_10;150410886605.1.6_9_23;150410886614.1.6_2_19;150410886617.1.1_18_19;150410886621.1.6_2_1909;150410886622.1.1_7_29;150410886622.1.2_7_19;150410886622.1.7_7_10;150410886624.1.6_9_169;150410886626.1.1_20_14;150410886633.1.6_1_6701;150410886649.1.6_1_1950;150410886659.1.1_1_19372;150410886659.1.10_1_7997;150410886659.1.2_1_14324;150410886659.1.7_1_8658;150410886677.1.1_1_7974;150…
oligotype_56_115627	order	Tissierellales	1737405	['Bacteria', 'Firmicutes', 'Tissierellia', 'Tissierellales']	[2, 1239, 1737404, 1737405]	[]	[]	['ref|NZ_AGBB00000000|']	[33030]	[86.07]	TGGGGAATATTGCACAATGGGGGAAACCCTGATGCAGCGACGCCGCGTGAGCGATGAAGGCTTTCGAGTCGTAAAGCTCTGTCCTATGGGAAGATAATGACGGTACCATAGAAGAAAGCCCCGGCTAATTACGTGCCAGCAGCCGCGGTAATACGTAAGGGGCGAGCGTTGTCCGGAATTATTGGGCGTAAAGAGTGCGTAGGCGGCAAATTAAGTCAGATGTGAAAACTAAGGGCTCAACCCATAGATTGCATCTGAAACTGATATGCTTGAGTCAAGGAGA	150410886607.1.11_1_4983;150410886607.1.12_1_7411;150410886607.1.13_1_4661;150410886607.1.14_1_31985;150410886607.1.3_1_13419;150410886607.1.4_1_15395;150410886607.1.5_1_7649;150410886607.1.8_1_9753;150410886607.1.9_1_10071;150410886610.1.11_4_437;150410886610.1.12_4_587;150410886610.1.13_4_358;150410886610.1.14_4_2845;150410886610.1.3_4_1130;150410886610.1.4_4_1275;150410886610.1.5_3_680;1504108…
oligotype_57_112437	family	Enterobacteriaceae	543	['Bacteria', 'Proteobacteria', 'Gammaproteobacteria', 'Enterobacterales', 'Enterobacteriaceae']	[2, 1224, 1236, 91347, 543]	[571, 69218]	['Klebsiella oxytoca', 'Enterobacter cancerogenus']	['ref|NZ_AMPJ00000000|', 'ref|NZ_ABWM00000000|', 'NC_016612_04', 'NC_016612_03', 'NC_016612_02', 'NC_016612_01']	[571, 69218, 571, 571, 571, 571]	[100.0, 100.0, 100.0, 100.0, 100.0, 100.0]	TGGGGAATATTGCACAATGGGCGCAAGCCTGATGCAGCCATGCCGCGTGTATGAAGAAGGCCTTCGGGTTGTAAAGTACTTTCAGCGGGGAGGAAGGCGATAAGGTTAATAACCTTGTCGATTGACGTTACCCGCAGAAGAAGCACCGGCTAACTCCGTGCCAGCAGCCGCGGTAATACGGAGGGTGCAAGCGTTAATCGGAATTACTGGGCGTAAAGCGCACGCAGGCGGTCTGTCAAGTCGGATGTGAAATCCCCGGGCTCAACCTGGGAACTGCA	150410886610.1.1_14_674;150410886610.1.2_22_236;150410886610.1.6_3_3284;150410886610.1.7_20_189;150410886614.1.1_23_16;150410886616.1.1_1_21889;150410886616.1.10_1_9243;150410886616.1.2_1_13559;150410886616.1.7_1_10229;150410886617.1.1_24_18;150410886617.1.2_22_11;150410886623.1.6_8_221;150410886626.1.1_2_138;150410886635.1.6_8_735;150410886639.1.1_1_9563;150410886639.1.10_1_4200;150410886639.1.2…
oligotype_58_110107	genus	Acinetobacter	469	['Bacteria', 'Proteobacteria', 'Gammaproteobacteria', 'Pseudomonadales', 'Moraxellaceae', 'Acinetobacter']	[2, 1224, 1236, 72274, 468, 469]	[]	[]	['ref|NZ_AIEI00000000|']	[106648]	[97.53]	TGGGGAATATTGGACAATGGGGGGAACCCTGATCCAGCCATGCCGCGTGTGTGAAGAAGGCCTTATGGTTGTAAAGCACTTTAAGCGAGGAGGAGGCTCTTTTGGTTAATACCCAAGATGAGTGGACGTTACTCGCAGAATAAGCACCGGCTAACTCTGTGCCAGCAGCCGCGGTAATACAGAGGGTGCAAGCGTTAATCGGATTTACTGGGCGTAAAGCGCGCGTAGGCGGCCAATTAAGTCAAATGTGAAATCCCCGAGCTTAACTTGGGAATTGCATTCG	150410886621.1.14_20_16;150410886626.1.14_19_29;150410886639.1.11_8_344;150410886639.1.12_8_477;150410886639.1.13_8_320;150410886639.1.14_8_2267;150410886639.1.3_8_974;150410886639.1.4_8_1004;150410886639.1.5_7_605;150410886639.1.8_8_622;150410886639.1.9_8_710;150410886646.1.11_3_1023;150410886646.1.12_3_1538;150410886646.1.13_3_1061;150410886646.1.14_3_7271;150410886646.1.3_3_3139;150410886646.1…
oligotype_59_109063	genus	Paracoccus	265	['Bacteria', 'Proteobacteria', 'Alphaproteobacteria', 'Rhodobacterales', 'Rhodobacteraceae', 'Paracoccus']	[2, 1224, 28211, 204455, 31989, 265]	[]	[]	['NC_008687_03', 'NC_008686_02', 'NC_008686_01']	[266, 266, 266]	[96.47, 96.47, 96.47]	TGGGGAATCTTAGACAATGGGGGCAACCCTGATCTAGCCATGCCGCGTGAGTGATGAAGGCCTTAGGGTTGTAAAGCTCTTTCAGCTGGGAAGATAATGACGGTACCAGCAGAAGAAGCCCCGGCTAACTCCGTGCCAGCAGCCGCGGTAATACGGAGGGGGCTAGCGTTGTTCGGAATTACTGGGCGTAAAGCGCACGTAGGCGGACTGGAAAGTCAGAGGTGAAATCCCAGGGCTCAACCTTGGAACTGCCTTTGAAACTATCAGTCTGGAGTTCGAGAGA	150410886602.1.11_5_161;150410886602.1.12_6_215;150410886602.1.13_6_137;150410886602.1.14_6_915;150410886602.1.3_6_438;150410886602.1.4_6_452;150410886602.1.5_6_204;150410886602.1.8_6_256;150410886602.1.9_5_323;150410886605.1.11_1_2675;150410886605.1.12_1_4344;150410886605.1.13_1_2650;150410886605.1.14_1_16986;150410886605.1.3_1_7906;150410886605.1.4_1_8753;150410886605.1.5_1_4242;150410886605.1.…
oligotype_60_108532	genus	Acinetobacter	469	['Bacteria', 'Proteobacteria', 'Gammaproteobacteria', 'Pseudomonadales', 'Moraxellaceae', 'Acinetobacter']	[2, 1224, 1236, 72274, 468, 469]	[]	[]	['ref|NZ_ACPN00000000|']	[28090]	[97.19]	TGGGGAATATTGGACAATGGGGGGAACCCTGATCCAGCCATGCCGCGTGTGTGAAGAAGGCCTTATGGTTGTAAAGCACTTTAAGCGAGGAGGAGGCTTACCTAGTTAATACCTGGGATAAGTGGACGTTACTCGCAGAATAAGCACCGGCTAACTCTGTGCCAGCAGCCGCGGTAATACAGAGGGTGCAAGCGTTAATCGGATTTACTGGGCGTAAAGCGCGCGTAGGCGGCCAATTAAGTCAAATGTGAAATCCCCGAGCTTAACTTGGGAATTGCATTCG	150410886626.1.14_26_19;150410886639.1.11_2_785;150410886639.1.12_3_1177;150410886639.1.13_2_808;150410886639.1.14_3_5394;150410886639.1.3_2_2497;150410886639.1.4_2_2498;150410886639.1.5_2_1602;150410886639.1.8_2_1598;150410886639.1.9_2_1670;150410886646.1.11_2_2454;150410886646.1.12_2_3803;150410886646.1.13_2_2553;150410886646.1.14_2_17382;150410886646.1.3_2_7769;150410886646.1.4_2_8161;15041088…
oligotype_61_107517	genus	Pseudomonas	286	['Bacteria', 'Proteobacteria', 'Gammaproteobacteria', 'Pseudomonadales', 'Pseudomonadaceae', 'Pseudomonas']	[2, 1224, 1236, 72274, 135621, 286]	[303, 47880]	['Pseudomonas putida', 'Pseudomonas fulva']	['ref|NZ_ALPV00000000|', 'NC_002947_07', 'NC_002947_06', 'NC_002947_05', 'NC_002947_03', 'NC_002947_02', 'NC_002947_01', 'NC_019905_06', 'NC_019905_05', 'NC_019905_03', 'NC_019905_02', 'NC_019905_01', 'NC_010322_06', 'NC_010322_05', 'NC_010322_03', 'NC_010322_02', 'NC_010322_01', 'NC_018220_01', 'NC_017530_07', 'NC_017530_06', 'NC_017530_04', 'NC_017530_03', 'NC_017530_02', 'NC_017530_01', 'NC_01…	[303, 303, 303, 303, 303, 303, 303, 303, 303, 303, 303, 303, 303, 303, 303, 303, 303, 303, 303, 303, 303, 303, 303, 303, 47880, 47880, 47880, 47880]	[100.0, 100.0, 100.0, 100.0, 100.0, 100.0, 100.0, 100.0, 100.0, 100.0, 100.0, 100.0, 100.0, 100.0, 100.0, 100.0, 100.0, 100.0, 100.0, 100.0, 100.0, 100.0, 100.0, 100.0, 100.0, 100.0, 100.0, 100.0]	TGGGGAATATTGGACAATGGGCGAAAGCCTGATCCAGCCATGCCGCGTGTGTGAAGAAGGTCTTCGGATTGTAAAGCACTTTAAGTTGGGAGGAAGGGCAGTAAGTTAATACCTTGCTGTTTTGACGTTACCGACAGAATAAGCACCGGCTAACTCTGTGCCAGCAGCCGCGGTAATACAGAGGGTGCAAGCGTTAATCGGAATTACTGGGCGTAAAGCGCGCGTAGGTGGTTTGTTAAGTTGGATGTGAAAGCCCCGGGCTCAACCTGGGAACTGCA	150410886604.1.6_2_782;150410886621.1.6_3_2775;150410886624.1.6_5_755;150410886643.1.1_1_1960;150410886643.1.10_1_908;150410886643.1.2_1_1590;150410886643.1.6_2_19;150410886643.1.7_1_944;150410886651.1.1_6_19;150410886652.1.1_3_3877;150410886652.1.10_3_1770;150410886652.1.2_3_3020;150410886652.1.6_4_1741;150410886652.1.7_3_1804;150410886657.1.1_7_11;150410886685.1.1_18_17;150410886701.1.6_2_3888;…
oligotype_62_107312	family	Enterobacteriaceae	543	['Bacteria', 'Proteobacteria', 'Gammaproteobacteria', 'Enterobacterales', 'Enterobacteriaceae']	[2, 1224, 1236, 91347, 543]	[550, 28901]	['Enterobacter cloacae', 'Salmonella enterica']	['ref|NZ_ABFH00000000|', 'ref|NZ_AERV00000000|', 'ref|NZ_CAAX00000000|', 'ref|NZ_CAAW00000000|', 'ref|NZ_CAAZ00000000|', 'ref|NZ_CAAV00000000|', 'ref|NZ_CAAU00000000|', 'ref|NZ_CAAT00000000|', 'ref|NZ_CAAS00000000|', 'ref|NZ_CAAR00000000|', 'ref|NZ_CAAY00000000|', 'ref|NZ_CAAQ00000000|', 'ref|NZ_AFCU00000000|', 'ref|NZ_ABAM00000000|', 'ref|NZ_AFCT00000000|', 'ref|NZ_AMYM00000000|', 'ref|NZ_AHIA00…	[28901, 28901, 28901, 28901, 28901, 28901, 28901, 28901, 28901, 28901, 28901, 28901, 28901, 28901, 28901, 28901, 28901, 28901, 28901, 28901, 28901, 28901, 28901, 28901, 28901, 28901, 28901, 28901, 28901, 28901, 28901, 28901, 28901, 28901, 28901, 28901, 28901, 28901, 28901, 28901, 28901, 28901, 28901, 28901, 28901, 28901, 28901, 28901, 28901, 28901, 28901, 28901, 28901, 28901, 28901, 28901, 28901,…	[100.0, 100.0, 100.0, 100.0, 100.0, 100.0, 100.0, 100.0, 100.0, 100.0, 100.0, 100.0, 100.0, 100.0, 100.0, 100.0, 100.0, 100.0, 100.0, 100.0, 100.0, 100.0, 100.0, 100.0, 100.0, 100.0, 100.0, 100.0, 100.0, 100.0, 100.0, 100.0, 100.0, 100.0, 100.0, 100.0, 100.0, 100.0, 100.0, 100.0, 100.0, 100.0, 100.0, 100.0, 100.0, 100.0, 100.0, 100.0, 100.0, 100.0, 100.0, 100.0, 100.0, 100.0, 100.0, 100.0, 100.0,…	TGGGGAATATTGCACAATGGGCGCAAGCCTGATGCAGCCATGCCGCGTGTATGAAGAAGGCCTTCGGGTTGTAAAGTACTTTCAGCGGGGAGGAAGGTGTTGTGGTTAATAACCGCAGCAATTGACGTTACCCGCAGAAGAAGCACCGGCTAACTCCGTGCCAGCAGCCGCGGTAATACGGAGGGTGCAAGCGTTAATCGGAATTACTGGGCGTAAAGCGCACGCAGGCGGTCTGTCAAGTCGGATGTGAAATCCCCGGGCTCAACCTGGGAACTGCA	150410886601.1.1_1_36127;150410886601.1.10_1_15143;150410886601.1.2_1_21956;150410886601.1.7_1_16456;150410886602.1.1_1_6664;150410886602.1.10_1_2831;150410886602.1.2_1_4121;150410886602.1.7_1_3106;150410886617.1.1_21_19;150410886626.1.1_30_15;150410886678.1.6_7_601;150410886714.1.6_16_29;150410886730.1.2_43_102;150410886759.1.1_22_42;150410886774.1.1_29_42;150410886774.1.2_38_25;150410886785.1.1…
oligotype_63_107038	genus	Acinetobacter	469	['Bacteria', 'Proteobacteria', 'Gammaproteobacteria', 'Pseudomonadales', 'Moraxellaceae', 'Acinetobacter']	[2, 1224, 1236, 72274, 468, 469]	[]	[]	['ref|NZ_AMFU00000000|', 'ref|NZ_AMTA00000000|', 'ref|NZ_AMGG00000000|', 'ref|NZ_AMFX00000000|', 'ref|NZ_AFDM00000000|', 'ref|NZ_AMDQ00000000|', 'ref|NZ_AFDL00000000|', 'ref|NZ_AFDK00000000|', 'ref|NZ_AMFY00000000|', 'ref|NZ_AMFL00000000|', 'ref|NZ_ALAL00000000|', 'ref|NZ_AMDF00000000|', 'ref|NZ_AMFS00000000|', 'ref|NZ_AMTB00000000|', 'ref|NZ_AFCZ00000000|', 'ref|NZ_AMFK00000000|', 'ref|NZ_AFDB00…	[470, 470, 470, 470, 470, 470, 470, 470, 470, 470, 470, 470, 470, 470, 470, 470, 470, 470, 470, 470, 470, 470, 470, 470, 470, 470, 470, 470, 470, 470, 470, 470, 470, 470, 470, 470, 470, 470, 470, 470, 470, 470, 470, 470, 470, 470, 470, 470, 470, 470, 470, 470, 470, 470, 470, 470, 470, 470, 470, 470, 470, 470, 470, 470, 470, 470, 470, 470, 470, 470, 470, 470, 470, 470, 470, 470, 470, 470, 470, 470…	[96.07, 96.07, 96.07, 96.07, 96.07, 96.07, 96.07, 96.07, 96.07, 96.07, 96.07, 96.07, 96.07, 96.07, 96.07, 96.07, 96.07, 96.07, 96.07, 96.07, 96.07, 96.07, 96.07, 96.07, 96.07, 96.07, 96.07, 96.07, 96.07, 96.07, 96.07, 96.07, 96.07, 96.07, 96.07, 96.07, 96.07, 96.07, 96.07, 96.07, 96.07, 96.07, 96.07, 96.07, 96.07, 96.07, 96.07, 96.07, 96.07, 96.07, 96.07, 96.07, 96.07, 96.07, 96.07, 96.07, 96.07,…	TGGGGAATATTGGACAATGGGGGGAACCCTGATCCAGCCATGCCGCGTGTGTGAAGAAGGCCTTATGGTTGTAAAGCACTTTAAGCGAGGAGGAGGGTACTGGTATTAATACTACCAGCTACTGGACGTTACTCGCAGAATAAGCACCGGCTAACTCTGTGCCAGCAGCCGCGGTAATACAGAGGGTGCGAGCGTTAATCGGATTTACTGGGCGTAAAGCGTGCGTAGGCGGCTAATTGAGTCGGATGTGAAATCCCCGAGCTTAACTTGGGAATTGC	150410886604.1.6_4_813;150410886605.1.6_4_547;150410886612.1.6_10_40;150410886619.1.6_3_1173;150410886623.1.6_23_94;150410886626.1.1_4_79;150410886626.1.10_3_13;150410886626.1.2_3_33;150410886626.1.7_3_17;150410886639.1.1_4_2926;150410886639.1.10_4_1268;150410886639.1.2_4_2136;150410886639.1.7_5_1288;150410886646.1.1_4_299;150410886646.1.10_5_136;150410886646.1.2_5_207;150410886646.1.7_4_152;1504…
oligotype_64_105926	species	Pseudomonas stutzeri	316	['Bacteria', 'Proteobacteria', 'Gammaproteobacteria', 'Pseudomonadales', 'Pseudomonadaceae', 'Pseudomonas', 'Pseudomonas stutzeri']	[2, 1224, 1236, 72274, 135621, 286, 316]	[316]	['Pseudomonas stutzeri']	['NC_018177_03', 'NC_018177_02', 'NC_018177_01']	[316, 316, 316]	[100.0, 100.0, 100.0]	TGGGGAATATTGGACAATGGGCGAAAGCCTGATCCAGCCATGCCGCGTGTGTGAAGAAGGTCTTCGGATTGTAAAGCACTTTAAGTTGGGAGGAAGGGCAGTAAGTTAATACCTTGCTGTTTTGACGTTACCGACAGAATAAGCACCGGCTAACTTCGTGCCAGCAGCCGCGGTAATACGAAGGGTGCAAGCGTTAATCGGAATTACTGGGCGTAAAGCGCGCGTAGGTGGTTTGTTAAGTTGGAAGTGAAAGCCCCGGGCTCAACCTGGGAACTGCT	150410886638.1.2_2_55;150410886673.1.1_1_4291;150410886673.1.10_1_1794;150410886673.1.2_1_3119;150410886673.1.7_1_1992;150410886713.1.6_8_45;150410886735.1.2_33_201;150410886766.1.2_2_94407;150410886774.1.2_32_22
oligotype_65_102296	species	Klebsiella pneumoniae	573	['Bacteria', 'Proteobacteria', 'Gammaproteobacteria', 'Enterobacterales', 'Enterobacteriaceae', 'Klebsiella', 'Klebsiella pneumoniae']	[2, 1224, 1236, 91347, 543, 570, 573]	[573]	['Klebsiella pneumoniae']	['ref|NZ_AJZY00000000|', 'ref|NZ_AJZX00000000|', 'ref|NZ_AKAI00000000|']	[573, 573, 573]	[100.0, 100.0, 100.0]	TGGGGAATATTGCACAATGGGCGCAAGCCTGATGCAGCCATGCCGCGTGTGTGAAGAAGGCCTTCGGGTTGTAAAGCACTTTCAGCGGGGAGGAAGGCGTTAAGGTTAATAACCTCATCGATTGACGTTACCCGCAGAAGAAGCACCGGCTAACTCCGTGCCAGCAGCCGCGGTAATACGGAGGGTGCAAGCGTTAATCGGAATTACTGGGCGTAAAGCGCACGCAGGCGGTCTGTCAAGTCGGATGTGAAATCCCCGGGCTCAACCTGGGAACTGCATTCGA	150410886635.1.11_7_84;150410886635.1.12_6_125;150410886635.1.13_7_91;150410886635.1.14_6_621;150410886635.1.3_6_232;150410886635.1.4_7_244;150410886635.1.5_9_90;150410886635.1.8_7_188;150410886635.1.9_7_150;150410886636.1.11_7_337;150410886636.1.12_7_532;150410886636.1.13_7_340;150410886636.1.14_7_2741;150410886636.1.3_7_1053;150410886636.1.4_7_1146;150410886636.1.5_7_415;150410886636.1.8_7_721;…
oligotype_66_101438	species	Corynebacterium accolens	38284	['Bacteria', 'Actinobacteria', 'Actinobacteria', 'Actinomycetales', 'Corynebacteriaceae', 'Corynebacterium', 'Corynebacterium accolens']	[2, 201174, 1760, 2037, 1653, 1716, 38284]	[38284]	['Corynebacterium accolens']	['ref|NZ_ACGD00000000|']	[38284]	[100.0]	TGGGGAATATTGCACAATGGGCGCAAGCCTGATGCAGCGACGCCGCGTGGGGGATGAAGGCCTTCGGGTTGTAAACTCCTTTCGCTAGGGACGAAGCTTTTTGTGACGGTACCTAGATAAGAAGCACCGGCTAACTACGTGCCAGCAGCCGCGGTAATACGTAGGGTGCGAGCGTTGTCCGGAATTACTGGGCGTAAAGGGCTCGTAGGTGGTTTGTCGCGTCGTCTGTGAAATTCTGGGGCTTAACTCCGGGCGTGCAGGCGATACGGGCATAACTTGAGTG	150410886609.1.11_2_3909;150410886609.1.12_2_6074;150410886609.1.13_2_3636;150410886609.1.14_2_27877;150410886609.1.3_2_12125;150410886609.1.4_2_12101;150410886609.1.5_1_5909;150410886609.1.8_2_7415;150410886609.1.9_2_7740;150410886621.1.14_19_15;150410886626.1.14_30_17;150410886695.1.11_3_588;150410886695.1.12_3_1011;150410886695.1.13_3_554;150410886695.1.14_3_4440;150410886695.1.3_3_1973;150410…
oligotype_67_98358	species	Pseudomonas stutzeri	316	['Bacteria', 'Proteobacteria', 'Gammaproteobacteria', 'Pseudomonadales', 'Pseudomonadaceae', 'Pseudomonas', 'Pseudomonas stutzeri']	[2, 1224, 1236, 72274, 135621, 286, 316]	[316]	['Pseudomonas stutzeri']	['NC_017532_04', 'NC_017532_03', 'NC_017532_02', 'NC_017532_01', 'NC_015740_04', 'NC_015740_03', 'NC_015740_02', 'NC_015740_01', 'NC_009434_04', 'NC_009434_02', 'NC_009434_01']	[316, 316, 316, 316, 316, 316, 316, 316, 316, 316, 316]	[100.0, 100.0, 100.0, 100.0, 100.0, 100.0, 100.0, 100.0, 100.0, 100.0, 100.0]	TGGGGAATATTGGACAATGGGCGAAAGCCTGATCCAGCCATGCCGCGTGTGTGAAGAAGGTCTTCGGATTGTAAAGCACTTTAAGTTGGGAGGAAGGGCAGTAAGTTAATACCTTGCTGTTTTGACGTTACCAACAGAATAAGCACCGGCTAACTTCGTGCCAGCAGCCGCGGTAATACGAAGGGTGCAAGCGTTAATCGGAATTACTGGGCGTAAAGCGCGCGTAGGTGGTTCGTTAAGTTGGATGTGAAAGCCCCGGGCTCAACCTGGGAACTGCA	150410886605.1.6_5_422;150410886619.1.1_4_1370;150410886619.1.10_4_579;150410886619.1.2_4_999;150410886619.1.6_6_254;150410886619.1.7_4_649;150410886624.1.1_1_3385;150410886624.1.10_1_1479;150410886624.1.2_1_2490;150410886624.1.7_1_1510;150410886654.1.1_11_24;150410886654.1.6_12_35;150410886659.1.1_4_70;150410886659.1.10_4_29;150410886659.1.2_4_55;150410886659.1.7_4_31;150410886677.1.10_8_10;1504…
oligotype_68_95735	family	Enterobacteriaceae	543	['Bacteria', 'Proteobacteria', 'Gammaproteobacteria', 'Enterobacterales', 'Enterobacteriaceae']	[2, 1224, 1236, 91347, 543]	[550, 571, 28901]	['Enterobacter cloacae', 'Klebsiella oxytoca', 'Salmonella enterica']	['ref|NZ_AHTY00000000|', 'ref|NZ_AHTZ00000000|', 'ref|NZ_AHUC00000000|', 'ref|NZ_AHTW00000000|', 'ref|NZ_AHTV00000000|', 'ref|NZ_AJGX00000000|', 'ref|NZ_ALHY00000000|', 'ref|NZ_AFCI00000000|', 'NT_187119_01', 'NC_011094_01', 'NC_010102_07', 'NC_010102_03', 'NC_011080_04', 'NC_011080_03', 'NC_011080_02', 'NC_011080_01', 'NC_011083_07', 'NC_011083_06', 'NC_011083_04', 'NC_011083_02', 'NC_017623_04'…	[28901, 28901, 28901, 28901, 28901, 28901, 28901, 28901, 28901, 28901, 28901, 28901, 28901, 28901, 28901, 28901, 28901, 28901, 28901, 28901, 28901, 28901, 28901, 28901, 571, 550, 550, 550, 550, 550, 550, 550, 550]	[99.65, 99.65, 99.65, 99.65, 99.65, 99.65, 99.65, 99.65, 99.65, 99.65, 99.65, 99.65, 99.65, 99.65, 99.65, 99.65, 99.65, 99.65, 99.65, 99.65, 99.65, 99.65, 99.65, 99.65, 99.65, 99.65, 99.65, 99.65, 99.65, 99.65, 99.65, 99.65, 99.65]	TGGGGAATATTGCACAATGGGCGCAAGCCTGATGCAGCCATGCCGCGTGTATGAAGAAGGCCTTCGGGTTGTAAAGTACTTTCAGCGGGGAGGAAGGTGTTGTGGTTAATAACCACGGCAATTGACGTTACCCGCAGAAGAAGCACCGGCTAACTCCGTGCCAGCAGCCGCGGTAATACGGAGGGTGCAAGCGTTAATCGGAATTACTGGGCGTAAAGCGCACGCAGGCGGTCTGTCAAGTCGGATGTGAAATCCCCGGGCTCAACCTGGGAACTGCATTCGA	150410886601.1.11_2_3698;150410886601.1.12_2_5514;150410886601.1.13_2_3449;150410886601.1.14_2_27332;150410886601.1.3_2_10592;150410886601.1.4_2_11376;150410886601.1.5_2_4362;150410886601.1.8_2_7203;150410886601.1.9_2_7591;150410886602.1.11_2_677;150410886602.1.12_2_971;150410886602.1.13_2_626;150410886602.1.14_2_4908;150410886602.1.3_2_1941;150410886602.1.4_2_2108;150410886602.1.5_2_735;15041088…
oligotype_69_93354	family	Paenibacillaceae	186822	['Bacteria', 'Firmicutes', 'Bacilli', 'Bacillales', 'Paenibacillaceae']	[2, 1239, 91061, 1385, 186822]	[]	[]	['ref|NZ_AMBZ00000000|']	[44250]	[94.03]	TAGGGAATCTTCCGCAATGGGCGAAAGCCTGACGGAGCAACGCCGCGTGAGTGATGAAGGTTTTCGGATCGTAAAGCTCTGTTGCCAGGGAAGAACGTCCTTAAGAGTAACTGCTTAAGGAGTGACGGTACCTGAGAAGAAAGCCCCGGCTAACTACGTGCCAGCAGCCGCGGTAATACGTAGGGGGCGAGCGTTGTCCGGAATTATTGGGCGTAAAGCGCGCGCAGGCGGTCATTTAAGTTGGGTGTTTAACCCCAGGGCTCAACCCTGGGTCGCACCCAAA	150410886624.1.11_8_97;150410886624.1.12_8_161;150410886624.1.13_7_87;150410886624.1.14_8_867;150410886624.1.3_8_307;150410886624.1.4_8_303;150410886624.1.5_9_91;150410886624.1.8_8_198;150410886624.1.9_8_205;150410886630.1.11_7_30;150410886630.1.12_7_44;150410886630.1.13_6_27;150410886630.1.14_9_191;150410886630.1.3_8_72;150410886630.1.4_7_78;150410886630.1.8_8_49;150410886634.1.11_5_1191;1504108…
oligotype_70_84130	genus	Acinetobacter	469	['Bacteria', 'Proteobacteria', 'Gammaproteobacteria', 'Pseudomonadales', 'Moraxellaceae', 'Acinetobacter']	[2, 1224, 1236, 72274, 468, 469]	[]	[]	['ref|NZ_AMFU00000000|', 'ref|NZ_AMTA00000000|', 'ref|NZ_AMGG00000000|', 'ref|NZ_AMFX00000000|', 'ref|NZ_AFDM00000000|', 'ref|NZ_AMDQ00000000|', 'ref|NZ_AFDL00000000|', 'ref|NZ_AFDK00000000|', 'ref|NZ_AMFY00000000|', 'ref|NZ_AMFL00000000|', 'ref|NZ_ALAL00000000|', 'ref|NZ_AMDF00000000|', 'ref|NZ_AMFS00000000|', 'ref|NZ_AMTB00000000|', 'ref|NZ_AFCZ00000000|', 'ref|NZ_AMFK00000000|', 'ref|NZ_AFDB00…	[470, 470, 470, 470, 470, 470, 470, 470, 470, 470, 470, 470, 470, 470, 470, 470, 470, 470, 470, 470, 470, 470, 470, 470, 470, 470, 470, 470, 470, 470, 470, 470, 470, 470, 470, 470, 470, 470, 470, 470, 470, 470, 470, 470, 470, 470, 470, 470, 470, 470, 470, 470, 470, 470, 470, 470, 470, 470, 470, 470, 470, 470, 470, 470, 470, 470, 470, 470, 470, 470, 470, 470, 470, 470, 470, 470, 470, 470, 470, 470…	[96.07, 96.07, 96.07, 96.07, 96.07, 96.07, 96.07, 96.07, 96.07, 96.07, 96.07, 96.07, 96.07, 96.07, 96.07, 96.07, 96.07, 96.07, 96.07, 96.07, 96.07, 96.07, 96.07, 96.07, 96.07, 96.07, 96.07, 96.07, 96.07, 96.07, 96.07, 96.07, 96.07, 96.07, 96.07, 96.07, 96.07, 96.07, 96.07, 96.07, 96.07, 96.07, 96.07, 96.07, 96.07, 96.07, 96.07, 96.07, 96.07, 96.07, 96.07, 96.07, 96.07, 96.07, 96.07, 96.07, 96.07,…	TGGGGAATATTGGACAATGGGGGGAACCCTGATCCAGCCATGCCGCGTGTGTGAAGAAGGCCTTATGGTTGTAAAGCACTTTAAGCGAGGAGGAGGGTACTGGTATTAATACTACCAGGTACTGGACGTTACTCGCAGAATAAGCACCGGCTAACTCTGTGCCAGCAGCCGCGGTAATACAGAGGGTGCGAGCGTTAATCGGATTTACTGGGCGTAAAGCGTGCGTAGGCGGCTAATTGAGTCGGATGTGAAATCCCCGAGCTTAACTTGGGAATTGC	150410886604.1.6_1_3217;150410886614.1.1_16_25;150410886614.1.10_9_11;150410886614.1.2_12_13;150410886615.1.1_18_19;150410886617.1.1_2_139;150410886617.1.10_2_49;150410886617.1.2_2_96;150410886617.1.7_2_66;150410886619.1.6_9_475;150410886623.1.1_2_2658;150410886623.1.10_1_1155;150410886623.1.2_1_2022;150410886623.1.6_7_285;150410886623.1.7_2_1264;150410886626.1.1_21_36;150410886626.1.2_7_23;15041…
oligotype_71_83680	genus	Acinetobacter	469	['Bacteria', 'Proteobacteria', 'Gammaproteobacteria', 'Pseudomonadales', 'Moraxellaceae', 'Acinetobacter']	[2, 1224, 1236, 72274, 468, 469]	[]	[]	['ref|NZ_AIEI00000000|']	[106648]	[97.48]	TGGGGAATATTGGACAATGGGGGGAACCCTGATCCAGCCATGCCGCGTGTGTGAAGAAGGCCTTATGGTTGTAAAGCACTTTAAGCGAGGAGGAGGCTCTTTTGGTTAATACCCAAGATGAGTGGACGTTACTCGCAGAATAAGCACCGGCTAACTCTGTGCCAGCAGCCGCGGTAATACAGAGGGTGCAAGCGTTAATCGGATTTACTGGGCGTAAAGCGCGCGTAGGCGGCCAATTAAGTCAAATGTGAAATCCCCGAGCTTAACTTGGGAATTGC	150410886626.1.1_24_12;150410886632.1.6_1_7193;150410886633.1.6_7_57;150410886634.1.6_13_22;150410886639.1.1_8_1275;150410886639.1.10_8_535;150410886639.1.2_8_932;150410886639.1.7_8_632;150410886646.1.1_3_4193;150410886646.1.10_3_1792;150410886646.1.2_3_3215;150410886646.1.7_3_1943;150410886649.1.6_8_23;150410886651.1.6_24_22;150410886652.1.1_2_6780;150410886652.1.10_2_2922;150410886652.1.2_2_521…
oligotype_72_82459	species	Parabacteroides distasonis	823	['Bacteria', 'Bacteroidetes', 'Bacteroidia', 'Bacteroidales', 'Tannerellaceae', 'Parabacteroides', 'Parabacteroides distasonis']	[2, 976, 200643, 171549, 2005525, 375288, 823]	[823]	['Parabacteroides distasonis']	['ref|NZ_AGZM00000000|', 'NC_009615_07', 'NC_009615_06', 'NC_009615_05', 'NC_009615_04', 'NC_009615_03']	[823, 823, 823, 823, 823, 823]	[100.0, 100.0, 100.0, 100.0, 100.0, 100.0]	TGAGGAATATTGGTCAATGGCCGAGAGGCTGAACCAGCCAAGTCGCGTGAGGGATGAAGGTTCTATGGATCGTAAACCTCTTTTATAAGGGAATAAAGTGCGGGACGTGTCCCGTTTTGTATGTACCTTATGAATAAGGATCGGCTAACTCCGTGCCAGCAGCCGCGGTAATACGGAGGATCCGAGCGTTATCCGGATTTATTGGGTTTAAAGGGTGCGTAGGCGGCCTTTTAAGTCAGCGGTGAAAGTCTGTGGCTCAACCATAGAATTGCCGTTGAAACTG	150410886735.1.14_28_25;150410886747.1.11_3_1161;150410886747.1.12_3_1766;150410886747.1.13_3_1137;150410886747.1.14_3_8752;150410886747.1.3_3_3522;150410886747.1.4_3_3854;150410886747.1.5_3_1933;150410886747.1.8_3_2251;150410886747.1.9_3_2595;150410886762.1.11_3_2670;150410886762.1.12_3_3600;150410886762.1.13_3_2313;150410886762.1.14_3_17711;150410886762.1.3_3_7391;150410886762.1.4_3_7666;150410…
oligotype_73_80657	genus	Brucella	234	['Bacteria', 'Proteobacteria', 'Alphaproteobacteria', 'Rhizobiales', 'Brucellaceae', 'Brucella']	[2, 1224, 28211, 356, 118882, 234]	[235, 236, 29459, 29461, 36855, 120576, 120577, 444163, 1218315]	['Brucella abortus', 'Brucella ovis', 'Brucella melitensis', 'Brucella suis', 'Brucella canis', 'Brucella pinnipedialis', 'Brucella ceti', 'Brucella microti', 'Brucella inopinata']	['ref|NZ_ACBK00000000|', 'ref|NZ_ACJK00000000|', 'ref|NZ_ACEF00000000|', 'ref|NZ_ACBM00000000|', 'ref|NZ_ACBN00000000|', 'ref|NZ_ACEI00000000|', 'ref|NZ_ACEM00000000|', 'ref|NZ_ACEG00000000|', 'ref|NZ_ACJL00000000|', 'ref|NZ_ACBO00000000|', 'ref|NZ_ACEJ00000000|', 'ref|NZ_ACJD00000000|', 'ref|NZ_ACEK00000000|', 'ref|NZ_ADEZ00000000|', 'ref|NZ_ACJJ00000000|', 'ref|NZ_ACEL00000000|', 'ref|NZ_ACBG00…	[29461, 29461, 120576, 120576, 120576, 29459, 29459, 29459, 29459, 120577, 120577, 120577, 120577, 1218315, 235, 235, 235, 235, 235, 235, 235, 235, 235, 235, 235, 235, 235, 235, 235, 235, 29461, 29461, 29461, 29461, 29461, 29461, 29461, 29461, 29461, 29461, 29461, 29461, 120576, 120576, 120576, 236, 236, 236, 444163, 444163, 444163, 29459, 29459, 29459, 29459, 29459, 29459, 29459, 29459, 29459, 2…	[98.56, 98.56, 98.56, 98.56, 98.56, 98.56, 98.56, 98.56, 98.56, 98.56, 98.56, 98.56, 98.56, 98.56, 98.56, 98.56, 98.56, 98.56, 98.56, 98.56, 98.56, 98.56, 98.56, 98.56, 98.56, 98.56, 98.56, 98.56, 98.56, 98.56, 98.56, 98.56, 98.56, 98.56, 98.56, 98.56, 98.56, 98.56, 98.56, 98.56, 98.56, 98.56, 98.56, 98.56, 98.56, 98.56, 98.56, 98.56, 98.56, 98.56, 98.56, 98.56, 98.56, 98.56, 98.56, 98.56, 98.56,…	TGGGGAATATTGGACAATGGGCGCAAGCCTGATCCAGCCATGCCGCGTGAGTGATGAAGGCCCTAGGGTTGTAAAGCTCTTTCACCGGTGAAGATAATGACGGTAACCGGAGAAGAAGCCCCGGCTAACTTCGTGCCAGCAGCCGCGGTAATACGAAGGGGGCTAGCGTTGTTCGGATTTACTGGGCGTAAAGCGCACGTAGGCGGACTTTTAAGTCAGGGGTGAAATCCCAGAGCTCAACTCTGGAACTGCCTTTGATACTGGAAGTCTTGAGTATG	150410886647.1.1_1_30731;150410886647.1.10_1_13285;150410886647.1.2_1_21723;150410886647.1.7_1_13786;150410886654.1.1_17_13;150410886775.1.1_7_439;150410886775.1.10_8_171;150410886775.1.2_8_307;150410886775.1.7_7_202
oligotype_74_76224	genus	Paracoccus	265	['Bacteria', 'Proteobacteria', 'Alphaproteobacteria', 'Rhodobacterales', 'Rhodobacteraceae', 'Paracoccus']	[2, 1224, 28211, 204455, 31989, 265]	[]	[]	['NC_008687_03', 'NC_008686_02', 'NC_008686_01']	[266, 266, 266]	[96.4, 96.4, 96.4]	TGGGGAATCTTAGACAATGGGGGCAACCCTGATCTAGCCATGCCGCGTGAGTGATGAAGGCCTTAGGGTTGTAAAGCTCTTTCAGCTGGGAAGATAATGACGGTACCAGCAGAAGAAGCCCCGGCTAACTCCGTGCCAGCAGCCGCGGTAATACGGAGGGGGCTAGCGTTGTTCGGAATTACTGGGCGTAAAGCGCACGTAGGCGGACTGGAAAGTCAGAGGTGAAATCCCAGGGCTCAACCTTGGAACTGCCTTTGAAACTATCAGTCTGGAGTTCG	150410886602.1.1_6_661;150410886602.1.10_5_293;150410886602.1.2_6_507;150410886602.1.7_6_256;150410886605.1.1_1_12242;150410886605.1.10_1_5401;150410886605.1.2_1_8899;150410886605.1.7_1_5677;150410886615.1.6_3_444;150410886617.1.1_28_14;150410886618.1.1_4_217;150410886618.1.10_4_98;150410886618.1.2_4_170;150410886618.1.7_4_107;150410886626.1.1_18_14;150410886645.1.6_1_6462;150410886661.1.1_17_23;…
oligotype_75_75954	species	Bacteroides thetaiotaomicron	818	['Bacteria', 'Bacteroidetes', 'Bacteroidia', 'Bacteroidales', 'Bacteroidaceae', 'Bacteroides', 'Bacteroides thetaiotaomicron']	[2, 976, 200643, 171549, 815, 816, 818]	[818]	['Bacteroides thetaiotaomicron']	['NC_004663_05', 'NC_004663_04', 'NC_004663_02', 'NC_004663_01']	[818, 818, 818, 818]	[100.0, 100.0, 100.0, 100.0]	TGAGGAATATTGGTCAATGGGCGCAGGCCTGAACCAGCCAAGTAGCGTGAAGGATGACTGCCCTATGGGTTGTAAACTTCTTTTATATGGGAATAAAGTTTTCCACGTGTGGAATTTTGTATGTACCATATGAATAAGGATCGGCTAACTCCGTGCCAGCAGCCGCGGTAATACGGAGGATCCGAGCGTTATCCGGATTTATTGGGTTTAAAGGGAGCGTAGGTGGACAGTTAAGTCAGTTGTGAAAGTTTGCGGCTCAACCGTAAAATTGCAGTTGA	150410886607.1.6_6_300;150410886640.1.1_16_262;150410886640.1.10_16_108;150410886640.1.2_12_199;150410886640.1.7_16_122;150410886704.1.6_16_22;150410886706.1.6_27_20;150410886724.1.6_1_159;150410886735.1.1_12_13;150410886747.1.1_2_9524;150410886747.1.10_2_3915;150410886747.1.2_2_7096;150410886747.1.7_2_4028;150410886755.1.2_8_13;150410886762.1.1_2_19383;150410886762.1.10_2_8048;150410886762.1.2_2…
oligotype_76_67055	genus	Acinetobacter	469	['Bacteria', 'Proteobacteria', 'Gammaproteobacteria', 'Pseudomonadales', 'Moraxellaceae', 'Acinetobacter']	[2, 1224, 1236, 72274, 468, 469]	[]	[]	['ref|NZ_ADMT00000000|']	[29430]	[97.12]	TGGGGAATATTGGACAATGGGCGCAAGCCTGATCCAGCCATGCCGCGTGTGTGAAGAAGGCCTTTTGGTTGTAAAGCACTTTAAGCGAGGAGGAGGCTCCTTTAGTTAATACCTAAAGTGAGTGGACGTTACTCGCAGAATAAGCACCGGCTAACTCTGTGCCAGCAGCCGCGGTAATACAGAGGGTGCGAGCGTTAATCGGATTTACTGGGCGTAAAGCGTGCGTAGGCGGCTTTTTAAGTCGGATGTGAAATCCCTGAGCTTAACTTAGGAATTGC	150410886664.1.6_7_13;150410886700.1.1_5_204;150410886700.1.10_5_98;150410886700.1.2_5_160;150410886700.1.7_5_117;150410886713.1.1_1_11726;150410886713.1.10_1_5216;150410886713.1.2_1_8733;150410886713.1.7_1_5314;150410886735.1.1_15_11;150410886736.1.1_1_7308;150410886736.1.10_1_3081;150410886736.1.2_1_5550;150410886736.1.7_1_3267;150410886757.1.1_1_3941;150410886757.1.10_1_1596;150410886757.1.2_1…
oligotype_77_66237	species	Klebsiella pneumoniae	573	['Bacteria', 'Proteobacteria', 'Gammaproteobacteria', 'Enterobacterales', 'Enterobacteriaceae', 'Klebsiella', 'Klebsiella pneumoniae']	[2, 1224, 1236, 91347, 543, 570, 573]	[573]	['Klebsiella pneumoniae']	['ref|NZ_ACZD00000000|', 'NC_012731_06', 'NC_012731_01', 'NC_017540_04', 'NC_017540_02', 'NC_017540_01']	[573, 573, 573, 573, 573, 573]	[100.0, 100.0, 100.0, 100.0, 100.0, 100.0]	TGGGGAATATTGCACAATGGGCGCAAGCCTGATGCAGCCATGCCGCGTGTGTGAAGAAGGCCTTCGGGTTGTAAAGCACTTTCAGCGGGGAGGAAGGCGATAAGGTTAATAACCTTGTCGATTGACGTTACCCGCAGAAGAAGCACCGGCTAACTCCGTGCCAGCAGCCGCGGTAATACGGAGGGTGCAAGCGTTAATCGGAATTACTGGGCGTAAAGCGCACGCAGGCGGTCTGTCAAGTCGGATGTGAAATCCCCGGGCTCAACCTGGGAACTGCA	150410886610.1.1_13_755;150410886610.1.10_12_334;150410886610.1.2_15_412;150410886610.1.7_14_313;150410886613.1.1_15_13;150410886635.1.1_8_261;150410886635.1.10_7_115;150410886635.1.2_8_157;150410886635.1.6_3_2454;150410886635.1.7_6_140;150410886636.1.1_6_1842;150410886636.1.10_6_793;150410886636.1.2_6_1143;150410886636.1.7_6_863;150410886637.1.1_4_8033;150410886637.1.10_3_3275;150410886637.1.2_3…
oligotype_78_65547	species	Pantoea vagans	470934	['Bacteria', 'Proteobacteria', 'Gammaproteobacteria', 'Enterobacterales', 'Enterobacteriaceae', 'Pantoea', 'Pantoea vagans']	[2, 1224, 1236, 91347, 543, 53335, 470934]	[470934]	['Pantoea vagans']	['NC_014562_07', 'NC_014562_06', 'NC_014562_01']	[470934, 470934, 470934]	[98.92, 98.92, 98.92]	TGGGGAATATTGCACAATGGGCGCAAGCCTGATGCAGCCATGCCGCGTGTATGAAGAAGGCCTTCGGGTTGTAAAGTACTTTCAGCGGGGAGGAAGGCGGTGAGGTTAATAACCTCGCCGATTGACGTTACCCGCAGAAGAAGCACCGGCTAACTCCGTGCCAGCAGCCGCGGTAATACGGAGGGTGCAAGCGTTAATCGGAATTACTGGGCGTAAAGCGCACGCAGGCGGTCTGTTAAGTCAGATGTGAAATCCCCGGGCTTAACCTGGGAACTGCA	150410886620.1.1_8_15;150410886623.1.1_4_2157;150410886623.1.10_5_894;150410886623.1.2_5_1285;150410886623.1.7_4_1017;150410886634.1.6_19_11;150410886639.1.1_7_1768;150410886639.1.10_7_709;150410886639.1.2_7_1092;150410886639.1.7_7_780;150410886646.1.6_41_10;150410886652.1.6_15_36;150410886659.1.1_2_4019;150410886659.1.10_2_1601;150410886659.1.2_2_2447;150410886659.1.7_2_1785;150410886660.1.1_4_1…
oligotype_79_61300	family	Peptoniphilaceae	1570339	['Bacteria', 'Firmicutes', 'Tissierellia', 'Tissierellales', 'Peptoniphilaceae']	[2, 1239, 1737404, 1737405, 1570339]	[]	[]	['ref|NZ_AGBB00000000|']	[33030]	[87.84]	TGGGGAATATTGCACAATGGGGGAAACCCTGATGCAGCGACGCCGCGTGAGCGATGAAGGCTTTCGAGTCGTAAAGCTCTGTCCTATGGGAAGATAATGACGGTACCATAGAAGAAAGCCCCGGCTAATTACGTGCCAGCAGCCGCGGTAATACGTAAGGGGCGAGCGTTGTCCGGAATTATTGGGCGTAAAGAGTGCGTAGGCGGCAAATTAAGTCAGATGTGAAAACTAAGGGCTCAACCCATAGATTGCATCTGAAACTGATATGCTTGAGTCAA	150410886607.1.1_1_20743;150410886607.1.10_1_9161;150410886607.1.2_1_15274;150410886607.1.7_1_8995;150410886610.1.1_3_1745;150410886610.1.10_3_736;150410886610.1.2_3_1212;150410886610.1.7_3_768;150410886615.1.2_22_10;150410886618.1.6_27_16;150410886644.1.1_30_33;150410886644.1.10_31_14;150410886644.1.2_18_41;150410886644.1.7_31_17;150410886657.1.1_6_11;150410886657.1.2_1_11;150410886679.1.1_6_20;…
oligotype_80_60631	family	Enterobacteriaceae	543	['Bacteria', 'Proteobacteria', 'Gammaproteobacteria', 'Enterobacterales', 'Enterobacteriaceae']	[2, 1224, 1236, 91347, 543]	[550, 571, 158836]	['Enterobacter cloacae', 'Klebsiella oxytoca', 'Enterobacter hormaechei']	['ref|NZ_AFHR00000000|', 'ref|NZ_AJXP00000000|', 'NC_016612_08', 'NC_016612_06', 'NC_016612_05', 'NC_018106_08', 'NC_018106_07', 'NC_018106_06', 'NC_018106_05', 'NC_018106_03', 'NC_018106_02', 'NC_018106_01']	[158836, 550, 571, 571, 571, 571, 571, 571, 571, 571, 571, 571]	[100.0, 100.0, 100.0, 100.0, 100.0, 100.0, 100.0, 100.0, 100.0, 100.0, 100.0, 100.0]	TGGGGAATATTGCACAATGGGCGCAAGCCTGATGCAGCCATGCCGCGTGTATGAAGAAGGCCTTCGGGTTGTAAAGTACTTTCAGCGGGGAGGAAGGTGTTGAGGTTAATAACCTCAGCAATTGACGTTACCCGCAGAAGAAGCACCGGCTAACTCCGTGCCAGCAGCCGCGGTAATACGGAGGGTGCAAGCGTTAATCGGAATTACTGGGCGTAAAGCGCACGCAGGCGGTCTGTCAAGTCGGATGTGAAATCCCCGGGCTCAACCTGGGAACTGCATTCGA	150410886610.1.11_23_57;150410886610.1.12_29_54;150410886610.1.13_28_36;150410886610.1.14_25_347;150410886610.1.3_26_110;150410886610.1.4_24_149;150410886610.1.5_27_52;150410886610.1.8_24_105;150410886610.1.9_26_76;150410886616.1.11_2_883;150410886616.1.12_2_1277;150410886616.1.13_2_785;150410886616.1.14_2_6359;150410886616.1.3_2_2538;150410886616.1.4_2_2765;150410886616.1.5_2_1108;150410886616.1…
oligotype_81_59173	species	Pseudomonas fluorescens	294	['Bacteria', 'Proteobacteria', 'Gammaproteobacteria', 'Pseudomonadales', 'Pseudomonadaceae', 'Pseudomonas', 'Pseudomonas fluorescens']	[2, 1224, 1236, 72274, 135621, 286, 294]	[294]	['Pseudomonas fluorescens']	['NC_007492_06', 'NC_007492_05', 'NC_007492_04', 'NC_007492_03', 'NC_007492_02', 'NC_007492_01']	[294, 294, 294, 294, 294, 294]	[100.0, 100.0, 100.0, 100.0, 100.0, 100.0]	TGGGGAATATTGGACAATGGGCGAAAGCCTGATCCAGCCATGCCGCGTGTGTGAAGAAGGTCTTCGGATTGTAAAGCACTTTAAGTTGGGAGGAAGGGTTGTAGATTAATACTCTGCAATTTTGACGTTACCGACAGAATAAGCACCGGCTAACTCTGTGCCAGCAGCCGCGGTAATACAGAGGGTGCAAGCGTTAATCGGAATTACTGGGCGTAAAGCGCGCGTAGGTGGTTCGTTAAGTTGGATGTGAAATCCCCGGGCTCAACCTGGGAACTGCA	150410886626.1.1_19_14;150410886714.1.1_1_21878;150410886714.1.10_1_9287;150410886714.1.2_1_16781;150410886714.1.7_1_10174;150410886725.1.1_4_387;150410886725.1.10_4_174;150410886725.1.2_4_300;150410886725.1.7_4_178
oligotype_82_57383	family	Prevotellaceae	171552	['Bacteria', 'Bacteroidetes', 'Bacteroidia', 'Bacteroidales', 'Prevotellaceae']	[2, 976, 200643, 171549, 171552]	[]	[]	['ref|NZ_AFPW00000000|', 'NC_019968_05', 'NC_019960_04', 'NC_019960_03', 'NC_019960_02', 'NC_019960_01']	[52227, 52227, 52227, 52227, 52227, 52227]	[93.31, 93.31, 93.31, 93.31, 93.31, 93.31]	TGAGGAATATTGGTCAATGGGCGCTAGCCTGAACCAGCCAAGTAGCGTGCAGGACGACGGCCCTATGGGTTGTAAACTGCTTTTATGCGGGGATAAAGTCACCCACGTGTGGGTGTTTGCAGGTACCGCATGAATAAGGACCGGCTAATTCCGTGCCAGCAGCCGCGGTAATACGGAAGGTCCGGGCGTTATCCGGATTTATTGGGTTTAAAGGGAGTGTAGGCGGCCTGTTAAGCGTGTTGTGAAATGTAGATGCTCAACATCTGAACTGCAGCGCGAACTG	150410886607.1.11_2_2558;150410886607.1.12_2_3989;150410886607.1.13_2_2629;150410886607.1.14_2_16986;150410886607.1.3_2_7815;150410886607.1.4_2_8472;150410886607.1.5_2_4248;150410886607.1.8_2_5021;150410886607.1.9_2_5588;150410886735.1.14_8_56;150410886735.1.3_9_10;150410886735.1.4_10_11
oligotype_83_56399	family	Prevotellaceae	171552	['Bacteria', 'Bacteroidetes', 'Bacteroidia', 'Bacteroidales', 'Prevotellaceae']	[2, 976, 200643, 171549, 171552]	[]	[]	['ref|NZ_AFPW00000000|', 'NC_019968_05', 'NC_019960_04', 'NC_019960_03', 'NC_019960_02', 'NC_019960_01']	[52227, 52227, 52227, 52227, 52227, 52227]	[93.66, 93.66, 93.66, 93.66, 93.66, 93.66]	TGAGGAATATTGGTCAATGGGCGCTAGCCTGAACCAGCCAAGTAGCGTGCAGGATGACGGCCCTATGGGTTGTAAACTGCTTTTATGCGGGGATAAAGTCACCCACGTGTGGGTGTTTGCAGGTACCGCATGAATAAGGACCGGCTAATTCCGTGCCAGCAGCCGCGGTAATACGGAAGGTCCGGGCGTTATCCGGATTTATTGGGTTTAAAGGGAGTGTAGGCGGCCTGTTAAGCGTGTTGTGAAATGTAGATGCTCAACATCTGAACTGCAGCGCGAACTG	150410886628.1.14_10_21;150410886721.1.11_1_2481;150410886721.1.12_1_4044;150410886721.1.13_1_2555;150410886721.1.14_1_16704;150410886721.1.3_1_7710;150410886721.1.4_1_8353;150410886721.1.5_1_4106;150410886721.1.8_1_5027;150410886721.1.9_1_5398
oligotype_84_55838	species	Staphylococcus aureus	1280	['Bacteria', 'Firmicutes', 'Bacilli', 'Bacillales', 'Staphylococcaceae', 'Staphylococcus', 'Staphylococcus aureus']	[2, 1239, 91061, 1385, 90964, 1279, 1280]	[1280]	['Staphylococcus aureus']	['ref|NZ_ACSW00000000|', 'ref|NZ_ACSV00000000|', 'ref|NZ_AHBS00000000|', 'ref|NZ_AHBR00000000|', 'ref|NZ_AHBQ00000000|', 'ref|NZ_AHBP00000000|', 'ref|NZ_AHBO00000000|', 'ref|NZ_AHBN00000000|', 'ref|NZ_AHBM00000000|', 'ref|NZ_AHBL00000000|', 'ref|NZ_AHBK00000000|', 'ref|NZ_AHBV00000000|', 'ref|NZ_AHBU00000000|', 'ref|NZ_AHBT00000000|', 'ref|NZ_AGTZ00000000|', 'ref|NZ_AASB00000000|', 'ref|NZ_ACHH00…	[1280, 1280, 1280, 1280, 1280, 1280, 1280, 1280, 1280, 1280, 1280, 1280, 1280, 1280, 1280, 1280, 1280, 1280, 1280, 1280, 1280, 1280, 1280, 1280, 1280, 1280, 1280, 1280, 1280, 1280, 1280, 1280, 1280, 1280, 1280, 1280, 1280, 1280, 1280, 1280, 1280, 1280, 1280, 1280, 1280, 1280, 1280, 1280, 1280, 1280, 1280, 1280, 1280, 1280, 1280, 1280, 1280, 1280, 1280, 1280, 1280, 1280, 1280, 1280, 1280, 1280, 12…	[100.0, 100.0, 100.0, 100.0, 100.0, 100.0, 100.0, 100.0, 100.0, 100.0, 100.0, 100.0, 100.0, 100.0, 100.0, 100.0, 100.0, 100.0, 100.0, 100.0, 100.0, 100.0, 100.0, 100.0, 100.0, 100.0, 100.0, 100.0, 100.0, 100.0, 100.0, 100.0, 100.0, 100.0, 100.0, 100.0, 100.0, 100.0, 100.0, 100.0, 100.0, 100.0, 100.0, 100.0, 100.0, 100.0, 100.0, 100.0, 100.0, 100.0, 100.0, 100.0, 100.0, 100.0, 100.0, 100.0, 100.0,…	TAGGGAATCTTCCGCAATGGGCGAAAGCCTGACGGAGCAACGCCGCGTGAGTGATGAAGGTCTTCGGATCGTAAAACTCTGTTATTAGGGAAGAACATATGTGTAAGTAACTGTGCACATCTTGACGGTACCTAATCAGAAAGCCACGGCTAACTACGTGCCAGCAGCCGCGGTAATACGTAGGTGGCAAGCGTTATCCGGAATTATTGGGCGTAAAGCGCGCGTAGGCGGTTTTTTAAGTCTGATGTGAAAGCCCACGGCTCAACCGTGGAGGGTCA	150410886604.1.1_3_120;150410886604.1.10_3_57;150410886604.1.2_3_77;150410886604.1.7_3_59;150410886612.1.6_4_424;150410886613.1.1_1_1299;150410886613.1.10_1_526;150410886613.1.2_1_706;150410886613.1.7_1_609;150410886616.1.1_3_315;150410886616.1.10_3_137;150410886616.1.2_3_179;150410886616.1.7_3_128;150410886617.1.1_23_23;150410886646.1.6_16_34;150410886661.1.6_6_36;150410886662.1.6_7_53;150410886…
oligotype_85_54690	family	Enterobacteriaceae	543	['Bacteria', 'Proteobacteria', 'Gammaproteobacteria', 'Enterobacterales', 'Enterobacteriaceae']	[2, 1224, 1236, 91347, 543]	[550, 571, 158836]	['Enterobacter cloacae', 'Klebsiella oxytoca', 'Enterobacter hormaechei']	['ref|NZ_AFHR00000000|', 'ref|NZ_AJXP00000000|', 'NC_016612_08', 'NC_016612_06', 'NC_016612_05', 'NC_018106_08', 'NC_018106_07', 'NC_018106_06', 'NC_018106_05', 'NC_018106_03', 'NC_018106_02', 'NC_018106_01']	[158836, 550, 571, 571, 571, 571, 571, 571, 571, 571, 571, 571]	[100.0, 100.0, 100.0, 100.0, 100.0, 100.0, 100.0, 100.0, 100.0, 100.0, 100.0, 100.0]	TGGGGAATATTGCACAATGGGCGCAAGCCTGATGCAGCCATGCCGCGTGTATGAAGAAGGCCTTCGGGTTGTAAAGTACTTTCAGCGGGGAGGAAGGTGTTGAGGTTAATAACCTCAGCAATTGACGTTACCCGCAGAAGAAGCACCGGCTAACTCCGTGCCAGCAGCCGCGGTAATACGGAGGGTGCAAGCGTTAATCGGAATTACTGGGCGTAAAGCGCACGCAGGCGGTCTGTCAAGTCGGATGTGAAATCCCCGGGCTCAACCTGGGAACTGCA	150410886610.1.1_23_282;150410886610.1.10_27_75;150410886610.1.2_26_133;150410886610.1.6_2_4078;150410886610.1.7_24_101;150410886616.1.1_2_3742;150410886616.1.10_2_1536;150410886616.1.2_2_2327;150410886616.1.7_2_1685;150410886626.1.1_12_32;150410886635.1.6_9_438;150410886639.1.1_5_3244;150410886639.1.10_5_1360;150410886639.1.2_6_1986;150410886639.1.7_4_1519;150410886640.1.1_30_96;150410886640.1.1…
oligotype_86_54655	species	Klebsiella pneumoniae	573	['Bacteria', 'Proteobacteria', 'Gammaproteobacteria', 'Enterobacterales', 'Enterobacteriaceae', 'Klebsiella', 'Klebsiella pneumoniae']	[2, 1224, 1236, 91347, 543, 570, 573]	[573]	['Klebsiella pneumoniae']	['NC_017540_08']	[573]	[100.0]	TGGGGAATATTGCACAATGGGCGCAAGCCTGATGCAGCCATGCCGCGTGTGTGAAGAAGGCCTTCGGGTTGTAAAGCACTTTCAGCGGGGAGGAAGGCGGTGAGGTTAATAACCTCATCGATTGACGTTACCCGCAGAAGAAGCACCGGCTAACTCCGTGCCAGCAGCCGCGGTAATACGGAGGGTGCAAGCGTTAATCGGAATTACTGGGCGTAAAGCGCACGCAGGCGGTCTGTCAAGTCGGATGTGAAATCCCCGGGCTTAACCTGGGAACTGCATTCGA	150410886635.1.11_9_79;150410886635.1.13_11_67;150410886635.1.14_10_482;150410886635.1.3_8_206;150410886635.1.4_9_210;150410886635.1.5_10_85;150410886635.1.8_12_128;150410886635.1.9_10_130;150410886636.1.13_8_296;150410886636.1.4_9_928;150410886636.1.5_9_341;150410886636.1.8_10_605;150410886637.1.11_6_1344;150410886637.1.12_6_1999;150410886637.1.13_6_1244;150410886637.1.14_6_10140;150410886637.1.…
oligotype_87_53862	species	Klebsiella pneumoniae	573	['Bacteria', 'Proteobacteria', 'Gammaproteobacteria', 'Enterobacterales', 'Enterobacteriaceae', 'Klebsiella', 'Klebsiella pneumoniae']	[2, 1224, 1236, 91347, 543, 570, 573]	[573]	['Klebsiella pneumoniae']	['ref|NZ_AJZY00000000|', 'ref|NZ_AJZX00000000|', 'ref|NZ_AKAI00000000|']	[573, 573, 573]	[100.0, 100.0, 100.0]	TGGGGAATATTGCACAATGGGCGCAAGCCTGATGCAGCCATGCCGCGTGTGTGAAGAAGGCCTTCGGGTTGTAAAGCACTTTCAGCGGGGAGGAAGGCGTTAAGGTTAATAACCTCATCGATTGACGTTACCCGCAGAAGAAGCACCGGCTAACTCCGTGCCAGCAGCCGCGGTAATACGGAGGGTGCAAGCGTTAATCGGAATTACTGGGCGTAAAGCGCACGCAGGCGGTCTGTCAAGTCGGATGTGAAATCCCCGGGCTCAACCTGGGAACTGCA	150410886635.1.1_7_360;150410886635.1.10_6_148;150410886635.1.2_7_222;150410886635.1.6_2_2773;150410886635.1.7_7_134;150410886636.1.1_7_1587;150410886636.1.10_7_650;150410886636.1.2_7_956;150410886636.1.7_7_737;150410886637.1.1_5_6669;150410886637.1.10_5_2810;150410886637.1.2_5_3888;150410886637.1.7_5_2995;150410886643.1.1_7_187;150410886643.1.10_7_70;150410886643.1.2_7_114;150410886643.1.7_5_88;…
oligotype_88_52565	species	Chryseobacterium gleum	250	['Bacteria', 'Bacteroidetes', 'Flavobacteriia', 'Flavobacteriales', 'Flavobacteriaceae', 'Chryseobacterium', 'Chryseobacterium gleum']	[2, 976, 117743, 200644, 49546, 59732, 250]	[250]	['Chryseobacterium gleum']	['ref|NZ_ACKQ00000000|']	[250]	[100.0]	TGAGGAATATTGGACAATGGGTGCGAGCCTGATCCAGCCATCCCGCGTGAAGGACGACGGCCCTATGGGTTGTAAACTTCTTTTGTATAGGGATAAACCTACTCTCGTGAGAGTAGCTGAAGGTACTATACGAATAAGCACCGGCTAACTCCGTGCCAGCAGCCGCGGTAATACGGAGGGTGCAAGCGTTATCCGGATTTATTGGGTTTAAAGGGTCCGTAGGCGGATCTGTAAGTCAGTGGTGAAATCTCACAGCTTAACTGTGAAACTGCCATTGATACTG	150410886652.1.11_1_2337;150410886652.1.12_1_3493;150410886652.1.13_1_2247;150410886652.1.14_1_16287;150410886652.1.3_1_7221;150410886652.1.4_1_7332;150410886652.1.5_1_4024;150410886652.1.8_1_4370;150410886652.1.9_1_5128;150410886725.1.4_17_21;150410886725.1.8_18_12;150410886780.1.14_7_65;150410886780.1.3_5_18;150410886780.1.4_9_10
oligotype_89_52231	family	Enterobacteriaceae	543	['Bacteria', 'Proteobacteria', 'Gammaproteobacteria', 'Enterobacterales', 'Enterobacteriaceae']	[2, 1224, 1236, 91347, 543]	[552, 571, 28901, 69218, 79967, 182337]	['Erwinia amylovora', 'Klebsiella oxytoca', 'Salmonella enterica', 'Enterobacter cancerogenus', 'Erwinia pyrifoliae', 'Erwinia billingiae']	['ref|NZ_ABAK00000000|', 'ref|NZ_AMPJ00000000|', 'ref|NZ_AGDJ00000000|', 'ref|NZ_ABWM00000000|', 'NC_011083_03', 'NC_017623_06', 'NC_016612_04', 'NC_016612_03', 'NC_016612_02', 'NC_016612_01', 'NC_012214_07', 'NC_012214_06', 'NC_012214_05', 'NC_012214_04', 'NC_012214_03', 'NC_012214_02', 'NC_012214_01', 'NC_017390_06', 'NC_017390_05', 'NC_017390_04', 'NC_017390_03', 'NC_017390_02', 'NC_014306_06'…	[28901, 571, 571, 69218, 28901, 28901, 571, 571, 571, 571, 79967, 79967, 79967, 79967, 79967, 79967, 79967, 79967, 79967, 79967, 79967, 79967, 182337, 182337, 182337, 182337, 182337, 552, 552, 552, 552, 552, 552, 552, 552, 552]	[97.12, 97.14, 97.13, 97.14, 97.12, 97.12, 97.14, 97.14, 97.14, 97.14, 97.12, 97.12, 97.12, 97.12, 97.12, 97.12, 97.12, 97.12, 97.12, 97.12, 97.12, 97.12, 97.14, 97.14, 97.14, 97.14, 97.14, 97.13, 97.13, 97.13, 97.13, 97.13, 97.13, 97.13, 97.13, 97.13]	TGGGGAATATTGCACAATGGGCGCAAGCCTGATGCAGCCATGCCGCGTGTATGAAGAAGGCCTTCGGGTTGTAAAGTACTTTCAGCGGGGAGGAAGGGATGAAGCTTAATACGCTTCGTCATTGACGTTACCCGCAGAAGAAGCACCGGCTAACTCCGTGCCAGCAGCCGCGGTAATACGGAGGGTGCAAGCGTTAATCGGAATTACTGGGCGTAAAGCGCACGCAGGCGGTCTGTCAAGTCGGATGTGAAATCCCCGGGCTTAACCTGGGAACTGCA	150410886640.1.2_37_30;150410886677.1.1_3_200;150410886677.1.10_4_59;150410886677.1.2_3_135;150410886677.1.7_3_107;150410886713.1.6_2_925;150410886753.1.1_3_750;150410886753.1.10_3_309;150410886753.1.2_4_467;150410886753.1.7_3_354;150410886765.1.1_5_266;150410886765.1.10_5_102;150410886765.1.2_10_171;150410886765.1.7_6_103;150410886768.1.1_3_1103;150410886768.1.10_3_458;150410886768.1.2_2_46195;1…
oligotype_90_50678	genus	Acinetobacter	469	['Bacteria', 'Proteobacteria', 'Gammaproteobacteria', 'Pseudomonadales', 'Moraxellaceae', 'Acinetobacter']	[2, 1224, 1236, 72274, 468, 469]	[]	[]	['ref|NZ_ACPN00000000|']	[28090]	[97.14]	TGGGGAATATTGGACAATGGGGGGAACCCTGATCCAGCCATGCCGCGTGTGTGAAGAAGGCCTTATGGTTGTAAAGCACTTTAAGCGAGGAGGAGGCTTACCTAGTTAATACCTGGGATAAGTGGACGTTACTCGCAGAATAAGCACCGGCTAACTCTGTGCCAGCAGCCGCGGTAATACAGAGGGTGCAAGCGTTAATCGGATTTACTGGGCGTAAAGCGCGCGTAGGCGGCCAATTAAGTCAAATGTGAAATCCCCGAGCTTAACTTGGGAATTGC	150410886626.1.1_25_11;150410886639.1.1_2_3333;150410886639.1.10_2_1453;150410886639.1.2_2_2346;150410886639.1.7_2_1509;150410886646.1.1_2_10108;150410886646.1.10_2_4307;150410886646.1.2_2_7762;150410886646.1.7_2_4873;150410886678.1.1_1_5648;150410886678.1.10_1_2318;150410886678.1.2_1_4401;150410886678.1.6_20_36;150410886678.1.7_1_2573
oligotype_91_50449	species	Acinetobacter lwoffii	28090	['Bacteria', 'Proteobacteria', 'Gammaproteobacteria', 'Pseudomonadales', 'Moraxellaceae', 'Acinetobacter', 'Acinetobacter lwoffii']	[2, 1224, 1236, 72274, 468, 469, 28090]	[28090]	['Acinetobacter lwoffii']	['ref|NZ_AFQY00000000|']	[28090]	[100.0]	TGGGGAATATTGGACAATGGGCGAAAGCCTGATCCAGCCATGCCGCGTGTGTGAAGAAGGCCTTTTGGTTGTAAAGCACTTTAAGCGAGGAGGAGGCTACTTGGATTAATACTCTAGGATAGTGGACGTTACTCGCAGAATAAGCACCGGCTAACTCTGTGCCAGCAGCCGCGGTAATACAGAGGGTGCGAGCGTTAATCGGATTTACTGGGCGTAAAGCGTGCGTAGGCGGCTTTTTAAGTCGGATGTGAAATCCCTGAGCTTAACTTAGGAATTGCATTCG	150410886614.1.12_5_21;150410886614.1.13_2_20;150410886614.1.14_4_108;150410886614.1.3_4_51;150410886614.1.4_4_54;150410886614.1.5_4_25;150410886614.1.8_4_31;150410886614.1.9_4_27;150410886615.1.13_3_39;150410886672.1.14_5_12;150410886685.1.14_20_27;150410886709.1.14_38_15;150410886735.1.14_43_11;150410886743.1.13_2_16;150410886755.1.14_25_14;150410886775.1.11_1_2162;150410886775.1.12_1_3212;1504…
oligotype_92_50178	species	Corynebacterium accolens	38284	['Bacteria', 'Actinobacteria', 'Actinobacteria', 'Actinomycetales', 'Corynebacteriaceae', 'Corynebacterium', 'Corynebacterium accolens']	[2, 201174, 1760, 2037, 1653, 1716, 38284]	[38284]	['Corynebacterium accolens']	['ref|NZ_ACGD00000000|']	[38284]	[100.0]	TGGGGAATATTGCACAATGGGCGCAAGCCTGATGCAGCGACGCCGCGTGGGGGATGAAGGCCTTCGGGTTGTAAACTCCTTTCGCTAGGGACGAAGCTTTTTGTGACGGTACCTAGATAAGAAGCACCGGCTAACTACGTGCCAGCAGCCGCGGTAATACGTAGGGTGCGAGCGTTGTCCGGAATTACTGGGCGTAAAGGGCTCGTAGGTGGTTTGTCGCGTCGTCTGTGAAATTCTGGGGCTTAACTCCGGGCGTGCAGGCGATACGGGCATAACTT	150410886609.1.1_2_16655;150410886609.1.10_2_7487;150410886609.1.2_2_11129;150410886609.1.7_2_7530;150410886634.1.6_7_45;150410886654.1.2_8_14;150410886686.1.6_8_19;150410886695.1.1_3_2787;150410886695.1.10_3_1120;150410886695.1.2_3_1649;150410886695.1.7_3_1231;150410886698.1.6_31_21;150410886702.1.6_12_21;150410886732.1.2_99_64;150410886735.1.2_133_67;150410886751.1.2_36_55;150410886758.1.1_3_71…
oligotype_93_48796	species	Peptoniphilus lacrimalis	33031	['Bacteria', 'Firmicutes', 'Tissierellia', 'Tissierellales', 'Peptoniphilaceae', 'Peptoniphilus', 'Peptoniphilus lacrimalis']	[2, 1239, 1737404, 1737405, 1570339, 162289, 33031]	[33031]	['Peptoniphilus lacrimalis']	['ref|NZ_ADDO00000000|']	[33031]	[100.0]	TGGGGAATATTGCACAATGGGGGAAACCCTGATGCAGCGACGCCGCGTGAGCGAAGAAGGCCTTCGGGTCGTAAAGCTCTTTTATATGGGAAGATAATGACGGTACCATAAGAAAAAGCCCCGGCTAACTACGTGCCAGCAGCCGCGGTAATACGTAGGGGGCTAGCGTTGTCCGGAATCACTGGGCGTAAAGGGTTCGCAGGCGGCAATGCAAGTCAGATGTAAAAGGCAAAGGCTCAACCTTTGTAAGCATCTGAAACTGTATAGCTTGAGAAGTGTAGAG	150410886607.1.11_10_310;150410886607.1.12_10_446;150410886607.1.13_10_275;150410886607.1.14_10_2227;150410886607.1.3_10_897;150410886607.1.4_10_935;150410886607.1.5_8_497;150410886607.1.8_10_587;150410886607.1.9_10_635;150410886610.1.11_2_597;150410886610.1.12_2_845;150410886610.1.13_2_522;150410886610.1.14_2_4205;150410886610.1.3_2_1699;150410886610.1.4_2_1837;150410886610.1.5_2_1002;1504108866…
oligotype_94_48411	species	Enterococcus faecalis	1351	['Bacteria', 'Firmicutes', 'Bacilli', 'Lactobacillales', 'Enterococcaceae', 'Enterococcus', 'Enterococcus faecalis']	[2, 1239, 91061, 186826, 81852, 1350, 1351]	[1351]	['Enterococcus faecalis']	['ref|NZ_AEBR00000000|', 'ref|NZ_AEBH00000000|', 'ref|NZ_AEBB00000000|', 'ref|NZ_AEBQ00000000|', 'ref|NZ_AEBW00000000|', 'ref|NZ_AEBJ00000000|', 'ref|NZ_ACGM00000000|', 'ref|NZ_AEBK00000000|', 'ref|NZ_AEBX00000000|', 'ref|NZ_AEBZ00000000|', 'ref|NZ_AEBE00000000|', 'ref|NZ_AECB00000000|', 'ref|NZ_AEBO00000000|', 'ref|NZ_AEBN00000000|', 'ref|NZ_AEBY00000000|', 'ref|NZ_ACGL00000000|', 'ref|NZ_AEBD00…	[1351, 1351, 1351, 1351, 1351, 1351, 1351, 1351, 1351, 1351, 1351, 1351, 1351, 1351, 1351, 1351, 1351, 1351, 1351, 1351, 1351, 1351, 1351, 1351, 1351, 1351, 1351, 1351, 1351, 1351, 1351, 1351, 1351, 1351, 1351, 1351, 1351, 1351, 1351, 1351, 1351, 1351, 1351, 1351, 1351, 1351, 1351, 1351, 1351, 1351, 1351, 1351, 1351, 1351, 1351, 1351, 1351, 1351, 1351, 1351, 1351, 1351, 1351, 1351, 1351, 1351, 13…	[100.0, 100.0, 100.0, 100.0, 100.0, 100.0, 100.0, 100.0, 100.0, 100.0, 100.0, 100.0, 100.0, 100.0, 100.0, 100.0, 100.0, 100.0, 100.0, 100.0, 100.0, 100.0, 100.0, 100.0, 100.0, 100.0, 100.0, 100.0, 100.0, 100.0, 100.0, 100.0, 100.0, 100.0, 100.0, 100.0, 100.0, 100.0, 100.0, 100.0, 100.0, 100.0, 100.0, 100.0, 100.0, 100.0, 100.0, 100.0, 100.0, 100.0, 100.0, 100.0, 100.0, 100.0, 100.0, 100.0, 100.0,…	TAGGGAATCTTCGGCAATGGACGAAAGTCTGACCGAGCAACGCCGCGTGAGTGAAGAAGGTTTTCGGATCGTAAAACTCTGTTGTTAGAGAAGAACAAGGACGTTAGTAACTGAACGTCCCCTGACGGTATCTAACCAGAAAGCCACGGCTAACTACGTGCCAGCAGCCGCGGTAATACGTAGGTGGCAAGCGTTGTCCGGATTTATTGGGCGTAAAGCGAGCGCAGGCGGTTTCTTAAGTCTGATGTGAAAGCCCCCGGCTCAACCGGGGAGGGTCATTGGA	150410886610.1.11_13_122;150410886610.1.12_16_159;150410886610.1.13_15_89;150410886610.1.14_12_896;150410886610.1.3_15_290;150410886610.1.4_12_343;150410886610.1.5_19_88;150410886610.1.8_13_209;150410886610.1.9_13_226;150410886617.1.14_27_27;150410886631.1.14_8_13;150410886635.1.11_4_145;150410886635.1.12_5_241;150410886635.1.13_5_129;150410886635.1.14_5_1119;150410886635.1.3_5_390;150410886635.1…
oligotype_95_47987	family	Paenibacillaceae	186822	['Bacteria', 'Firmicutes', 'Bacilli', 'Bacillales', 'Paenibacillaceae']	[2, 1239, 91061, 1385, 186822]	[]	[]	['NC_016641_04', 'NC_016641_01', 'NC_014622_10', 'NC_014622_04', 'NC_017542_09', 'NC_017542_05']	[159743, 159743, 1406, 1406, 1406, 1406]	[94.29, 94.29, 94.29, 94.29, 94.29, 94.29]	TAGGGAATCTTCCGCAATGGGCGAAAGCCTGACGGAGCAACGCCGCGTGAGTGATGAAGGTTTTCGGATCGTAAAGCTCTGTTGCCAGGGAAGAACGTCCTTAAGAGTAACTGCTTAAGGAGTGACGGTACCTGAGAAGAAAGCCCCGGCTAACTACGTGCCAGCAGCCGCGGTAATACGTAGGGGGCGAGCGTTGTCCGGAATTATTGGGCGTAAAGCGCGCGCAGGCGGTCATTTAAGTTGGGTGTTTAACCCCAGGGCTCAACCCTGGGTCGCAC	150410886624.1.1_8_498;150410886624.1.10_9_191;150410886624.1.2_8_270;150410886624.1.7_9_199;150410886630.1.1_7_130;150410886630.1.10_6_52;150410886630.1.2_9_64;150410886630.1.7_5_72;150410886634.1.1_5_5685;150410886634.1.10_5_2512;150410886634.1.2_5_3488;150410886634.1.7_5_2777;150410886685.1.1_4_193;150410886685.1.10_5_51;150410886685.1.2_4_111;150410886685.1.7_5_72;150410886687.1.1_7_3071;1504…
oligotype_96_47930	genus	Pseudomonas	286	['Bacteria', 'Proteobacteria', 'Gammaproteobacteria', 'Pseudomonadales', 'Pseudomonadaceae', 'Pseudomonas']	[2, 1224, 1236, 72274, 135621, 286]	[303, 312306]	['Pseudomonas putida', 'Pseudomonas entomophila']	['ref|NZ_ALXA00000000|', 'NC_015733_01', 'NC_019905_07', 'NC_019905_04', 'NC_010322_07', 'NC_010322_04', 'NC_009512_06', 'NC_009512_05', 'NC_009512_04', 'NC_009512_03', 'NC_009512_02', 'NC_009512_01', 'NC_017986_06', 'NC_017986_05', 'NC_017986_04', 'NC_017986_03', 'NC_017986_02', 'NC_017986_01', 'NC_008027_07', 'NC_008027_06', 'NC_008027_05', 'NC_008027_04', 'NC_008027_03', 'NC_008027_02', 'NC_00…	[303, 303, 303, 303, 303, 303, 303, 303, 303, 303, 303, 303, 303, 303, 303, 303, 303, 303, 312306, 312306, 312306, 312306, 312306, 312306, 312306]	[99.64, 99.64, 99.64, 99.64, 99.64, 99.64, 99.64, 99.64, 99.64, 99.64, 99.64, 99.64, 99.64, 99.64, 99.64, 99.64, 99.64, 99.64, 99.64, 99.64, 99.64, 99.64, 99.64, 99.64, 99.64]	TGGGGAATATTGGACAATGGGCGAAAGCCTGATCCAGCCATGCCGCGTGTGTGAAGAAGGTCTTCGGATTGTAAAGCACTTTAAGTTGGGAGGAAGGGCAGTAAGCTAATACCTTGCTGTTTTGACGTTACCGACAGAATAAGCACCGGCTAACTCTGTGCCAGCAGCCGCGGTAATACAGAGGGTGCAAGCGTTAATCGGAATTACTGGGCGTAAAGCGCGCGTAGGTGGTTCGTTAAGTTGGATGTGAAAGCCCCGGGCTCAACCTGGGAACTGCA	150410886602.1.1_4_1339;150410886602.1.10_4_551;150410886602.1.2_4_1058;150410886602.1.7_4_575;150410886644.1.6_1_3990;150410886678.1.1_2_4634;150410886678.1.10_2_1920;150410886678.1.2_2_3442;150410886678.1.7_2_2187;150410886696.1.7_7_28;150410886708.1.6_6_648;150410886710.1.6_1_23117;150410886711.1.6_22_11;150410886714.1.1_4_1294;150410886714.1.10_4_546;150410886714.1.2_4_931;150410886714.1.7_4_…
oligotype_97_47301	genus	Massilia	149698	['Bacteria', 'Proteobacteria', 'Betaproteobacteria', 'Burkholderiales', 'Oxalobacteraceae', 'Massilia']	[2, 1224, 28216, 80840, 75682, 149698]	[]	[]	['ref|NZ_AGZI00000000|']	[47229]	[97.13]	TGGGGAATTTTGGACAATGGGCGCAAGCCTGATCCAGCAATGCCGCGTGAGTGAAGAAGGCCTTCGGGTTGTAAAGCTCTTTTGTCAGGGAAGAAACGGGATTGGCTAATATCCGATCCTAATGACGGTACCTGAAGAATAAGCACCGGCTAACTACGTGCCAGCAGCCGCGGTAATACGTAGGGTGCAAGCGTTAATCGGAATTACTGGGCGTAAAGCGTGCGCAGGCGGTTTTGTAAGTCTGACGTGAAATCCCCGGGCTCAACCTGGGAATTGCG	150410886619.1.1_1_9136;150410886619.1.10_1_3522;150410886619.1.2_2_3308;150410886619.1.7_1_4728;150410886645.1.1_6_440;150410886645.1.10_6_150;150410886645.1.2_6_126;150410886645.1.6_2_1162;150410886645.1.7_6_225;150410886647.1.1_2_10231;150410886647.1.10_2_4168;150410886647.1.2_2_3837;150410886647.1.7_2_5443;150410886707.1.1_2_385;150410886707.1.10_2_130;150410886707.1.2_4_123;150410886707.1.7_…
oligotype_98_46874	species	Enterobacter asburiae	61645	['Bacteria', 'Proteobacteria', 'Gammaproteobacteria', 'Enterobacterales', 'Enterobacteriaceae', 'Enterobacter', 'Enterobacter asburiae']	[2, 1224, 1236, 91347, 543, 547, 61645]	[61645]	['Enterobacter asburiae']	['NC_015968_06', 'NC_015968_05', 'NC_015968_04', 'NC_015968_03']	[61645, 61645, 61645, 61645]	[99.65, 99.65, 99.65, 99.65]	TGGGGAATATTGCACAATGGGCGCAAGCCTGATGCAGCCATGCCGCGTGTATGAAGAAGGCCTTCGGGTTGTAAAGTACTTTCAGCGAGGAGGAAGGCATTAAGGTTAATAACCTTAGTGATTGACGTTACTCGCAGAAGAAGCACCGGCTAACTCCGTGCCAGCAGCCGCGGTAATACGGAGGGTGCAAGCGTTAATCGGAATTACTGGGCGTAAAGCGCACGCAGGCGGTCTGTCAAGTCGGATGTGAAATCCCCGGGCTCAACCTGGGAACTGCATCCGA	150410886628.1.14_2_119;150410886628.1.3_4_12;150410886628.1.4_1_22;150410886628.1.8_3_18;150410886631.1.14_6_16;150410886640.1.12_42_19;150410886640.1.14_44_81;150410886640.1.3_49_32;150410886640.1.4_42_36;150410886640.1.9_37_28;150410886735.1.14_18_38;150410886735.1.8_7_13;150410886738.1.8_14_11;150410886756.1.11_3_1386;150410886756.1.12_3_2092;150410886756.1.13_3_1312;150410886756.1.14_3_10713…
oligotype_99_46699	family	Paenibacillaceae	186822	['Bacteria', 'Firmicutes', 'Bacilli', 'Bacillales', 'Paenibacillaceae']	[2, 1239, 91061, 1385, 186822]	[]	[]	['ref|NZ_AGIP00000000|', 'ref|NZ_AGFX00000000|', 'NC_016641_09', 'NC_016641_08', 'NC_016641_07', 'NC_016641_06', 'NC_016641_05', 'NC_016641_04', 'NC_016641_03', 'NC_016641_02', 'NC_016641_01', 'NC_014622_14', 'NC_014622_13', 'NC_014622_12', 'NC_014622_11', 'NC_014622_10', 'NC_014622_09', 'NC_014622_08', 'NC_014622_07', 'NC_014622_06', 'NC_014622_04', 'NC_014622_03', 'NC_014622_02', 'NC_014622_01'…	[228574, 59893, 159743, 159743, 159743, 159743, 159743, 159743, 159743, 159743, 159743, 1406, 1406, 1406, 1406, 1406, 1406, 1406, 1406, 1406, 1406, 1406, 1406, 1406, 1406, 1406, 1406, 1406, 1406, 1406, 1406, 1406, 1406, 1406, 1406, 1406, 1406, 1406, 1406, 1406, 1406, 1406, 1406, 1406, 1406, 1406, 1406, 1406, 1406]	[90.47, 92.71, 92.71, 92.71, 92.71, 92.71, 92.71, 92.71, 92.71, 92.71, 92.71, 92.71, 92.71, 92.71, 92.71, 92.71, 92.71, 92.71, 92.71, 92.71, 92.71, 92.71, 92.71, 92.71, 92.71, 92.71, 92.71, 92.71, 92.71, 92.71, 92.71, 92.71, 92.71, 92.71, 92.71, 92.71, 92.71, 92.71, 92.71, 92.71, 92.71, 92.71, 92.71, 92.71, 92.71, 92.71, 92.71, 92.71, 92.71]	TAGGGAATCTTCCGCAATGGGCGAAAGCCTGACGGAGCAACGCCGCGTGAGTGATGAAGGTTCTCGGATCGTAAAGCTCTGTTGCCAGGGAAGAACGTCTCTTAGAGTAACTGCTAAGAGAGTGACGGTACCTGAGAAGAAAGCCCCGGCTAACTACGTGCCAGCAGCCGCGGTAATACGTAGGGGGCAAGCGTTGTCCGGAATTATTGGGCGTAAAGCGCGCGCAGGCGGTCATTTAAGTTGGGTGTTTAACCCCAGGGCTCAACCCTGGGTCGCATCCAAA	150410886624.1.11_6_100;150410886624.1.12_6_194;150410886624.1.13_6_75;150410886624.1.14_6_714;150410886624.1.3_5_329;150410886624.1.4_5_286;150410886624.1.5_6_85;150410886624.1.8_5_196;150410886624.1.9_6_184;150410886634.1.11_4_822;150410886634.1.12_4_1454;150410886634.1.13_4_770;150410886634.1.14_4_6329;150410886634.1.3_4_2591;150410886634.1.4_4_2431;150410886634.1.5_4_720;150410886634.1.8_4_17…
oligotype_100_46515	family	Enterobacteriaceae	543	['Bacteria', 'Proteobacteria', 'Gammaproteobacteria', 'Enterobacterales', 'Enterobacteriaceae']	[2, 1224, 1236, 91347, 543]	[550, 571, 28901, 54736]	['Enterobacter cloacae', 'Klebsiella oxytoca', 'Salmonella enterica', 'Salmonella bongori']	['ref|NZ_AHTY00000000|', 'ref|NZ_AHTZ00000000|', 'ref|NZ_AHUC00000000|', 'ref|NZ_AHTW00000000|', 'ref|NZ_AHTV00000000|', 'ref|NZ_AJGX00000000|', 'ref|NZ_ALHY00000000|', 'ref|NZ_AFCI00000000|', 'NT_187119_01', 'NC_011094_01', 'NC_010102_07', 'NC_010102_03', 'NC_011080_04', 'NC_011080_03', 'NC_011080_02', 'NC_011080_01', 'NC_011083_07', 'NC_011083_06', 'NC_011083_04', 'NC_011083_02', 'NC_017623_04'…	[28901, 28901, 28901, 28901, 28901, 28901, 28901, 28901, 28901, 28901, 28901, 28901, 28901, 28901, 28901, 28901, 28901, 28901, 28901, 28901, 28901, 28901, 28901, 28901, 54736, 571, 550, 550, 550, 550, 550, 550, 550, 550]	[99.64, 99.64, 99.64, 99.64, 99.64, 99.64, 99.64, 99.64, 99.64, 99.64, 99.64, 99.64, 99.64, 99.64, 99.64, 99.64, 99.64, 99.64, 99.64, 99.64, 99.64, 99.64, 99.64, 99.64, 99.64, 99.64, 99.64, 99.64, 99.64, 99.64, 99.64, 99.64, 99.64, 99.64]	TGGGGAATATTGCACAATGGGCGCAAGCCTGATGCAGCCATGCCGCGTGTATGAAGAAGGCCTTCGGGTTGTAAAGTACTTTCAGCGGGGAGGAAGGTGTTGTGGTTAATAACCACGGCAATTGACGTTACCCGCAGAAGAAGCACCGGCTAACTCCGTGCCAGCAGCCGCGGTAATACGGAGGGTGCAAGCGTTAATCGGAATTACTGGGCGTAAAGCGCACGCAGGCGGTCTGTCAAGTCGGATGTGAAATCCCCGGGCTCAACCTGGGAACTGCA	150410886601.1.1_2_15811;150410886601.1.10_2_6767;150410886601.1.2_2_9646;150410886601.1.7_2_7181;150410886602.1.1_2_2807;150410886602.1.10_2_1242;150410886602.1.2_2_1739;150410886602.1.7_2_1322
oligotype_101_45885	species	Peptoniphilus rhinitidis	1175452	['Bacteria', 'Firmicutes', 'Tissierellia', 'Tissierellales', 'Peptoniphilaceae', 'Peptoniphilus', 'Peptoniphilus rhinitidis']	[2, 1239, 1737404, 1737405, 1570339, 162289, 1175452]	[1175452]	['Peptoniphilus rhinitidis']	['ref|NZ_BAEW00000000|']	[1175452]	[100.0]	TGGGGAATATTGCACAATGGAGGGAACTCTGATGCAGCGACGCCGCGTGAACGAAGAAGGCTTTCGAGTCGTAAAGTTCTTTTATATGGGAAGATAATGACGGTACCATAAGAAAAAGCCCCGGCTAACTACGTGCCAGCAGCCGCGGTAATACGTAGGGGGCTAGCGTTGTCCGGAATCACTGGGCGTAAAGGGTTCGCAGGCGGAAATGCAAGTCAGATGTAAAAGGCAGTAGCTTAACTACTGTAAGCATTTGAAACTGCATATCTTGAGAAGAGTAGAG	150410886607.1.11_7_862;150410886607.1.12_7_1311;150410886607.1.13_6_821;150410886607.1.14_7_5768;150410886607.1.3_7_2610;150410886607.1.4_6_2814;150410886607.1.5_6_1477;150410886607.1.8_7_1735;150410886607.1.9_6_1793;150410886609.1.11_3_614;150410886609.1.12_3_912;150410886609.1.13_3_601;150410886609.1.14_3_4165;150410886609.1.3_3_1873;150410886609.1.4_3_1914;150410886609.1.5_3_1044;150410886609…
oligotype_102_45522	genus	Massilia	149698	['Bacteria', 'Proteobacteria', 'Betaproteobacteria', 'Burkholderiales', 'Oxalobacteraceae', 'Massilia']	[2, 1224, 28216, 80840, 75682, 149698]	[]	[]	['ref|NZ_AGZI00000000|']	[47229]	[96.83]	TGGGGAATTTTGGACAATGGGCGCAAGCCTGATCCAGCAATGCCGCGTGAGTGAAGAAGGCCTTCGGGTTGTAAAGCTCTTTTGTCAGGGAAGAAACGGGATTGGCTAATATCCGATCCTAATGACGGTACCTGAAGAATAAGCACCGGCTAACTACGTGCCAGCAGCCGCGGTAATACGTAGGGTGCAAGCGTTAATCGGAATTACTGGGCGTAAAGCGTGCGCAGGCGGTTTTGTAAGTCTGACGTGAAATCCCCGGGCTCAACCTGGGAATTGCGTTGGA	150410886619.1.11_1_1004;150410886619.1.12_1_1915;150410886619.1.13_3_535;150410886619.1.14_1_9773;150410886619.1.3_2_2683;150410886619.1.4_3_1773;150410886619.1.5_4_197;150410886619.1.8_3_1622;150410886619.1.9_3_1586;150410886627.1.14_9_11;150410886645.1.11_6_40;150410886645.1.12_6_89;150410886645.1.14_6_398;150410886645.1.3_6_118;150410886645.1.4_6_83;150410886645.1.8_6_61;150410886645.1.9_6_64…
oligotype_103_45077	genus	Acinetobacter	469	['Bacteria', 'Proteobacteria', 'Gammaproteobacteria', 'Pseudomonadales', 'Moraxellaceae', 'Acinetobacter']	[2, 1224, 1236, 72274, 468, 469]	[28090, 40214]	['Acinetobacter lwoffii', 'Acinetobacter johnsonii']	['ref|NZ_AFQY00000000|', 'ref|NZ_ACPL00000000|']	[28090, 40214]	[99.65, 99.65]	TGGGGAATATTGGACAATGGGCGAAAGCCTGATCCAGCCATGCCGCGTGTGTGAAGAAGGCCTTTTGGTTGTAAAGCACTTTAAGCGAGGAGGAGGCTACTTGGATTAATACTCTAGGATAGTGGACGTTACTCGCAGAATAAGCACCGGCTAACTCTGTGCCAGCAGCCGCGGTAATACAGAGGGTGCGAGCGTTAATCGGATTTACTGGGCGTAAAGCGTGCGTAGGCGGCTTCTTAAGTCGGATGTGAAATCCCTGAGCTTAACTTAGGAATTGCATTCG	150410886608.1.11_2_1887;150410886608.1.12_2_2882;150410886608.1.13_2_2017;150410886608.1.14_2_13519;150410886608.1.3_2_6238;150410886608.1.4_2_6221;150410886608.1.5_2_3993;150410886608.1.8_2_3890;150410886608.1.9_2_4207;150410886615.1.12_10_15;150410886615.1.14_15_43;150410886615.1.3_16_16;150410886615.1.4_15_16;150410886626.1.14_37_14;150410886664.1.14_6_19;150410886664.1.3_3_13;150410886680.1.…
oligotype_104_43966	species	Finegoldia magna	1260	['Bacteria', 'Firmicutes', 'Tissierellia', 'Tissierellales', 'Peptoniphilaceae', 'Finegoldia', 'Finegoldia magna']	[2, 1239, 1737404, 1737405, 1570339, 150022, 1260]	[1260]	['Finegoldia magna']	['ref|NZ_AFUI00000000|', 'ref|NZ_AEDP00000000|', 'ref|NZ_ACHM00000000|', 'ref|NZ_AECM00000000|', 'NC_010376_04', 'NC_010376_03', 'NC_010376_02', 'NC_010376_01']	[1260, 1260, 1260, 1260, 1260, 1260, 1260, 1260]	[100.0, 100.0, 100.0, 100.0, 100.0, 100.0, 100.0, 100.0]	TGGGGAATATTGCACAATGGGGGAAACCCTGATGCAGCGACGCCGCGTGAACGAAGAAGGTATTCGTATCGTAAAGTTCTGTCCTATGGGAAGATAATGACAGTACCATAGAAGAAAGCTCCGGCTAAATACGTGCCAGCAGCCGCGGTAATACGTATGGAGCGAGCGTTGTCCGGAATTATTGGGCGTAAAGGGTACGCAGGCGGTTTAATAAGTCGAATGTTAAAGATCGGGGCTCAACCCCGTAAAGCATTGGAAACTGATAAACTTGAGTAGTGGAGAG	150410886607.1.11_6_732;150410886607.1.12_6_1051;150410886607.1.13_7_463;150410886607.1.14_6_5599;150410886607.1.3_6_1739;150410886607.1.4_7_1618;150410886607.1.5_11_242;150410886607.1.8_6_1235;150410886607.1.9_7_1180;150410886609.1.11_5_57;150410886609.1.12_6_85;150410886609.1.13_7_36;150410886609.1.14_6_372;150410886609.1.3_7_125;150410886609.1.4_7_104;150410886609.1.8_7_100;150410886609.1.9_7_…
oligotype_105_43615	species	Citrobacter rodentium	67825	['Bacteria', 'Proteobacteria', 'Gammaproteobacteria', 'Enterobacterales', 'Enterobacteriaceae', 'Citrobacter', 'Citrobacter rodentium']	[2, 1224, 1236, 91347, 543, 544, 67825]	[67825]	['Citrobacter rodentium']	['NC_013716_07', 'NC_013716_06', 'NC_013716_05', 'NC_013716_03', 'NC_013716_02', 'NC_013716_01']	[67825, 67825, 67825, 67825, 67825, 67825]	[100.0, 100.0, 100.0, 100.0, 100.0, 100.0]	TGGGGAATATTGCACAATGGGCGCAAGCCTGATGCAGCCATGCCGCGTGTATGAAGAAGGCCTTCGGGTTGTAAAGTACTTTCAGCGGGGAGGAAGGGATTGTGGTTAATAACCGCAGTCATTGACGTTACCCGCAGAAGAAGCACCGGCTAACTCCGTGCCAGCAGCCGCGGTAATACGGAGGGTGCAAGCGTTAATCGGAATTACTGGGCGTAAAGCGCACGCAGGCGGTCTGTCAAGTCGGATGTGAAATCCCCGGGCTCAACCTGGGAACTGCATTCGA	150410886693.1.11_1_1819;150410886693.1.12_1_2837;150410886693.1.13_1_1863;150410886693.1.14_1_15130;150410886693.1.3_1_5728;150410886693.1.4_1_5935;150410886693.1.5_1_2453;150410886693.1.8_1_3717;150410886693.1.9_1_4012;150410886699.1.14_1_121
oligotype_106_42685	genus	Pseudomonas	286	['Bacteria', 'Proteobacteria', 'Gammaproteobacteria', 'Pseudomonadales', 'Pseudomonadaceae', 'Pseudomonas']	[2, 1224, 1236, 72274, 135621, 286]	[303, 312306]	['Pseudomonas putida', 'Pseudomonas entomophila']	['ref|NZ_ALXA00000000|', 'NC_015733_01', 'NC_019905_07', 'NC_019905_04', 'NC_010322_07', 'NC_010322_04', 'NC_009512_06', 'NC_009512_05', 'NC_009512_04', 'NC_009512_03', 'NC_009512_02', 'NC_009512_01', 'NC_017986_06', 'NC_017986_05', 'NC_017986_04', 'NC_017986_03', 'NC_017986_02', 'NC_017986_01', 'NC_008027_07', 'NC_008027_06', 'NC_008027_05', 'NC_008027_04', 'NC_008027_03', 'NC_008027_02', 'NC_00…	[303, 303, 303, 303, 303, 303, 303, 303, 303, 303, 303, 303, 303, 303, 303, 303, 303, 303, 312306, 312306, 312306, 312306, 312306, 312306, 312306]	[99.65, 99.65, 99.65, 99.65, 99.65, 99.65, 99.65, 99.65, 99.65, 99.65, 99.65, 99.65, 99.65, 99.65, 99.65, 99.65, 99.65, 99.65, 99.65, 99.65, 99.65, 99.65, 99.65, 99.65, 99.65]	TGGGGAATATTGGACAATGGGCGAAAGCCTGATCCAGCCATGCCGCGTGTGTGAAGAAGGTCTTCGGATTGTAAAGCACTTTAAGTTGGGAGGAAGGGCAGTAAGCTAATACCTTGCTGTTTTGACGTTACCGACAGAATAAGCACCGGCTAACTCTGTGCCAGCAGCCGCGGTAATACAGAGGGTGCAAGCGTTAATCGGAATTACTGGGCGTAAAGCGCGCGTAGGTGGTTCGTTAAGTTGGATGTGAAAGCCCCGGGCTCAACCTGGGAACTGCATCCAA	150410886602.1.11_4_317;150410886602.1.12_4_450;150410886602.1.13_4_289;150410886602.1.14_4_2158;150410886602.1.3_4_994;150410886602.1.4_4_1033;150410886602.1.5_4_609;150410886602.1.8_4_602;150410886602.1.9_4_714;150410886618.1.13_5_32;150410886619.1.13_9_27;150410886678.1.11_2_1102;150410886678.1.12_2_1728;150410886678.1.13_2_1090;150410886678.1.14_2_8509;150410886678.1.3_2_3615;150410886678.1.4…
oligotype_107_41888	species	Citrobacter freundii	546	['Bacteria', 'Proteobacteria', 'Gammaproteobacteria', 'Enterobacterales', 'Enterobacteriaceae', 'Citrobacter', 'Citrobacter freundii']	[2, 1224, 1236, 91347, 543, 544, 546]	[546]	['Citrobacter freundii']	['ref|NZ_ADLG00000000|']	[546]	[99.29]	TGGGGAATATTGCACAATGGGCGCAAGCCTGATGCAGCCATGCCGCGTGTATGAAGAAGGCCTTCGGGTTGTAAAGTACTTTCAGCGAGGAGGAAGGCGTTGTGGTTAATAACCGCAGCGATTGACGTTACTCGCAGAAGAAGCACCGGCTAACTCCGTGCCAGCAGCCGCGGTAATACGGAGGGTGCAAGCGTTAATCGGAATTACTGGGCGTAAAGCGCACGCAGGCGGTCTGTCAAGTCGGATGTGAAATCCCCGGGCTCAACCTGGGAACTGCATCCGA	150410886628.1.12_2_15;150410886628.1.14_3_115;150410886628.1.3_1_27;150410886628.1.4_3_17;150410886628.1.8_2_23;150410886735.1.12_8_10;150410886735.1.14_35_19;150410886756.1.11_2_1672;150410886756.1.12_2_2499;150410886756.1.13_2_1532;150410886756.1.14_1_13075;150410886756.1.3_2_4931;150410886756.1.4_2_5373;150410886756.1.5_2_1991;150410886756.1.8_2_3376;150410886756.1.9_2_3513;150410886759.1.11_…
oligotype_108_41136	species	Parabacteroides distasonis	823	['Bacteria', 'Bacteroidetes', 'Bacteroidia', 'Bacteroidales', 'Tannerellaceae', 'Parabacteroides', 'Parabacteroides distasonis']	[2, 976, 200643, 171549, 2005525, 375288, 823]	[823]	['Parabacteroides distasonis']	['ref|NZ_AGZM00000000|', 'NC_009615_07', 'NC_009615_06', 'NC_009615_05', 'NC_009615_04', 'NC_009615_03']	[823, 823, 823, 823, 823, 823]	[100.0, 100.0, 100.0, 100.0, 100.0, 100.0]	TGAGGAATATTGGTCAATGGCCGAGAGGCTGAACCAGCCAAGTCGCGTGAGGGATGAAGGTTCTATGGATCGTAAACCTCTTTTATAAGGGAATAAAGTGCGGGACGTGTCCCGTTTTGTATGTACCTTATGAATAAGGATCGGCTAACTCCGTGCCAGCAGCCGCGGTAATACGGAGGATCCGAGCGTTATCCGGATTTATTGGGTTTAAAGGGTGCGTAGGCGGCCTTTTAAGTCAGCGGTGAAAGTCTGTGGCTCAACCATAGAATTGCCGTTGA	150410886693.1.6_10_322;150410886721.1.6_1_2141;150410886747.1.1_3_4908;150410886747.1.10_3_2046;150410886747.1.2_3_3510;150410886747.1.7_3_2114;150410886762.1.1_3_10170;150410886762.1.10_3_4211;150410886762.1.2_3_7345;150410886762.1.7_3_4369
oligotype_109_40873	genus	Acinetobacter	469	['Bacteria', 'Proteobacteria', 'Gammaproteobacteria', 'Pseudomonadales', 'Moraxellaceae', 'Acinetobacter']	[2, 1224, 1236, 72274, 468, 469]	[28090, 40214]	['Acinetobacter lwoffii', 'Acinetobacter johnsonii']	['ref|NZ_AFQY00000000|', 'ref|NZ_ACPL00000000|']	[28090, 40214]	[99.64, 99.64]	TGGGGAATATTGGACAATGGGCGAAAGCCTGATCCAGCCATGCCGCGTGTGTGAAGAAGGCCTTTTGGTTGTAAAGCACTTTAAGCGAGGAGGAGGCTACTTGGATTAATACTCTAGGATAGTGGACGTTACTCGCAGAATAAGCACCGGCTAACTCTGTGCCAGCAGCCGCGGTAATACAGAGGGTGCGAGCGTTAATCGGATTTACTGGGCGTAAAGCGTGCGTAGGCGGCTTCTTAAGTCGGATGTGAAATCCCTGAGCTTAACTTAGGAATTGC	150410886608.1.1_2_7665;150410886608.1.10_2_3344;150410886608.1.2_2_6042;150410886608.1.7_2_3540;150410886612.1.6_1_8252;150410886615.1.1_15_26;150410886615.1.10_15_12;150410886615.1.2_13_21;150410886615.1.7_13_15;150410886662.1.1_13_28;150410886664.1.1_9_12;150410886677.1.6_6_98;150410886680.1.1_4_11;150410886685.1.1_19_16;150410886685.1.10_15_10;150410886697.1.6_2_19;150410886698.1.6_4_343;1504…
oligotype_110_39365	species	Staphylococcus aureus	1280	['Bacteria', 'Firmicutes', 'Bacilli', 'Bacillales', 'Staphylococcaceae', 'Staphylococcus', 'Staphylococcus aureus']	[2, 1239, 91061, 1385, 90964, 1279, 1280]	[1280]	['Staphylococcus aureus']	['ref|NZ_ACSW00000000|', 'ref|NZ_ACSV00000000|', 'ref|NZ_AHBS00000000|', 'ref|NZ_AHBR00000000|', 'ref|NZ_AHBQ00000000|', 'ref|NZ_AHBP00000000|', 'ref|NZ_AHBO00000000|', 'ref|NZ_AHBN00000000|', 'ref|NZ_AHBM00000000|', 'ref|NZ_AHBL00000000|', 'ref|NZ_AHBK00000000|', 'ref|NZ_AHBV00000000|', 'ref|NZ_AHBU00000000|', 'ref|NZ_AHBT00000000|', 'ref|NZ_AGTZ00000000|', 'ref|NZ_AASB00000000|', 'ref|NZ_ACHH00…	[1280, 1280, 1280, 1280, 1280, 1280, 1280, 1280, 1280, 1280, 1280, 1280, 1280, 1280, 1280, 1280, 1280, 1280, 1280, 1280, 1280, 1280, 1280, 1280, 1280, 1280, 1280, 1280, 1280, 1280, 1280, 1280, 1280, 1280, 1280, 1280, 1280, 1280, 1280, 1280, 1280, 1280, 1280, 1280, 1280, 1280, 1280, 1280, 1280, 1280, 1280, 1280, 1280, 1280, 1280, 1280, 1280, 1280, 1280, 1280, 1280, 1280, 1280, 1280, 1280, 1280, 12…	[100.0, 100.0, 100.0, 100.0, 100.0, 100.0, 100.0, 100.0, 100.0, 100.0, 100.0, 100.0, 100.0, 100.0, 100.0, 100.0, 100.0, 100.0, 100.0, 100.0, 100.0, 100.0, 100.0, 100.0, 100.0, 100.0, 100.0, 100.0, 100.0, 100.0, 100.0, 100.0, 100.0, 100.0, 100.0, 100.0, 100.0, 100.0, 100.0, 100.0, 100.0, 100.0, 100.0, 100.0, 100.0, 100.0, 100.0, 100.0, 100.0, 100.0, 100.0, 100.0, 100.0, 100.0, 100.0, 100.0, 100.0,…	TAGGGAATCTTCCGCAATGGGCGAAAGCCTGACGGAGCAACGCCGCGTGAGTGATGAAGGTCTTCGGATCGTAAAACTCTGTTATTAGGGAAGAACATATGTGTAAGTAACTGTGCACATCTTGACGGTACCTAATCAGAAAGCCACGGCTAACTACGTGCCAGCAGCCGCGGTAATACGTAGGTGGCAAGCGTTATCCGGAATTATTGGGCGTAAAGCGCGCGTAGGCGGTTTTTTAAGTCTGATGTGAAAGCCCACGGCTCAACCGTGGAGGGTCATTGGA	150410886604.1.11_4_29;150410886604.1.12_3_45;150410886604.1.13_3_21;150410886604.1.14_3_167;150410886604.1.3_3_74;150410886604.1.4_3_85;150410886604.1.8_3_62;150410886604.1.9_3_30;150410886613.1.11_1_261;150410886613.1.12_1_414;150410886613.1.13_1_194;150410886613.1.14_1_2144;150410886613.1.3_1_701;150410886613.1.4_1_780;150410886613.1.5_2_219;150410886613.1.8_1_556;150410886613.1.9_1_568;150410…
oligotype_111_37894	genus	Pseudomonas	286	['Bacteria', 'Proteobacteria', 'Gammaproteobacteria', 'Pseudomonadales', 'Pseudomonadaceae', 'Pseudomonas']	[2, 1224, 1236, 72274, 135621, 286]	[303, 312306]	['Pseudomonas putida', 'Pseudomonas entomophila']	['NC_015733_01', 'NC_008027_07', 'NC_008027_06', 'NC_008027_05', 'NC_008027_04', 'NC_008027_03', 'NC_008027_02', 'NC_008027_01']	[303, 312306, 312306, 312306, 312306, 312306, 312306, 312306]	[100.0, 100.0, 100.0, 100.0, 100.0, 100.0, 100.0, 100.0]	TGGGGAATATTGGACAATGGGCGAAAGCCTGATCCAGCCATGCCGCGTGTGTGAAGAAGGTCTTCGGATTGTAAAGCACTTTAAGTTGGGAGGAAGGGCAGTAAGTTAATACCTTGCTGTTTTGACGTTACCGACAGAATAAGCACCGGCTAACTCTGTGCCAGCAGCCGCGGTAATACAGAGGGTGCAAGCGTTAATCGGAATTACTGGGCGTAAAGCGCGCGTAGGTGGTTCGTTAAGTTGGATGTGAAAGCCCCGGGCTCAACCTGGGAACTGCA	150410886602.1.1_3_1546;150410886602.1.10_3_660;150410886602.1.2_3_1113;150410886602.1.7_3_733;150410886644.1.6_2_3832;150410886674.1.1_4_10;150410886678.1.1_7_1431;150410886678.1.10_6_615;150410886678.1.2_5_1151;150410886678.1.7_7_668;150410886685.1.10_12_12;150410886685.1.2_11_18;150410886696.1.7_6_32;150410886704.1.6_28_15;150410886710.1.6_2_8185;150410886719.1.6_12_13;150410886728.1.2_3_1942;…
oligotype_112_34448	genus	Acinetobacter	469	['Bacteria', 'Proteobacteria', 'Gammaproteobacteria', 'Pseudomonadales', 'Moraxellaceae', 'Acinetobacter']	[2, 1224, 1236, 72274, 468, 469]	[]	[]	['ref|NZ_AMFU00000000|', 'ref|NZ_AMTA00000000|', 'ref|NZ_AMGG00000000|', 'ref|NZ_AMFX00000000|', 'ref|NZ_AFDM00000000|', 'ref|NZ_AMDQ00000000|', 'ref|NZ_AFDL00000000|', 'ref|NZ_AFDK00000000|', 'ref|NZ_AMFY00000000|', 'ref|NZ_AMFL00000000|', 'ref|NZ_ALAL00000000|', 'ref|NZ_AMDF00000000|', 'ref|NZ_AMFS00000000|', 'ref|NZ_AMTB00000000|', 'ref|NZ_AFCZ00000000|', 'ref|NZ_AMFK00000000|', 'ref|NZ_AFDB00…	[470, 470, 470, 470, 470, 470, 470, 470, 470, 470, 470, 470, 470, 470, 470, 470, 470, 470, 470, 470, 470, 470, 470, 470, 470, 470, 470, 470, 470, 470, 470, 470, 470, 470, 470, 470, 470, 470, 470, 470, 470, 470, 470, 470, 470, 470, 470, 470, 470, 470, 470, 470, 470, 470, 470, 470, 470, 470, 470, 470, 470, 470, 470, 470, 470, 470, 470, 470, 470, 470, 470, 470, 470, 470, 470, 470, 470, 470, 470, 470…	[95.79, 95.79, 95.79, 95.79, 95.79, 95.79, 95.79, 95.79, 95.79, 95.79, 95.79, 95.79, 95.79, 95.79, 95.79, 95.79, 95.79, 95.79, 95.79, 95.79, 95.79, 95.79, 95.79, 95.79, 95.79, 95.79, 95.79, 95.79, 95.79, 95.79, 95.79, 95.79, 95.79, 95.79, 95.79, 95.79, 95.79, 95.79, 95.79, 95.79, 95.79, 95.79, 95.79, 95.79, 95.79, 95.79, 95.79, 95.79, 95.79, 95.79, 95.79, 95.79, 95.79, 95.79, 95.79, 95.79, 95.79,…	TGGGGAATATTGGACAATGGGGGGAACCCTGATCCAGCCATGCCGCGTGTGTGAAGAAGGCCTTATGGTTGTAAAGCACTTTAAGCGAGGAGGAGGGTGCTGGTATTAATACTACCAGGTACTGGACGTTACTCGCAGAATAAGCACCGGCTAACTCTGTGCCAGCAGCCGCGGTAATACAGAGGGTGCGAGCGTTAATCGGATTTACTGGGCGTAAAGCGTGCGTAGGCGGCTAATTGAGTCGGATGTGAAATCCCCGAGCTTAACTTGGGAATTGCATTCG	150410886626.1.14_28_61;150410886754.1.11_7_1485;150410886754.1.12_7_2172;150410886754.1.13_6_1499;150410886754.1.14_7_10788;150410886754.1.3_6_4545;150410886754.1.4_6_4698;150410886754.1.5_5_3152;150410886754.1.8_7_2842;150410886754.1.9_6_3206
oligotype_113_33899	family	Prevotellaceae	171552	['Bacteria', 'Bacteroidetes', 'Bacteroidia', 'Bacteroidales', 'Prevotellaceae']	[2, 976, 200643, 171549, 171552]	[]	[]	['ref|NZ_AFPW00000000|', 'NC_019968_05', 'NC_019960_04', 'NC_019960_03', 'NC_019960_02', 'NC_019960_01']	[52227, 52227, 52227, 52227, 52227, 52227]	[93.66, 93.66, 93.66, 93.66, 93.66, 93.66]	TGAGGAATATTGGTCAATGGGCGTTAGCCTGAACCAGCCAAGTAGCGTGCAGGAAGACGGCCCTATGGGTTGTAAACTGCTTTTATGCGGGGATAAAGTCACCCACGTGTGGGTGTTTGCAGGTACCGCATGAATAAGGACCGGCTAATTCCGTGCCAGCAGCCGCGGTAATACGGAAGGTCCGGGCGTTATCCGGATTTATTGGGTTTAAAGGGAGTGTAGGCGGCCTGTTAAGCGTGTTGTGAAATGTAGATGCTCAACATCTGAACTGCAGCGCGAACTG	150410886607.1.11_4_1582;150410886607.1.12_4_2343;150410886607.1.13_4_1519;150410886607.1.14_4_10133;150410886607.1.3_4_4565;150410886607.1.4_4_5003;150410886607.1.5_3_2381;150410886607.1.8_4_3033;150410886607.1.9_4_3291;150410886735.1.14_14_49
oligotype_114_33393	species	Parabacteroides distasonis	823	['Bacteria', 'Bacteroidetes', 'Bacteroidia', 'Bacteroidales', 'Tannerellaceae', 'Parabacteroides', 'Parabacteroides distasonis']	[2, 976, 200643, 171549, 2005525, 375288, 823]	[823]	['Parabacteroides distasonis']	['NC_009615_02', 'NC_009615_01']	[823, 823]	[100.0, 100.0]	TGAGGAATATTGGTCAATGGGCGTAAGCCTGAACCAGCCAAGTCGCGTGAGGGATGAAGGTTCTATGGATCGTAAACCTCTTTTATAAGGGAATAAAGTGCGGGACGTGTCCCGTTTTGTATGTACCTTATGAATAAGGATCGGCTAACTCCGTGCCAGCAGCCGCGGTAATACGGAGGATCCGAGCGTTATCCGGATTTATTGGGTTTAAAGGGTGCGTAGGCGGCCTTTTAAGTCAGCGGTGAAAGTCTGTGGCTCAACCATAGAATTGCCGTTGAAACTG	150410886747.1.11_4_512;150410886747.1.12_4_695;150410886747.1.13_4_503;150410886747.1.14_4_3627;150410886747.1.3_4_1453;150410886747.1.4_4_1528;150410886747.1.5_4_794;150410886747.1.8_4_897;150410886747.1.9_4_1081;150410886762.1.11_4_1032;150410886762.1.12_4_1430;150410886762.1.13_4_967;150410886762.1.14_4_7043;150410886762.1.3_4_2959;150410886762.1.4_4_3132;150410886762.1.5_4_1684;150410886762.…
oligotype_115_32743	species	Peptoniphilus harei	54005	['Bacteria', 'Firmicutes', 'Tissierellia', 'Tissierellales', 'Peptoniphilaceae', 'Peptoniphilus', 'Peptoniphilus harei']	[2, 1239, 1737404, 1737405, 1570339, 162289, 54005]	[54005]	['Peptoniphilus harei']	['ref|NZ_AENP00000000|']	[54005]	[100.0]	TGGGGAATATTGCACAATGGAGGGAACTCTGATGCAGCGACGCCGCGTGAACGAAGAAGGCTTTCGAGTCGTAAAGTTCTTTTATATGGGAAGATAATGACGGTACCATAAGAAAAAGCCCCGGCTAACTACGTGCCAGCAGCCGCGGTAATACGTAGGGGGCTAGCGTTGTCCGGAATCACTGGGCGTAAAGGGTTCGCAGGCGGAAATGCAAGTCAGGTGTAAAAGGCAGTAGCTTAACTACTGTAAGCATTTGAAACTGCATATCTTGAGAAGAGTAGAG	150410886607.1.11_5_1150;150410886607.1.12_5_1832;150410886607.1.13_5_1162;150410886607.1.14_5_7911;150410886607.1.3_5_3532;150410886607.1.4_5_3836;150410886607.1.5_4_1895;150410886607.1.8_5_2379;150410886607.1.9_5_2359;150410886610.1.11_37_38;150410886610.1.12_30_73;150410886610.1.14_32_343;150410886610.1.3_39_121;150410886610.1.4_26_153;150410886610.1.5_32_81;150410886610.1.8_31_85;150410886610…
oligotype_116_32712	genus	Exiguobacterium	33986	['Bacteria', 'Firmicutes', 'Bacilli', 'Bacillales', 'Bacillales Unassigned Family', 'Exiguobacterium']	[2, 1239, 91061, 1385, 13859999, 33986]	[132920, 332410]	['Exiguobacterium antarcticum', 'Exiguobacterium sibiricum']	['NC_010556_09', 'NC_010556_08', 'NC_010556_07', 'NC_010556_06', 'NC_010556_05', 'NC_010556_04', 'NC_010556_03', 'NC_010556_02', 'NC_010556_01', 'NC_018665_08', 'NC_018665_07', 'NC_018665_02']	[332410, 332410, 332410, 332410, 332410, 332410, 332410, 332410, 332410, 132920, 132920, 132920]	[98.59, 98.59, 98.59, 98.59, 98.59, 98.59, 98.59, 98.59, 98.59, 98.59, 98.59, 98.59]	TAGGGAATCTTCCACAATGGACGAAAGTCTGATGGAGCAACGCCGCGTGAGTGATGAAGGTTTTCGGATCGTAAAACTCTGTTGTAAGGGAAGAACACGTACGAGAGGAAATGCTCGTACCTTGACGGTACCTTACGAGAAAGCCACGGCTAACTACGTGCCAGCAGCCGCGGTAATACGTAGGTGGCAAGCGTTGTCCGGAATTATTGGGCGTAAAGCGCGCGCAGGCGGCCTTTTAAGTCTGATGTGAAAGCCCCCGGCTCAACCGGGGAGGGCCATTGGA	150410886645.1.11_3_571;150410886645.1.12_3_812;150410886645.1.13_3_505;150410886645.1.14_3_4119;150410886645.1.3_3_1601;150410886645.1.4_3_1813;150410886645.1.5_3_808;150410886645.1.8_3_1126;150410886645.1.9_3_1207;150410886705.1.14_34_16;150410886708.1.14_12_121;150410886708.1.3_19_27;150410886708.1.4_10_51;150410886708.1.5_17_20;150410886708.1.8_10_29;150410886708.1.9_18_26;150410886757.1.11_2…
oligotype_117_31413	species	Klebsiella pneumoniae	573	['Bacteria', 'Proteobacteria', 'Gammaproteobacteria', 'Enterobacterales', 'Enterobacteriaceae', 'Klebsiella', 'Klebsiella pneumoniae']	[2, 1224, 1236, 91347, 543, 570, 573]	[573]	['Klebsiella pneumoniae']	['NC_017540_08']	[573]	[100.0]	TGGGGAATATTGCACAATGGGCGCAAGCCTGATGCAGCCATGCCGCGTGTGTGAAGAAGGCCTTCGGGTTGTAAAGCACTTTCAGCGGGGAGGAAGGCGGTGAGGTTAATAACCTCATCGATTGACGTTACCCGCAGAAGAAGCACCGGCTAACTCCGTGCCAGCAGCCGCGGTAATACGGAGGGTGCAAGCGTTAATCGGAATTACTGGGCGTAAAGCGCACGCAGGCGGTCTGTCAAGTCGGATGTGAAATCCCCGGGCTTAACCTGGGAACTGCA	150410886635.1.1_10_285;150410886635.1.10_8_135;150410886635.1.2_13_160;150410886635.1.7_9_127;150410886636.1.1_9_1271;150410886636.1.10_8_587;150410886636.1.2_8_819;150410886636.1.7_8_611;150410886637.1.1_6_5627;150410886637.1.10_6_2418;150410886637.1.2_6_3549;150410886637.1.7_6_2630;150410886643.1.1_6_203;150410886643.1.10_6_85;150410886643.1.2_6_124;150410886643.1.7_7_86;150410886690.1.2_5_384…
oligotype_118_31294	species	Finegoldia magna	1260	['Bacteria', 'Firmicutes', 'Tissierellia', 'Tissierellales', 'Peptoniphilaceae', 'Finegoldia', 'Finegoldia magna']	[2, 1239, 1737404, 1737405, 1570339, 150022, 1260]	[1260]	['Finegoldia magna']	['ref|NZ_AFUI00000000|', 'ref|NZ_AEDP00000000|', 'ref|NZ_ACHM00000000|', 'ref|NZ_AECM00000000|', 'NC_010376_04', 'NC_010376_03', 'NC_010376_02', 'NC_010376_01']	[1260, 1260, 1260, 1260, 1260, 1260, 1260, 1260]	[100.0, 100.0, 100.0, 100.0, 100.0, 100.0, 100.0, 100.0]	TGGGGAATATTGCACAATGGGGGAAACCCTGATGCAGCGACGCCGCGTGAACGAAGAAGGTATTCGTATCGTAAAGTTCTGTCCTATGGGAAGATAATGACAGTACCATAGAAGAAAGCTCCGGCTAAATACGTGCCAGCAGCCGCGGTAATACGTATGGAGCGAGCGTTGTCCGGAATTATTGGGCGTAAAGGGTACGCAGGCGGTTTAATAAGTCGAATGTTAAAGATCGGGGCTCAACCCCGTAAAGCATTGGAAACTGATAAACTTGAGTAGTG	150410886603.1.6_12_15;150410886607.1.1_6_3887;150410886607.1.10_6_1589;150410886607.1.2_8_1241;150410886607.1.6_4_637;150410886607.1.7_6_1802;150410886609.1.1_6_254;150410886609.1.10_5_126;150410886609.1.2_7_89;150410886609.1.7_5_127;150410886610.1.1_4_1544;150410886610.1.10_5_575;150410886610.1.2_8_473;150410886610.1.6_16_113;150410886610.1.7_4_695;150410886613.1.1_9_20;150410886615.1.1_22_15;1…
oligotype_119_31095	species	Chryseobacterium gleum	250	['Bacteria', 'Bacteroidetes', 'Flavobacteriia', 'Flavobacteriales', 'Flavobacteriaceae', 'Chryseobacterium', 'Chryseobacterium gleum']	[2, 976, 117743, 200644, 49546, 59732, 250]	[250]	['Chryseobacterium gleum']	['ref|NZ_ACKQ00000000|']	[250]	[99.65]	TGAGGAATATTGGACAATGGGTGAGAGCCTGATCCAGCCATCCCGCGTGAAGGACGACGGCCCTATGGGTTGTAAACTTCTTTTGTATAGGGATAAACCTACTCTCGTGAGAGTAGCTGAAGGTACTATACGAATAAGCACCGGCTAACTCCGTGCCAGCAGCCGCGGTAATACGGAGGGTGCAAGCGTTATCCGGATTTATTGGGTTTAAAGGGTCCGTAGGCGGATCTGTAAGTCAGTGGTGAAATCTCACAGCTTAACTGTGAAACTGCCATTGATACTG	150410886621.1.14_26_11;150410886696.1.11_2_1392;150410886696.1.12_2_1879;150410886696.1.13_2_1321;150410886696.1.14_2_9998;150410886696.1.3_2_4236;150410886696.1.4_2_4243;150410886696.1.5_3_2574;150410886696.1.8_2_2535;150410886696.1.9_2_2906
oligotype_120_30493	species	Anaerococcus vaginalis	33037	['Bacteria', 'Firmicutes', 'Tissierellia', 'Tissierellales', 'Peptoniphilaceae', 'Anaerococcus', 'Anaerococcus vaginalis']	[2, 1239, 1737404, 1737405, 1570339, 165779, 33037]	[33037]	['Anaerococcus vaginalis']	['ref|NZ_ACXU00000000|']	[33037]	[100.0]	TGGGGAATTTTGCACAATGGGGGAAACCCTGATGCAGCGACGCCGCGTGATTTAGAAGGCCTTCGGGTTGTAAAAATCTTTTTTATGGGATGAAAATGACAGTACCATAAGAATAAGGTCCGGCTAAATACGTGCCAGCAGCCGCGGTAATACGTATGGACCGAGCGTTGTCCGGAATCATTGGGCGTAAAGGGTACGTAGGCGGCCTAGTAAGTTAGAAGTGAAATAATATAGCTCAACTATATAAAGCTTTTAAAACTGTTAGGCTTGAGAGATGAAAGGG	150410886607.1.11_11_228;150410886607.1.12_12_283;150410886607.1.13_12_192;150410886607.1.14_12_1349;150410886607.1.3_12_584;150410886607.1.4_12_636;150410886607.1.5_10_346;150410886607.1.8_12_408;150410886607.1.9_12_422;150410886610.1.11_20_63;150410886610.1.12_21_90;150410886610.1.13_16_75;150410886610.1.14_20_525;150410886610.1.3_20_188;150410886610.1.4_18_218;150410886610.1.5_13_134;150410886…
oligotype_121_30242	species	Enterococcus faecalis	1351	['Bacteria', 'Firmicutes', 'Bacilli', 'Lactobacillales', 'Enterococcaceae', 'Enterococcus', 'Enterococcus faecalis']	[2, 1239, 91061, 186826, 81852, 1350, 1351]	[1351]	['Enterococcus faecalis']	['ref|NZ_AEBR00000000|', 'ref|NZ_AEBH00000000|', 'ref|NZ_AEBB00000000|', 'ref|NZ_AEBQ00000000|', 'ref|NZ_AEBW00000000|', 'ref|NZ_AEBJ00000000|', 'ref|NZ_ACGM00000000|', 'ref|NZ_AEBK00000000|', 'ref|NZ_AEBX00000000|', 'ref|NZ_AEBZ00000000|', 'ref|NZ_AEBE00000000|', 'ref|NZ_AECB00000000|', 'ref|NZ_AEBO00000000|', 'ref|NZ_AEBN00000000|', 'ref|NZ_AEBY00000000|', 'ref|NZ_ACGL00000000|', 'ref|NZ_AEBD00…	[1351, 1351, 1351, 1351, 1351, 1351, 1351, 1351, 1351, 1351, 1351, 1351, 1351, 1351, 1351, 1351, 1351, 1351, 1351, 1351, 1351, 1351, 1351, 1351, 1351, 1351, 1351, 1351, 1351, 1351, 1351, 1351, 1351, 1351, 1351, 1351, 1351, 1351, 1351, 1351, 1351, 1351, 1351, 1351, 1351, 1351, 1351, 1351, 1351, 1351, 1351, 1351, 1351, 1351, 1351, 1351, 1351, 1351, 1351, 1351, 1351, 1351, 1351, 1351, 1351, 1351, 13…	[100.0, 100.0, 100.0, 100.0, 100.0, 100.0, 100.0, 100.0, 100.0, 100.0, 100.0, 100.0, 100.0, 100.0, 100.0, 100.0, 100.0, 100.0, 100.0, 100.0, 100.0, 100.0, 100.0, 100.0, 100.0, 100.0, 100.0, 100.0, 100.0, 100.0, 100.0, 100.0, 100.0, 100.0, 100.0, 100.0, 100.0, 100.0, 100.0, 100.0, 100.0, 100.0, 100.0, 100.0, 100.0, 100.0, 100.0, 100.0, 100.0, 100.0, 100.0, 100.0, 100.0, 100.0, 100.0, 100.0, 100.0,…	TAGGGAATCTTCGGCAATGGACGAAAGTCTGACCGAGCAACGCCGCGTGAGTGAAGAAGGTTTTCGGATCGTAAAACTCTGTTGTTAGAGAAGAACAAGGACGTTAGTAACTGAACGTCCCCTGACGGTATCTAACCAGAAAGCCACGGCTAACTACGTGCCAGCAGCCGCGGTAATACGTAGGTGGCAAGCGTTGTCCGGATTTATTGGGCGTAAAGCGAGCGCAGGCGGTTTCTTAAGTCTGATGTGAAAGCCCCCGGCTCAACCGGGGAGGGTCA	150410886607.1.6_13_161;150410886608.1.6_2_19;150410886609.1.6_1_114;150410886610.1.1_10_652;150410886610.1.10_11_254;150410886610.1.2_14_295;150410886610.1.7_11_253;150410886635.1.1_3_814;150410886635.1.10_4_318;150410886635.1.2_5_390;150410886635.1.6_7_565;150410886635.1.7_4_372;150410886636.1.1_5_2151;150410886636.1.10_5_880;150410886636.1.2_5_1129;150410886636.1.7_5_1059;150410886637.1.1_3_51…
oligotype_122_30134	genus	Paenibacillus	44249	['Bacteria', 'Firmicutes', 'Bacilli', 'Bacillales', 'Paenibacillaceae', 'Paenibacillus']	[2, 1239, 91061, 1385, 186822, 44249]	[1406, 59893, 159743]	['Paenibacillus polymyxa', 'Paenibacillus peoriae', 'Paenibacillus terrae']	['ref|NZ_AGFX00000000|', 'NC_016641_09', 'NC_016641_08', 'NC_016641_07', 'NC_016641_06', 'NC_016641_05', 'NC_016641_04', 'NC_016641_03', 'NC_016641_02', 'NC_016641_01', 'NC_014622_14', 'NC_014622_13', 'NC_014622_12', 'NC_014622_11', 'NC_014622_10', 'NC_014622_09', 'NC_014622_08', 'NC_014622_07', 'NC_014622_06', 'NC_014622_05', 'NC_014622_04', 'NC_014622_03', 'NC_014622_02', 'NC_014622_01', 'NC_01…	[59893, 159743, 159743, 159743, 159743, 159743, 159743, 159743, 159743, 159743, 1406, 1406, 1406, 1406, 1406, 1406, 1406, 1406, 1406, 1406, 1406, 1406, 1406, 1406, 1406, 1406, 1406, 1406, 1406, 1406, 1406, 1406, 1406, 1406, 1406, 1406, 1406, 1406, 1406, 1406, 1406, 1406, 1406, 1406, 1406, 1406, 1406, 1406, 1406]	[95.45, 95.45, 95.45, 95.45, 95.45, 95.45, 95.45, 95.45, 95.45, 95.45, 95.45, 95.45, 95.45, 95.45, 95.45, 95.45, 95.45, 95.45, 95.45, 95.45, 95.45, 95.45, 95.45, 95.45, 95.45, 95.45, 95.45, 95.45, 95.45, 95.45, 95.45, 95.45, 95.45, 95.45, 95.45, 95.45, 95.45, 95.45, 95.45, 95.45, 95.45, 95.45, 95.45, 95.45, 95.45, 95.45, 95.45, 95.45, 95.45]	TAGGGAATCTTCCGCAATGGGCGAAAGCCTGACGGAGCAATGCCGCGTGAGTGATGAAGGTTTTCGGATCGTAAAGCTCTGTTGCCAGGGAAGAACGCTTGGGAGAGTAACTGCTCTCAAGGTGACGGTACCTGAGAAGAAAGCCCCGGCTAACTACGTGCCAGCAGCCGCGGTAATACGTAGGGGGCAAGCGTTGTCCGGAATTATTGGGCGTAAAGCGCGCGCAGGCGGTCATTTAAGTCTGGTGTTTAATCCCGGGGCTCAACCCCGGATCGCACTGGAA	150410886653.1.11_3_1356;150410886653.1.12_2_2368;150410886653.1.13_3_1233;150410886653.1.14_3_9916;150410886653.1.3_3_4181;150410886653.1.4_3_4010;150410886653.1.5_3_1111;150410886653.1.8_3_2762;150410886653.1.9_3_2770;150410886716.1.11_13_27;150410886716.1.12_14_34;150410886716.1.13_14_17;150410886716.1.14_16_136;150410886716.1.3_14_56;150410886716.1.4_13_53;150410886716.1.8_13_44;150410886716.…
oligotype_123_30088	family	Prevotellaceae	171552	['Bacteria', 'Bacteroidetes', 'Bacteroidia', 'Bacteroidales', 'Prevotellaceae']	[2, 976, 200643, 171549, 171552]	[]	[]	['ref|NZ_AFPW00000000|', 'NC_019968_05', 'NC_019960_04', 'NC_019960_03', 'NC_019960_02', 'NC_019960_01']	[52227, 52227, 52227, 52227, 52227, 52227]	[93.55, 93.55, 93.55, 93.55, 93.55, 93.55]	TGAGGAATATTGGTCAATGGGCGCTAGCCTGAACCAGCCAAGTAGCGTGCAGGATGACGGCCCTATGGGTTGTAAACTGCTTTTATGCGGGGATAAAGTCACCCACGTGTGGGTGTTTGCAGGTACCGCATGAATAAGGACCGGCTAATTCCGTGCCAGCAGCCGCGGTAATACGGAAGGTCCGGGCGTTATCCGGATTTATTGGGTTTAAAGGGAGTGTAGGCGGCCTGTTAAGCGTGTTGTGAAATGTAGATGCTCAACATCTGAACTGCAGCGCG	150410886610.1.6_26_82;150410886638.1.6_2_2539;150410886693.1.6_20_121;150410886721.1.1_1_10495;150410886721.1.10_1_4460;150410886721.1.2_1_7686;150410886721.1.7_2_4705
oligotype_124_29742	family	Micrococcaceae	1268	['Bacteria', 'Actinobacteria', 'Actinobacteria', 'Micrococcales', 'Micrococcaceae']	[2, 201174, 1760, 85006, 1268]	[37928, 71999]	['Arthrobacter crystallopoietes', 'Kocuria palustris']	['ref|NZ_ANHZ00000000|', 'ref|NZ_ANPE00000000|']	[71999, 37928]	[97.53, 97.53]	TGGGGAATATTGCACAATGGGCGCAAGCCTGATGCAGCGACGCCGCGTGAGGGATGACGGCCTTCGGGTTGTAAACCTCTTTCAGCAGGGGAGAAGCGAAAGTGACGGTACCTGCAGAAGAAGCGCCGGCTAACTACGTGCCAGCAGCCGCGGTAATACGTAGGGCGCGAGCGTTGTCCGGAATTATTGGGCGTAAAGAGCTTGTAGGCGGTTTGTCGCGTCTGCTGTGAAAGCCCGGGGCTTAACCCCGGGTTTGCAGTGGGTACGGGCAGACTAGAGTGCA	150410886605.1.11_2_1403;150410886605.1.12_2_2519;150410886605.1.13_2_1122;150410886605.1.14_2_10418;150410886605.1.3_2_4121;150410886605.1.4_2_4088;150410886605.1.5_2_717;150410886605.1.8_2_2643;150410886605.1.9_2_2676;150410886733.1.14_2_35
oligotype_125_29101	genus	Bacillus	1386	['Bacteria', 'Firmicutes', 'Bacilli', 'Bacillales', 'Bacillaceae', 'Bacillus']	[2, 1239, 91061, 1385, 186817, 1386]	[]	[]	['NC_017139_11', 'NC_017138_09', 'NC_017138_08', 'NC_017138_07', 'NC_017138_06', 'NC_017138_03', 'NC_017138_02', 'NC_017138_01', 'NC_014019_11', 'NC_014019_10', 'NC_014019_09', 'NC_014019_07', 'NC_014019_06', 'NC_014103_11', 'NC_014103_09', 'NC_014103_07', 'NC_014103_06', 'NC_014103_05', 'NC_014103_04', 'NC_014103_01']	[1404, 1404, 1404, 1404, 1404, 1404, 1404, 1404, 1404, 1404, 1404, 1404, 1404, 1404, 1404, 1404, 1404, 1404, 1404, 1404]	[96.82, 96.82, 96.82, 96.82, 96.82, 96.82, 96.82, 96.82, 96.82, 96.82, 96.82, 96.82, 96.82, 96.82, 96.82, 96.82, 96.82, 96.82, 96.82, 96.82]	TAGGGAATCTTCGGCAATGGGCGAAAGCCTGACCGAGCAACGCCGCGTGAGCGATGAAGGCCTTCGGGTCGTAAAGCTCTGTTGTTAGAGAAGAACAAGTACGAGAGTAACTGCTCGTACCTTGACGGTACCTAACCAGAAAGCCACGGCTAACTACGTGCCAGCAGCCGCGGTAATACGTAGGTGGCAAGCGTTATCCGGAATTATTGGGCGTAAAGCGCGCGCAGGCGGTCTCTTAAGTCTGATGTGAAAGCCCACGGCTCAACCGTGGAGGGTCATTGGA	150410886649.1.14_9_15;150410886649.1.4_7_11;150410886687.1.11_4_1344;150410886687.1.12_4_1823;150410886687.1.13_4_1146;150410886687.1.14_4_10291;150410886687.1.3_4_3746;150410886687.1.4_3_3965;150410886687.1.5_3_1685;150410886687.1.8_4_2498;150410886687.1.9_4_2577
oligotype_126_28017	species	Stenotrophomonas maltophilia	40324	['Bacteria', 'Proteobacteria', 'Gammaproteobacteria', 'Xanthomonadales', 'Xanthomonadaceae', 'Stenotrophomonas', 'Stenotrophomonas maltophilia']	[2, 1224, 1236, 135614, 32033, 40323, 40324]	[40324]	['Stenotrophomonas maltophilia']	['ref|NZ_ALOG00000000|', 'NC_010943_04', 'NC_010943_03', 'NC_010943_02', 'NC_010943_01']	[40324, 40324, 40324, 40324, 40324]	[100.0, 100.0, 100.0, 100.0, 100.0]	TGGGGAATATTGGACAATGGGCGCAAGCCTGATCCAGCCATACCGCGTGGGTGAAGAAGGCCTTCGGGTTGTAAAGCCCTTTTGTTGGGAAAGAAATCCAGCTGGCTAATACCCGGTTGGGATGACGGTACCCAAAGAATAAGCACCGGCTAACTTCGTGCCAGCAGCCGCGGTAATACGAAGGGTGCAAGCGTTACTCGGAATTACTGGGCGTAAAGCGTGCGTAGGTGGTCGTTTAAGTCCGTTGTGAAAGCCCTGGGCTCAACCTGGGAACTGCAGTGGA	150410886626.1.14_46_10;150410886652.1.11_4_519;150410886652.1.12_7_719;150410886652.1.13_4_525;150410886652.1.14_5_3697;150410886652.1.3_4_1650;150410886652.1.4_4_1591;150410886652.1.5_5_882;150410886652.1.8_6_981;150410886652.1.9_6_1006;150410886657.1.14_3_17;150410886671.1.14_33_12;150410886714.1.11_5_176;150410886714.1.12_5_208;150410886714.1.13_5_163;150410886714.1.14_5_1168;150410886714.1.3…
oligotype_127_27993	genus	Exiguobacterium	33986	['Bacteria', 'Firmicutes', 'Bacilli', 'Bacillales', 'Bacillales Unassigned Family', 'Exiguobacterium']	[2, 1239, 91061, 1385, 13859999, 33986]	[132920, 332410]	['Exiguobacterium antarcticum', 'Exiguobacterium sibiricum']	['NC_010556_09', 'NC_010556_08', 'NC_010556_07', 'NC_010556_06', 'NC_010556_04', 'NC_010556_03', 'NC_010556_02', 'NC_010556_01', 'NC_018665_08', 'NC_018665_07', 'NC_018665_02']	[332410, 332410, 332410, 332410, 332410, 332410, 332410, 332410, 132920, 132920, 132920]	[98.94, 98.94, 98.94, 98.94, 98.94, 98.94, 98.94, 98.94, 98.94, 98.94, 98.94]	TAGGGAATCTTCCACAATGGACGAAAGTCTGATGGAGCAACGCCGCGTGAGTGATGAAGGTTTTCGGATCGTAAAACTCTGTTGTAAGGGAAGAACACGTACGAGAGGGAATGCTCGTACCTTGACGGTACCTTACGAGAAAGCCACGGCTAACTACGTGCCAGCAGCCGCGGTAATACGTAGGTGGCAAGCGTTGTCCGGAATTATTGGGCGTAAAGCGCGCGCAGGCGGCCTTTTAAGTCTGATGTGAAAGCCCCCGGCTCAACCGGGGAGGGCCATTGGA	150410886645.1.11_4_494;150410886645.1.12_4_699;150410886645.1.13_4_440;150410886645.1.14_4_3370;150410886645.1.3_4_1350;150410886645.1.4_4_1466;150410886645.1.5_4_688;150410886645.1.8_4_876;150410886645.1.9_4_1014;150410886708.1.11_10_23;150410886708.1.12_10_30;150410886708.1.13_8_20;150410886708.1.14_10_140;150410886708.1.3_10_58;150410886708.1.4_13_40;150410886708.1.5_8_27;150410886708.1.8_15_…
oligotype_128_27281	family	Prevotellaceae	171552	['Bacteria', 'Bacteroidetes', 'Bacteroidia', 'Bacteroidales', 'Prevotellaceae']	[2, 976, 200643, 171549, 171552]	[]	[]	['ref|NZ_AFPW00000000|', 'NC_019968_05', 'NC_019960_04', 'NC_019960_03', 'NC_019960_02', 'NC_019960_01']	[52227, 52227, 52227, 52227, 52227, 52227]	[93.19, 93.19, 93.19, 93.19, 93.19, 93.19]	TGAGGAATATTGGTCAATGGGCGCTAGCCTGAACCAGCCAAGTAGCGTGCAGGACGACGGCCCTATGGGTTGTAAACTGCTTTTATGCGGGGATAAAGTCACCCACGTGTGGGTGTTTGCAGGTACCGCATGAATAAGGACCGGCTAATTCCGTGCCAGCAGCCGCGGTAATACGGAAGGTCCGGGCGTTATCCGGATTTATTGGGTTTAAAGGGAGTGTAGGCGGCCTGTTAAGCGTGTTGTGAAATGTAGATGCTCAACATCTGAACTGCAGCGCG	150410886607.1.1_3_10371;150410886607.1.10_3_4325;150410886607.1.2_2_7701;150410886607.1.7_3_4676;150410886610.1.6_11_193;150410886735.1.1_10_15
oligotype_129_26678	genus	Acinetobacter	469	['Bacteria', 'Proteobacteria', 'Gammaproteobacteria', 'Pseudomonadales', 'Moraxellaceae', 'Acinetobacter']	[2, 1224, 1236, 72274, 468, 469]	[28090, 40214]	['Acinetobacter lwoffii', 'Acinetobacter johnsonii']	['ref|NZ_AFQY00000000|', 'ref|NZ_ACPL00000000|']	[28090, 40214]	[99.29, 99.29]	TGGGGAATATTGGACAATGGGCGCAAGCCTGATCCAGCCATGCCGCGTGTGTGAAGAAGGCCTTTTGGTTGTAAAGCACTTTAAGCGAGGAGGAGGCTACTTGGATTAATACTCTAGGATAGTGGACGTTACTCGCAGAATAAGCACCGGCTAACTCTGTGCCAGCAGCCGCGGTAATACAGAGGGTGCGAGCGTTAATCGGATTTACTGGGCGTAAAGCGTGCGTAGGCGGCTTCTTAAGTCGGATGTGAAATCCCTGAGCTTAACTTAGGAATTGCATTCG	150410886608.1.11_3_1104;150410886608.1.12_4_1615;150410886608.1.13_3_1163;150410886608.1.14_3_8114;150410886608.1.3_3_3617;150410886608.1.4_3_3594;150410886608.1.5_3_2390;150410886608.1.8_3_2267;150410886608.1.9_3_2523;150410886614.1.11_4_13;150410886614.1.12_3_25;150410886614.1.13_3_17;150410886614.1.14_6_77;150410886614.1.3_5_38;150410886614.1.4_5_40;150410886614.1.5_5_18;150410886614.1.8_5_26…
oligotype_130_26564	species	Pantoea ananatis	553	['Bacteria', 'Proteobacteria', 'Gammaproteobacteria', 'Enterobacterales', 'Enterobacteriaceae', 'Pantoea', 'Pantoea ananatis']	[2, 1224, 1236, 91347, 543, 53335, 553]	[553]	['Pantoea ananatis']	['NC_013956_04', 'NC_017531_02', 'NC_017531_01']	[553, 553, 553]	[98.94, 98.94, 98.94]	TGGGGAATATTGCACAATGGGCGCAAGCCTGATGCAGCCATGCCGCGTGTATGAAGAAGGCCTTCGGGTTGTAAAGTACTTTCAGCGGGGAGGAAGGCGGTGAGGTTAATAACCTTGCCGATTGACGTTACCCGCAGAAGAAGCACCGGCTAACTCCGTGCCAGCAGCCGCGGTAATACGGAGGGTGCAAGCGTTAATCGGAATTACTGGGCGTAAAGCGCACGCAGGCGGTCTGTTAAGTCAGATGTGAAATCCCCGGGCTTAACCTGGGAACTGCATTTGA	150410886623.1.11_6_401;150410886623.1.12_7_615;150410886623.1.13_6_352;150410886623.1.14_6_3093;150410886623.1.3_6_1247;150410886623.1.4_6_1292;150410886623.1.5_6_467;150410886623.1.8_6_835;150410886623.1.9_6_886;150410886626.1.14_44_17;150410886712.1.11_5_758;150410886712.1.12_5_1185;150410886712.1.13_5_706;150410886712.1.14_5_5781;150410886712.1.3_5_2366;150410886712.1.4_5_2489;150410886712.1.…
oligotype_131_25647	species	Acinetobacter lwoffii	28090	['Bacteria', 'Proteobacteria', 'Gammaproteobacteria', 'Pseudomonadales', 'Moraxellaceae', 'Acinetobacter', 'Acinetobacter lwoffii']	[2, 1224, 1236, 72274, 468, 469, 28090]	[28090]	['Acinetobacter lwoffii']	['ref|NZ_AFQY00000000|']	[28090]	[100.0]	TGGGGAATATTGGACAATGGGCGAAAGCCTGATCCAGCCATGCCGCGTGTGTGAAGAAGGCCTTTTGGTTGTAAAGCACTTTAAGCGAGGAGGAGGCTACTTGGATTAATACTCTAGGATAGTGGACGTTACTCGCAGAATAAGCACCGGCTAACTCTGTGCCAGCAGCCGCGGTAATACAGAGGGTGCGAGCGTTAATCGGATTTACTGGGCGTAAAGCGTGCGTAGGCGGCTTTTTAAGTCGGATGTGAAATCCCTGAGCTTAACTTAGGAATTGC	150410886614.1.1_10_56;150410886614.1.10_3_33;150410886614.1.2_4_45;150410886614.1.6_7_11;150410886614.1.7_6_25;150410886619.1.6_5_413;150410886624.1.6_13_223;150410886651.1.6_27_19;150410886728.1.2_5_1556;150410886735.1.2_146_108;150410886737.1.2_72_91;150410886775.1.1_1_8704;150410886775.1.10_1_3715;150410886775.1.2_1_6712;150410886775.1.7_1_3936
oligotype_132_25109	genus	Xanthomonas	338	['Bacteria', 'Proteobacteria', 'Gammaproteobacteria', 'Xanthomonadales', 'Xanthomonadaceae', 'Xanthomonas']	[2, 1224, 1236, 135614, 32033, 338]	[339, 343, 346, 347, 53413, 56458, 56460, 90270, 366648, 366650, 442694, 456327]	['Xanthomonas campestris', 'Xanthomonas translucens', 'Xanthomonas citri', 'Xanthomonas oryzae', 'Xanthomonas axonopodis', 'Xanthomonas sacchari', 'Xanthomonas vesicatoria', 'Xanthomonas gardneri', 'Xanthomonas fuscans', 'Xanthomonas alfalfae', 'Xanthomonas perforans', 'Xanthomonas euvesicatoria']	['ref|NZ_AEQV00000000|', 'ref|NZ_CAPJ00000000|', 'ref|NZ_AMXY00000000|', 'ref|NZ_AGDB00000000|', 'ref|NZ_AEQW00000000|', 'ref|NZ_AEQX00000000|', 'ref|NZ_ACPX00000000|', 'ref|NZ_ACPY00000000|', 'ref|NZ_ACHT00000000|', 'ref|NZ_AHIC00000000|', 'ref|NZ_AHIB00000000|', 'NC_010717_02', 'NC_010717_01', 'NC_017267_02', 'NC_017267_01', 'NC_007705_01', 'NC_006834_02', 'NC_006834_01', 'NC_007508_02', 'NC_00…	[56460, 343, 343, 56458, 442694, 90270, 366648, 366648, 339, 53413, 53413, 347, 347, 347, 347, 347, 347, 347, 456327, 456327, 339, 339, 339, 339, 339, 339, 339, 339, 366650, 366650, 346, 346]	[97.88, 97.88, 97.88, 97.88, 97.88, 97.88, 97.88, 97.88, 97.88, 97.88, 97.88, 97.88, 97.88, 97.88, 97.88, 97.88, 97.88, 97.88, 97.88, 97.88, 97.88, 97.88, 97.88, 97.88, 97.88, 97.88, 97.88, 97.88, 97.88, 97.88, 97.88, 97.88]	TGGGGAATATTGGACAATGGGCGCAAGCCTGATCCAGCCATACCGCGTGGGTGAAGAAGGCCTTCGGGTTGTAAAGCCCTTTTGTTGGGAAAGAAAAGCAGCCAGTTAATACCTGGTTGTTCTGACGGTACCCAAAGAATAAGCACCGGCTAACTTCGTGCCAGCAGCCGCGGTAATACGAAGGGTGCAAGCGTTACTCGGAATTACTGGGCGTAAAGCGTGCGTAGGTGGTTGTTTAAGTCTGTTGTGAAAGCCCTGGGCTCAACCTGGGAATTGCAGTGGA	150410886708.1.11_1_1155;150410886708.1.12_1_1603;150410886708.1.13_1_1059;150410886708.1.14_1_8084;150410886708.1.3_1_3233;150410886708.1.4_1_3457;150410886708.1.5_1_1951;150410886708.1.8_1_2191;150410886708.1.9_1_2376
oligotype_133_25031	species	Acinetobacter haemolyticus	29430	['Bacteria', 'Proteobacteria', 'Gammaproteobacteria', 'Pseudomonadales', 'Moraxellaceae', 'Acinetobacter', 'Acinetobacter haemolyticus']	[2, 1224, 1236, 72274, 468, 469, 29430]	[29430]	['Acinetobacter haemolyticus']	['ref|NZ_ADMT00000000|']	[29430]	[100.0]	TGGGGAATATTGGACAATGGGCGGAAGCCTGATCCAGCCATGCCGCGTGTGTGAAGAAGGCCTTTTGGTTGTAAAGCACTTTAAGCGAGGAGGAGGCTACTCTAGTTAATACCTAGAGATAGTGGACGTTACTCGCAGAATAAGCACCGGCTAACTCTGTGCCAGCAGCCGCGGTAATACAGAGGGTGCGAGCGTTAATCGGATTTACTGGGCGTAAAGCGTGCGTAGGCGGCTGATTAAGTCGGATGTGAAATCCCTGAGCTTAACTTAGGAATTGCATTCG	150410886685.1.14_45_37;150410886685.1.4_11_25;150410886685.1.9_14_17;150410886696.1.11_4_1082;150410886696.1.12_4_1540;150410886696.1.13_4_1022;150410886696.1.14_4_8073;150410886696.1.3_4_3423;150410886696.1.4_4_3323;150410886696.1.5_4_2192;150410886696.1.8_4_2043;150410886696.1.9_4_2254
oligotype_134_25027	family	Enterobacteriaceae	543	['Bacteria', 'Proteobacteria', 'Gammaproteobacteria', 'Enterobacterales', 'Enterobacteriaceae']	[2, 1224, 1236, 91347, 543]	[571, 54736, 69218]	['Klebsiella oxytoca', 'Salmonella bongori', 'Enterobacter cancerogenus']	['ref|NZ_AMPJ00000000|', 'ref|NZ_ABWM00000000|', 'NC_015761_02']	[571, 69218, 54736]	[98.23, 98.23, 98.23]	TGGGGAATATTGCACAATGGGCGCAAGCCTGATGCAGCCATGCCGCGTGTATGAAGAAGGCCTTCGGGTTGTAAAGTACTTTCAGCGGGGAGGAAGGCGACGCGGTTAATAACCGTGTCGATTGACGTTACCCGCAGAAGAAGCACCGGCTAACTCCGTGCCAGCAGCCGCGGTAATACGGAGGGTGCAAGCGTTAATCGGAATTACTGGGCGTAAAGCGCACGCAGGCGGTCTGTCAAGTCGGATGTGAAATCCCCGGGCTTAACCTGGGAACTGCATTCGA	150410886633.1.11_2_1100;150410886633.1.12_2_1743;150410886633.1.13_2_1029;150410886633.1.14_2_8487;150410886633.1.3_2_3234;150410886633.1.4_2_3505;150410886633.1.5_3_1218;150410886633.1.8_2_2347;150410886633.1.9_2_2337;150410886761.1.14_7_27
oligotype_135_24701	species	Pseudomonas stutzeri	316	['Bacteria', 'Proteobacteria', 'Gammaproteobacteria', 'Pseudomonadales', 'Pseudomonadaceae', 'Pseudomonas', 'Pseudomonas stutzeri']	[2, 1224, 1236, 72274, 135621, 286, 316]	[316]	['Pseudomonas stutzeri']	['NC_018177_03', 'NC_018177_02', 'NC_018177_01']	[316, 316, 316]	[100.0, 100.0, 100.0]	TGGGGAATATTGGACAATGGGCGAAAGCCTGATCCAGCCATGCCGCGTGTGTGAAGAAGGTCTTCGGATTGTAAAGCACTTTAAGTTGGGAGGAAGGGCAGTAAGTTAATACCTTGCTGTTTTGACGTTACCGACAGAATAAGCACCGGCTAACTTCGTGCCAGCAGCCGCGGTAATACGAAGGGTGCAAGCGTTAATCGGAATTACTGGGCGTAAAGCGCGCGTAGGTGGTTTGTTAAGTTGGAAGTGAAAGCCCCGGGCTCAACCTGGGAACTGCTTTCAA	150410886673.1.11_1_1026;150410886673.1.12_1_1459;150410886673.1.13_1_1054;150410886673.1.14_1_7897;150410886673.1.3_1_3262;150410886673.1.4_1_3315;150410886673.1.5_1_2238;150410886673.1.8_1_2191;150410886673.1.9_1_2259
oligotype_136_24275	species	Chryseobacterium gleum	250	['Bacteria', 'Bacteroidetes', 'Flavobacteriia', 'Flavobacteriales', 'Flavobacteriaceae', 'Chryseobacterium', 'Chryseobacterium gleum']	[2, 976, 117743, 200644, 49546, 59732, 250]	[250]	['Chryseobacterium gleum']	['ref|NZ_ACKQ00000000|']	[250]	[100.0]	TGAGGAATATTGGACAATGGGTGCGAGCCTGATCCAGCCATCCCGCGTGAAGGACGACGGCCCTATGGGTTGTAAACTTCTTTTGTATAGGGATAAACCTACTCTCGTGAGAGTAGCTGAAGGTACTATACGAATAAGCACCGGCTAACTCCGTGCCAGCAGCCGCGGTAATACGGAGGGTGCAAGCGTTATCCGGATTTATTGGGTTTAAAGGGTCCGTAGGCGGATCTGTAAGTCAGTGGTGAAATCTCACAGCTTAACTGTGAAACTGCCATTGA	150410886652.1.1_1_9385;150410886652.1.10_1_3961;150410886652.1.2_1_6918;150410886652.1.7_1_3983;150410886780.1.1_11_11;150410886780.1.2_5_17
oligotype_137_24250	family	Paenibacillaceae	186822	['Bacteria', 'Firmicutes', 'Bacilli', 'Bacillales', 'Paenibacillaceae']	[2, 1239, 91061, 1385, 186822]	[]	[]	['ref|NZ_AGIP00000000|', 'ref|NZ_AGFX00000000|', 'NC_016641_09', 'NC_016641_08', 'NC_016641_07', 'NC_016641_06', 'NC_016641_05', 'NC_016641_04', 'NC_016641_03', 'NC_016641_02', 'NC_016641_01', 'NC_014622_14', 'NC_014622_13', 'NC_014622_12', 'NC_014622_11', 'NC_014622_10', 'NC_014622_09', 'NC_014622_08', 'NC_014622_07', 'NC_014622_06', 'NC_014622_04', 'NC_014622_03', 'NC_014622_02', 'NC_014622_01'…	[228574, 59893, 159743, 159743, 159743, 159743, 159743, 159743, 159743, 159743, 159743, 1406, 1406, 1406, 1406, 1406, 1406, 1406, 1406, 1406, 1406, 1406, 1406, 1406, 1406, 1406, 1406, 1406, 1406, 1406, 1406, 1406, 1406, 1406, 1406, 1406, 1406, 1406, 1406, 1406, 1406, 1406, 1406, 1406, 1406, 1406, 1406, 1406, 1406]	[92.39, 93.66, 93.66, 93.66, 93.66, 93.66, 93.66, 93.66, 93.66, 93.66, 93.66, 93.66, 93.66, 93.66, 93.66, 93.66, 93.66, 93.66, 93.66, 93.66, 93.66, 93.66, 93.66, 93.66, 93.66, 93.66, 93.66, 93.66, 93.66, 93.66, 93.66, 93.66, 93.66, 93.66, 93.66, 93.66, 93.66, 93.66, 93.66, 93.66, 93.66, 93.66, 93.66, 93.66, 93.66, 93.66, 93.66, 93.66, 93.66]	TAGGGAATCTTCCGCAATGGGCGAAAGCCTGACGGAGCAACGCCGCGTGAGTGATGAAGGTTCTCGGATCGTAAAGCTCTGTTGCCAGGGAAGAACGTCTCTTAGAGTAACTGCTAAGAGAGTGACGGTACCTGAGAAGAAAGCCCCGGCTAACTACGTGCCAGCAGCCGCGGTAATACGTAGGGGGCAAGCGTTGTCCGGAATTATTGGGCGTAAAGCGCGCGCAGGCGGTCATTTAAGTTGGGTGTTTAACCCCAGGGCTCAACCCTGGGTCGCAT	150410886624.1.1_6_459;150410886624.1.10_6_187;150410886624.1.2_6_280;150410886624.1.7_6_225;150410886634.1.1_4_3844;150410886634.1.10_4_1742;150410886634.1.2_4_2259;150410886634.1.7_4_1870;150410886685.1.1_5_106;150410886685.1.10_7_34;150410886685.1.2_10_41;150410886685.1.7_7_43;150410886687.1.1_6_2492;150410886687.1.10_6_1049;150410886687.1.2_6_1495;150410886687.1.7_6_1174;150410886688.1.1_9_40…
oligotype_138_24094	species	Enterobacter asburiae	61645	['Bacteria', 'Proteobacteria', 'Gammaproteobacteria', 'Enterobacterales', 'Enterobacteriaceae', 'Enterobacter', 'Enterobacter asburiae']	[2, 1224, 1236, 91347, 543, 547, 61645]	[61645]	['Enterobacter asburiae']	['NC_015968_06', 'NC_015968_05', 'NC_015968_04', 'NC_015968_03']	[61645, 61645, 61645, 61645]	[100.0, 100.0, 100.0, 100.0]	TGGGGAATATTGCACAATGGGCGCAAGCCTGATGCAGCCATGCCGCGTGTATGAAGAAGGCCTTCGGGTTGTAAAGTACTTTCAGCGAGGAGGAAGGCATTAAGGTTAATAACCTTAGTGATTGACGTTACTCGCAGAAGAAGCACCGGCTAACTCCGTGCCAGCAGCCGCGGTAATACGGAGGGTGCAAGCGTTAATCGGAATTACTGGGCGTAAAGCGCACGCAGGCGGTCTGTCAAGTCGGATGTGAAATCCCCGGGCTCAACCTGGGAACTGCA	150410886610.1.6_8_598;150410886614.1.1_7_53;150410886628.1.1_5_24;150410886628.1.2_2_17;150410886640.1.1_53_55;150410886640.1.10_49_25;150410886640.1.7_37_33;150410886724.1.6_8_17;150410886735.1.1_9_17;150410886742.1.1_12_27;150410886756.1.1_3_6261;150410886756.1.10_3_2692;150410886756.1.2_3_4007;150410886756.1.7_3_2831;150410886758.1.1_6_10;150410886759.1.1_5_1218;150410886759.1.10_5_527;150410…
oligotype_139_23965	species	Peptoniphilus lacrimalis	33031	['Bacteria', 'Firmicutes', 'Tissierellia', 'Tissierellales', 'Peptoniphilaceae', 'Peptoniphilus', 'Peptoniphilus lacrimalis']	[2, 1239, 1737404, 1737405, 1570339, 162289, 33031]	[33031]	['Peptoniphilus lacrimalis']	['ref|NZ_ADDO00000000|']	[33031]	[100.0]	TGGGGAATATTGCACAATGGGGGAAACCCTGATGCAGCGACGCCGCGTGAGCGAAGAAGGCCTTCGGGTCGTAAAGCTCTTTTATATGGGAAGATAATGACGGTACCATAAGAAAAAGCCCCGGCTAACTACGTGCCAGCAGCCGCGGTAATACGTAGGGGGCTAGCGTTGTCCGGAATCACTGGGCGTAAAGGGTTCGCAGGCGGCAATGCAAGTCAGATGTAAAAGGCAAAGGCTCAACCTTTGTAAGCATCTGAAACTGTATAGCTTGAGAAGTG	150410886607.1.1_10_1291;150410886607.1.10_10_538;150410886607.1.2_10_861;150410886607.1.6_5_477;150410886607.1.7_10_540;150410886610.1.1_2_2407;150410886610.1.10_2_976;150410886610.1.2_2_1643;150410886610.1.7_2_1030;150410886638.1.6_12_159;150410886644.1.1_44_18;150410886644.1.2_37_13;150410886644.1.7_40_10;150410886693.1.1_35_100;150410886693.1.10_38_42;150410886693.1.2_28_73;150410886693.1.7_3…
oligotype_140_23688	species	Peptoniphilus rhinitidis	1175452	['Bacteria', 'Firmicutes', 'Tissierellia', 'Tissierellales', 'Peptoniphilaceae', 'Peptoniphilus', 'Peptoniphilus rhinitidis']	[2, 1239, 1737404, 1737405, 1570339, 162289, 1175452]	[1175452]	['Peptoniphilus rhinitidis']	['ref|NZ_BAEW00000000|']	[1175452]	[100.0]	TGGGGAATATTGCACAATGGAGGGAACTCTGATGCAGCGACGCCGCGTGAACGAAGAAGGCTTTCGAGTCGTAAAGTTCTTTTATATGGGAAGATAATGACGGTACCATAAGAAAAAGCCCCGGCTAACTACGTGCCAGCAGCCGCGGTAATACGTAGGGGGCTAGCGTTGTCCGGAATCACTGGGCGTAAAGGGTTCGCAGGCGGAAATGCAAGTCAGATGTAAAAGGCAGTAGCTTAACTACTGTAAGCATTTGAAACTGCATATCTTGAGAAGAG	150410886607.1.1_7_3598;150410886607.1.10_7_1592;150410886607.1.2_6_2624;150410886607.1.6_3_691;150410886607.1.7_7_1577;150410886609.1.1_4_2404;150410886609.1.10_4_1049;150410886609.1.2_4_1790;150410886609.1.7_4_1090;150410886610.1.1_18_442;150410886610.1.10_17_189;150410886610.1.2_13_321;150410886610.1.7_18_186;150410886615.1.1_28_11;150410886615.1.2_15_17;150410886615.1.7_16_10;150410886651.1.6…
oligotype_141_22341	family	Paenibacillaceae	186822	['Bacteria', 'Firmicutes', 'Bacilli', 'Bacillales', 'Paenibacillaceae']	[2, 1239, 91061, 1385, 186822]	[]	[]	['ref|NZ_AGIP00000000|', 'ref|NZ_AGFX00000000|', 'NC_016641_09', 'NC_016641_08', 'NC_016641_07', 'NC_016641_06', 'NC_016641_05', 'NC_016641_04', 'NC_016641_03', 'NC_016641_02', 'NC_016641_01', 'NC_014622_14', 'NC_014622_13', 'NC_014622_12', 'NC_014622_11', 'NC_014622_10', 'NC_014622_09', 'NC_014622_08', 'NC_014622_07', 'NC_014622_06', 'NC_014622_04', 'NC_014622_03', 'NC_014622_02', 'NC_014622_01'…	[228574, 59893, 159743, 159743, 159743, 159743, 159743, 159743, 159743, 159743, 159743, 1406, 1406, 1406, 1406, 1406, 1406, 1406, 1406, 1406, 1406, 1406, 1406, 1406, 1406, 1406, 1406, 1406, 1406, 1406, 1406, 1406, 1406, 1406, 1406, 1406, 1406, 1406, 1406, 1406, 1406, 1406, 1406, 1406, 1406, 1406, 1406, 1406, 1406]	[90.82, 93.06, 93.06, 93.06, 93.06, 93.06, 93.06, 93.06, 93.06, 93.06, 93.06, 93.06, 93.06, 93.06, 93.06, 93.06, 93.06, 93.06, 93.06, 93.06, 93.06, 93.06, 93.06, 93.06, 93.06, 93.06, 93.06, 93.06, 93.06, 93.06, 93.06, 93.06, 93.06, 93.06, 93.06, 93.06, 93.06, 93.06, 93.06, 93.06, 93.06, 93.06, 93.06, 93.06, 93.06, 93.06, 93.06, 93.06, 93.06]	TAGGGAATCTTCCGCAATGGGCGAAAGCCTGACGGAGCAACGCCGCGTGAGTGATGAAGGTTTTCGGATCGTAAAGCTCTGTTGCCAGGGAAGAACGTCTCTTAGAGTAACTGCTAAGAGAGTGACGGTACCTGAGAAGAAAGCCCCGGCTAACTACGTGCCAGCAGCCGCGGTAATACGTAGGGGGCAAGCGTTGTCCGGAATTATTGGGCGTAAAGCGCGCGCAGGCGGTCATTTAAGTTGGGTGTTTAACCCCAGGGCTCAACCCTGGGTCGCATCCAAA	150410886630.1.14_6_194;150410886630.1.3_7_59;150410886630.1.5_7_27;150410886689.1.11_4_967;150410886689.1.12_4_1627;150410886689.1.13_4_838;150410886689.1.14_5_7629;150410886689.1.3_4_2987;150410886689.1.4_4_2947;150410886689.1.5_4_1054;150410886689.1.8_4_2012;150410886689.1.9_5_2000
oligotype_142_21998	species	Novosphingobium pentaromativorans	205844	['Bacteria', 'Proteobacteria', 'Alphaproteobacteria', 'Sphingomonadales', 'Sphingomonadaceae', 'Novosphingobium', 'Novosphingobium pentaromativorans']	[2, 1224, 28211, 204457, 41297, 165696, 205844]	[205844]	['Novosphingobium pentaromativorans']	['ref|NZ_AGFM00000000|']	[205844]	[99.65]	TGGGGAATATTGGACAATGGGCGCAAGCCTGATCCAGCAATGCCGCGTGAGTGATGAAGGCCTTAGGGTTGTAAAGCTCTTTTACCAGGGATGATAATGACAGTACCTGGAGAATAAGCTCCGGCTAACTCCGTGCCAGCAGCCGCGGTAATACGGAGGGAGCTAGCGTTGTTCGGAATTACTGGGCGTAAAGCGCGCGTAGGCGGTTACTCAAGTCAGAGGTGAAAGCCCGGGGCTCAACCCCGGAACTGCCTTTGAAACTAGGTGACTAGAATCTTGGAGA	150410886619.1.11_2_981;150410886619.1.12_2_1594;150410886619.1.13_1_881;150410886619.1.14_2_7020;150410886619.1.3_1_2962;150410886619.1.4_1_3205;150410886619.1.5_2_1296;150410886619.1.8_1_1898;150410886619.1.9_1_2111;150410886782.1.14_15_38;150410886782.1.4_15_12
oligotype_143_21960	family	Enterobacteriaceae	543	['Bacteria', 'Proteobacteria', 'Gammaproteobacteria', 'Enterobacterales', 'Enterobacteriaceae']	[2, 1224, 1236, 91347, 543]	[546, 550, 133448]	['Citrobacter freundii', 'Enterobacter cloacae', 'Citrobacter youngae']	['ref|NZ_ABWL00000000|', 'ref|NZ_ADLG00000000|', 'NC_014618_05', 'NC_014618_03']	[133448, 546, 550, 550]	[99.28, 99.28, 99.28, 99.28]	TGGGGAATATTGCACAATGGGCGCAAGCCTGATGCAGCCATGCCGCGTGTATGAAGAAGGCCTTCGGGTTGTAAAGTACTTTCAGCGAGGAGGAAGGCGTTGTGGTTAATAACCGCAGCGATTGACGTTACTCGCAGAAGAAGCACCGGCTAACTCCGTGCCAGCAGCCGCGGTAATACGGAGGGTGCAAGCGTTAATCGGAATTACTGGGCGTAAAGCGCACGCAGGCGGTCTGTCAAGTCGGATGTGAAATCCCCGGGCTCAACCTGGGAACTGCA	150410886610.1.6_5_1199;150410886628.1.1_2_34;150410886628.1.2_3_14;150410886735.1.1_13_12;150410886756.1.1_1_7599;150410886756.1.10_2_3149;150410886756.1.2_2_4635;150410886756.1.7_1_3426;150410886759.1.1_11_320;150410886759.1.10_11_119;150410886759.1.2_11_175;150410886759.1.7_10_148;150410886765.1.1_20_19;150410886774.1.1_10_467;150410886774.1.10_11_169;150410886774.1.2_11_268;150410886774.1.7_1…
oligotype_144_21787	family	Enterobacteriaceae	543	['Bacteria', 'Proteobacteria', 'Gammaproteobacteria', 'Enterobacterales', 'Enterobacteriaceae']	[2, 1224, 1236, 91347, 543]	[571, 54736, 69218, 470934]	['Klebsiella oxytoca', 'Salmonella bongori', 'Enterobacter cancerogenus', 'Pantoea vagans']	['NC_014562_05', 'NC_014562_04', 'NC_014562_03', 'NC_014562_02', 'ref|NZ_AMPJ00000000|', 'ref|NZ_ABWM00000000|', 'NC_015761_02']	[470934, 470934, 470934, 470934, 571, 69218, 54736]	[97.59, 97.59, 97.59, 97.59, 97.88, 97.88, 97.88]	TGGGGAATATTGCACAATGGGCGCAAGCCTGATGCAGCCATGCCGCGTGTATGAAGAAGGCCTTCGGGTTGTAAAGTACTTTCAGCGGGGAGGAAGGCGACGCGGTTAATAACCGGGTCGATTGACGTTACCCGCAGAAGAAGCACCGGCTAACTCCGTGCCAGCAGCCGCGGTAATACGGAGGGTGCAAGCGTTAATCGGAATTACTGGGCGTAAAGCGCACGCAGGCGGTCTGTCAAGTCGGATGTGAAATCCCCGGGCTTAACCTGGGAACTGCATTCGA	150410886633.1.11_4_979;150410886633.1.12_4_1485;150410886633.1.13_4_907;150410886633.1.14_4_7335;150410886633.1.3_4_2863;150410886633.1.4_4_3082;150410886633.1.5_4_1048;150410886633.1.8_4_2000;150410886633.1.9_4_2061;150410886761.1.14_8_27
oligotype_145_21511	genus	Bacillus	1386	['Bacteria', 'Firmicutes', 'Bacilli', 'Bacillales', 'Bacillaceae', 'Bacillus']	[2, 1239, 91061, 1385, 186817, 1386]	[]	[]	['NC_006322_05', 'NC_006322_04', 'NC_006322_03', 'NC_006322_01', 'NC_006270_05', 'NC_006270_04', 'NC_006270_03', 'NC_006270_01']	[1402, 1402, 1402, 1402, 1402, 1402, 1402, 1402]	[96.15, 96.15, 96.15, 96.15, 96.15, 96.15, 96.15, 96.15]	TAGGGAATCTTCCGCAATGGACGAAAGTCTGACGGAGCAACGCCGCGTGAGTGATGAAGGTTTTCGGATCGTAAAACTCTGTTGTCAGGGAAGAACAAGTACCGGAGTAACTGCCGGTACCTTGACGGTACCTGACCAGAAAGCCACGGCTAACTACGTGCCAGCAGCCGCGGTAATACGTAGGTGGCAAGCGTTGTCCGGAATTATTGGGCGTAAAGCGCGCGCAGGCGGTTCCTTAAGTCTGATGTGAAAGCCCCCGGCTCAACCGGGGAGGGTCATTGGA	150410886653.1.11_4_941;150410886653.1.12_4_1734;150410886653.1.13_6_402;150410886653.1.14_4_9163;150410886653.1.3_4_2376;150410886653.1.4_5_1643;150410886653.1.5_7_191;150410886653.1.8_4_1581;150410886653.1.9_4_1360;150410886767.1.11_8_35;150410886767.1.12_8_73;150410886767.1.13_10_17;150410886767.1.14_8_372;150410886767.1.3_8_95;150410886767.1.4_9_74;150410886767.1.5_12_12;150410886767.1.8_9_63…
oligotype_146_21237	species	Ruminococcus gnavus	33038	['Bacteria', 'Firmicutes', 'Clostridia', 'Clostridiales', 'Lachnospiraceae', 'Blautia', 'Ruminococcus gnavus']	[2, 1239, 186801, 186802, 186803, 572511, 33038]	[33038]	['Ruminococcus gnavus']	['ref|NZ_AAYG00000000|']	[33038]	[100.0]	TGGGGAATATTGCACAATGGGGGAAACCCTGATGCAGCGACGCCGCGTGAGCGATGAAGTATTTCGGTATGTAAAGCTCTATCAGCAGGGAAGAAAATGACGGTACCTGACTAAGAAGCCCCGGCTAACTACGTGCCAGCAGCCGCGGTAATACGTAGGGGGCAAGCGTTATCCGGATTTACTGGGTGTAAAGGGAGCGTAGACGGCATGGCAAGCCAGATGTGAAAGCCCGGGGCTCAACCCCGGGACTGCATTTGGAACTGTCAGGCTAGAGTGTCGGAGA	150410886693.1.11_2_956;150410886693.1.12_2_1497;150410886693.1.13_3_864;150410886693.1.14_3_6977;150410886693.1.3_2_2827;150410886693.1.4_3_2895;150410886693.1.5_2_1323;150410886693.1.8_2_1916;150410886693.1.9_3_1982
oligotype_147_21083	species	Bacillus megaterium	1404	['Bacteria', 'Firmicutes', 'Bacilli', 'Bacillales', 'Bacillaceae', 'Bacillus', 'Bacillus megaterium']	[2, 1239, 91061, 1385, 186817, 1386, 1404]	[1404]	['Bacillus megaterium']	['NC_014019_08', 'NC_014019_04', 'NC_014019_03', 'NC_014019_02', 'NC_014103_03']	[1404, 1404, 1404, 1404, 1404]	[100.0, 100.0, 100.0, 100.0, 100.0]	TAGGGAATCTTCCGCAATGGACGAAAGTCTGACGGAGCAACGCCGCGTGAGTGATGAAGGCTTTCGGGTCGTAAAACTCTGTTGTTAGGGAAGAACAAGTACAAGAGTAACTGCTTGTACCTTGACGGTACCTAACCAGAAAGCCACGGCTAACTACGTGCCAGCAGCCGCGGTAATACGTAGGTGGCAAGCGTTATCCGGAATTATTGGGCGTAAAGCGCGCGCAGGCGGTTTCTTAAGTCTGATGTGAAAGCCCACGGCTCAACCGTGGAGGGTCATTGGA	150410886618.1.11_3_300;150410886618.1.12_3_419;150410886618.1.13_3_194;150410886618.1.14_3_2306;150410886618.1.3_3_722;150410886618.1.4_3_730;150410886618.1.5_3_198;150410886618.1.8_3_465;150410886618.1.9_3_479;150410886647.1.11_5_116;150410886647.1.12_5_178;150410886647.1.13_6_67;150410886647.1.14_5_805;150410886647.1.3_5_273;150410886647.1.4_6_273;150410886647.1.5_5_78;150410886647.1.8_6_205;1…
oligotype_148_20611	genus	Achromobacter	222	['Bacteria', 'Proteobacteria', 'Betaproteobacteria', 'Burkholderiales', 'Alcaligenaceae', 'Achromobacter']	[2, 1224, 28216, 80840, 506, 222]	[72556, 85698, 1147684]	['Achromobacter piechaudii', 'Achromobacter xylosoxidans', 'Achromobacter arsenitoxydans']	['ref|NZ_ACRC00000000|', 'ref|NZ_AFRQ00000000|', 'ref|NZ_AGUF00000000|', 'ref|NZ_ALJE00000000|']	[85698, 85698, 1147684, 72556]	[98.59, 98.59, 98.59, 98.59]	TGGGGAATTTTGGACAATGGGGGAAACCCTGATCCAGCCATCCCGCGTGTGCGATGAAGGCCTTCGGGTTGTAAAGCACTTTTGGCAGGAAAGAAACGTTCCGGGTTAATACCCCGGGAAACTGACGGTACCTGCAGAATAAGCACCGGCTAACTACGTGCCAGCAGCCGCGGTAATACGTAGGGTGCAAGCGTTAATCGGAATTACTGGGCGTAAAGCGTGCGCAGGCGGTTCGGAAAGAAAGATGTGAAATCCCAGAGCTTAACTTTGGAACTGCATTTTT	150410886708.1.11_2_746;150410886708.1.12_2_1090;150410886708.1.13_2_632;150410886708.1.14_2_6143;150410886708.1.3_2_2155;150410886708.1.4_2_2174;150410886708.1.5_3_749;150410886708.1.8_2_1414;150410886708.1.9_2_1502;150410886753.1.11_4_82;150410886753.1.12_4_134;150410886753.1.13_4_66;150410886753.1.14_4_546;150410886753.1.3_4_203;150410886753.1.4_4_205;150410886753.1.5_4_79;150410886753.1.8_4_1…
oligotype_149_20580	species	Citrobacter rodentium	67825	['Bacteria', 'Proteobacteria', 'Gammaproteobacteria', 'Enterobacterales', 'Enterobacteriaceae', 'Citrobacter', 'Citrobacter rodentium']	[2, 1224, 1236, 91347, 543, 544, 67825]	[67825]	['Citrobacter rodentium']	['NC_013716_07', 'NC_013716_06', 'NC_013716_05', 'NC_013716_03', 'NC_013716_02', 'NC_013716_01']	[67825, 67825, 67825, 67825, 67825, 67825]	[100.0, 100.0, 100.0, 100.0, 100.0, 100.0]	TGGGGAATATTGCACAATGGGCGCAAGCCTGATGCAGCCATGCCGCGTGTATGAAGAAGGCCTTCGGGTTGTAAAGTACTTTCAGCGGGGAGGAAGGGATTGTGGTTAATAACCGCAGTCATTGACGTTACCCGCAGAAGAAGCACCGGCTAACTCCGTGCCAGCAGCCGCGGTAATACGGAGGGTGCAAGCGTTAATCGGAATTACTGGGCGTAAAGCGCACGCAGGCGGTCTGTCAAGTCGGATGTGAAATCCCCGGGCTCAACCTGGGAACTGCA	150410886693.1.1_1_8329;150410886693.1.10_1_3368;150410886693.1.2_1_5065;150410886693.1.7_1_3818
oligotype_150_20579	species	Escherichia coli	562	['Bacteria', 'Proteobacteria', 'Gammaproteobacteria', 'Enterobacterales', 'Enterobacteriaceae', 'Escherichia', 'Escherichia coli']	[2, 1224, 1236, 91347, 543, 561, 562]	[562]	['Escherichia coli']	['ref|NZ_AHOX00000000|', 'ref|NZ_AFST00000000|', 'ref|NZ_AFVE00000000|', 'ref|NZ_AFVB00000000|', 'ref|NZ_AFUZ00000000|', 'ref|NZ_AFUY00000000|', 'ref|NZ_AFRK00000000|', 'ref|NZ_AFRL00000000|', 'ref|NZ_ADWT00000000|', 'ref|NZ_ADWU00000000|', 'ref|NZ_ANUT00000000|', 'ref|NZ_ANUR00000000|', 'ref|NZ_ANWA00000000|', 'ref|NZ_ANTY00000000|', 'ref|NZ_ANTW00000000|', 'ref|NZ_ANTU00000000|', 'ref|NZ_ANTN00…	[562, 562, 562, 562, 562, 562, 562, 562, 562, 562, 562, 562, 562, 562, 562, 562, 562, 562, 562, 562, 562, 562, 562, 562, 562, 562, 562, 562, 562, 562, 562, 562, 562, 562, 562, 562, 562, 562, 562, 562, 562]	[100.0, 100.0, 100.0, 100.0, 100.0, 100.0, 100.0, 100.0, 100.0, 100.0, 100.0, 100.0, 100.0, 100.0, 100.0, 100.0, 100.0, 100.0, 100.0, 100.0, 100.0, 100.0, 100.0, 100.0, 100.0, 100.0, 100.0, 100.0, 100.0, 100.0, 100.0, 100.0, 100.0, 100.0, 100.0, 100.0, 100.0, 100.0, 100.0, 100.0, 100.0]	TGGGGAATATTGCACAATGGGCGCAAGCCTGATGCAGCCATGCCGCGTGTATGAAGAAGGCCTTCGGGTTGTAAAGTACTTTCAGCGGGGAGGAAGGGAGTAAAGTTAATACCTTTACTCATTGACGTTACCCGCAGAAGAAGCACCGGCTAACTCCGTGCCAGCAGCCGCGGTAATACGGAGGGTGCAAGCGTTAATCGGAATTACTGGGCGTAAAGCGCACGCAGGCGGTTTGTTAAGTCAGATGTGAAATCCCCGGGCTCAACCTGGGAACTGCATCTGA	150410886607.1.11_9_855;150410886607.1.12_9_1456;150410886607.1.13_9_714;150410886607.1.14_9_6857;150410886607.1.3_9_2503;150410886607.1.4_9_2523;150410886607.1.5_12_549;150410886607.1.8_9_1714;150410886607.1.9_9_1757;150410886640.1.11_32_88;150410886640.1.12_49_133;150410886640.1.13_27_77;150410886640.1.14_28_745;150410886640.1.3_28_257;150410886640.1.8_31_167;150410886640.1.9_26_184
oligotype_151_19573	order	Tissierellales	1737405	['Bacteria', 'Firmicutes', 'Tissierellia', 'Tissierellales']	[2, 1239, 1737404, 1737405]	[]	[]	['ref|NZ_AGBB00000000|']	[33030]	[83.65]	TGGGGAATTTTGCACAATGGAGGAAACTCTGATGCAGCGACGCCGCGTGAACGAAGAAGGTCTTCGGATTGTAAAGTTCTGTCCTGGGTGAAGATAATGACGGTAACTCAGGAGGAAGCCCCGGCTAACTACGTGCCAGCAGCCGCGGTAATACGTAGGGGGCGAGCGTTGTTCGGAATTATTGGGCGTAAAGGGTACGTAGGCGGTTTGTTAAGTTTGGCGTTAAATCACGGGGCTCAACCCCGTTCAGCGTTGAAAACTGGCAAACTTGAGTAGTAGAGGG	150410886607.1.11_18_67;150410886607.1.12_17_101;150410886607.1.13_19_61;150410886607.1.14_16_498;150410886607.1.3_17_214;150410886607.1.4_19_200;150410886607.1.5_21_80;150410886607.1.8_18_137;150410886607.1.9_18_135;150410886610.1.11_5_351;150410886610.1.12_5_492;150410886610.1.13_5_297;150410886610.1.14_5_2425;150410886610.1.3_5_1035;150410886610.1.4_5_997;150410886610.1.5_5_442;150410886610.1.…
oligotype_152_19248	genus	Paenibacillus	44249	['Bacteria', 'Firmicutes', 'Bacilli', 'Bacillales', 'Paenibacillaceae', 'Paenibacillus']	[2, 1239, 91061, 1385, 186822, 44249]	[]	[]	['NC_016935_12', 'NC_016935_10', 'NC_016935_06', 'NC_016935_02']	[61624, 61624, 61624, 61624]	[95.71, 95.71, 95.71, 95.71]	TAGGGAATCTTCCGCAATGGGCGAAAGCCTGACGGAGCAATGCCGCGTGAGTGATGAAGGTTTTCGGATCGTAAAGCTCTGTTGCCAGGGAAGAACGCTTGGGAGAGTAACTGCTCTCAAGGTGACGGTACCTGAGAAGAAAGCCCCGGCTAACTACGTGCCAGCAGCCGCGGTAATACGTAGGGGGCAAGCGTTGTCCGGAATTATTGGGCGTAAAGCGCGCGCAGGCGGTCATTTAAGTCTGGTGTTTAATCCCGGGGCTCAACCCCGGATCGCAC	150410886653.1.1_4_6352;150410886653.1.10_3_2717;150410886653.1.2_3_3799;150410886653.1.7_4_3009;150410886654.1.6_11_19;150410886708.1.6_4_2854;150410886716.1.1_16_85;150410886716.1.10_15_44;150410886716.1.2_16_48;150410886716.1.7_15_44;150410886728.1.2_28_277
oligotype_153_19201	genus	Bacillus	1386	['Bacteria', 'Firmicutes', 'Bacilli', 'Bacillales', 'Bacillaceae', 'Bacillus']	[2, 1239, 91061, 1385, 186817, 1386]	[]	[]	['ref|NZ_AHIF00000000|', 'NC_006322_07', 'NC_006322_06', 'NC_006322_02', 'NC_006270_07', 'NC_006270_06', 'NC_006270_02']	[1402, 1402, 1402, 1402, 1402, 1402, 1402]	[97.88, 97.88, 97.88, 97.88, 97.88, 97.88, 97.88]	TAGGGAATCTTCCGCAATGGACGAAAGTCTGACGGAGCAACGCCGCGTGAGTGAAGAAGGTTTTCGGATCGTAAAACTCTGTTGTTAGGGAAGAACAAGTGCCGTTCGAATAGGGCGGCGCCTTGACGGTACCTAACCAGAAAGCCACGGCTAACTACGTGCCAGCAGCCGCGGTAATACGTAGGTGGCAAGCGTTGTCCGGAATTATTGGGCGTAAAGCGCGCGCAGGTGGTTTCTTAAGTCTGATGTGAAAGCCCACGGCTCAACCGTGGAGGGTCATTGG	150410886639.1.11_3_728;150410886639.1.12_2_1184;150410886639.1.13_4_667;150410886639.1.14_2_5377;150410886639.1.3_3_2168;150410886639.1.4_3_2287;150410886639.1.5_4_1173;150410886639.1.8_3_1506;150410886639.1.9_4_1476;150410886767.1.11_5_116;150410886767.1.12_5_199;150410886767.1.13_4_111;150410886767.1.14_5_829;150410886767.1.3_5_354;150410886767.1.4_4_371;150410886767.1.5_3_200;150410886767.1.8…
oligotype_154_19101	genus	Bacillus	1386	['Bacteria', 'Firmicutes', 'Bacilli', 'Bacillales', 'Bacillaceae', 'Bacillus']	[2, 1239, 91061, 1385, 186817, 1386]	[]	[]	['NC_017139_11', 'NC_017138_09', 'NC_017138_08', 'NC_017138_07', 'NC_017138_06', 'NC_017138_03', 'NC_017138_02', 'NC_017138_01', 'NC_014019_11', 'NC_014019_10', 'NC_014019_09', 'NC_014019_07', 'NC_014019_06', 'NC_014103_11', 'NC_014103_09', 'NC_014103_07', 'NC_014103_06', 'NC_014103_05', 'NC_014103_04', 'NC_014103_01']	[1404, 1404, 1404, 1404, 1404, 1404, 1404, 1404, 1404, 1404, 1404, 1404, 1404, 1404, 1404, 1404, 1404, 1404, 1404, 1404]	[96.76, 96.76, 96.76, 96.76, 96.76, 96.76, 96.76, 96.76, 96.76, 96.76, 96.76, 96.76, 96.76, 96.76, 96.76, 96.76, 96.76, 96.76, 96.76, 96.76]	TAGGGAATCTTCGGCAATGGGCGAAAGCCTGACCGAGCAACGCCGCGTGAGCGATGAAGGCCTTCGGGTCGTAAAGCTCTGTTGTTAGAGAAGAACAAGTACGAGAGTAACTGCTCGTACCTTGACGGTACCTAACCAGAAAGCCACGGCTAACTACGTGCCAGCAGCCGCGGTAATACGTAGGTGGCAAGCGTTATCCGGAATTATTGGGCGTAAAGCGCGCGCAGGCGGTCTCTTAAGTCTGATGTGAAAGCCCACGGCTCAACCGTGGAGGGTCA	150410886617.1.6_2_5373;150410886649.1.1_10_11;150410886687.1.1_4_5612;150410886687.1.10_4_2289;150410886687.1.2_4_3337;150410886687.1.7_4_2479
oligotype_155_18682	genus	Bacillus	1386	['Bacteria', 'Firmicutes', 'Bacilli', 'Bacillales', 'Bacillaceae', 'Bacillus']	[2, 1239, 91061, 1385, 186817, 1386]	[]	[]	['NC_006322_05', 'NC_006322_04', 'NC_006322_03', 'NC_006322_01', 'NC_006270_05', 'NC_006270_04', 'NC_006270_03', 'NC_006270_01']	[1402, 1402, 1402, 1402, 1402, 1402, 1402, 1402]	[96.08, 96.08, 96.08, 96.08, 96.08, 96.08, 96.08, 96.08]	TAGGGAATCTTCCGCAATGGACGAAAGTCTGACGGAGCAACGCCGCGTGAGTGATGAAGGTTTTCGGATCGTAAAACTCTGTTGTCAGGGAAGAACAAGTACCGGAGTAACTGCCGGTACCTTGACGGTACCTGACCAGAAAGCCACGGCTAACTACGTGCCAGCAGCCGCGGTAATACGTAGGTGGCAAGCGTTGTCCGGAATTATTGGGCGTAAAGCGCGCGCAGGCGGTTCCTTAAGTCTGATGTGAAAGCCCCCGGCTCAACCGGGGAGGGTCA	150410886653.1.1_2_8351;150410886653.1.10_4_2560;150410886653.1.2_4_1933;150410886653.1.7_2_4044;150410886767.1.1_7_331;150410886767.1.10_8_90;150410886767.1.2_12_95;150410886767.1.7_6_167;150410886784.1.1_3_546;150410886784.1.10_3_181;150410886784.1.2_3_141;150410886784.1.7_3_243
oligotype_156_18645	genus	Kocuria	57493	['Bacteria', 'Actinobacteria', 'Actinobacteria', 'Micrococcales', 'Micrococcaceae', 'Kocuria']	[2, 201174, 1760, 85006, 1268, 57493]	[]	[]	['ref|NZ_ANHZ00000000|']	[71999]	[97.49]	TGGGGAATATTGCACAATGGGCGCAAGCCTGATGCAGCGACGCCGCGTGAGGGATGACGGCCTTCGGGTTGTAAACCTCTTTCAGCAGGGGAGAAGCGAAAGTGACGGTACCTGCAGAAGAAGCGCCGGCTAACTACGTGCCAGCAGCCGCGGTAATACGTAGGGCGCGAGCGTTGTCCGGAATTATTGGGCGTAAAGAGCTTGTAGGCGGTTTGTCGCGTCTGCTGTGAAAGCCCGGGGCTTAACCCCGGGTTTGCAGTGGGTACGGGCAGACTAGA	150410886605.1.1_2_7706;150410886605.1.10_2_3522;150410886605.1.2_2_3623;150410886605.1.7_2_3713;150410886732.1.2_68_81
oligotype_157_18561	species	Massilia timonae	47229	['Bacteria', 'Proteobacteria', 'Betaproteobacteria', 'Burkholderiales', 'Oxalobacteraceae', 'Massilia', 'Massilia timonae']	[2, 1224, 28216, 80840, 75682, 149698, 47229]	[47229]	['Massilia timonae']	['ref|NZ_AGZI00000000|']	[47229]	[99.28]	TGGGGAATTTTGGACAATGGGCGCAAGCCTGATCCAGCAATGCCGCGTGAGTGAAGAAGGCCTTCGGGTTGTAAAGCTCTTTTGTCAGGGAAGAAACGGCTGTGGCTAATATCCACGGCTAATGACGGTACCTGAAGAATAAGCACCGGCTAACTACGTGCCAGCAGCCGCGGTAATACGTAGGGTGCAAGCGTTAATCGGAATTACTGGGCGTAAAGCGTGCGCAGGCGGTTTTGTAAGTCTGTCGTGAAATCCCCGGGCTCAACCTGGGAATTGCG	150410886614.1.1_5_68;150410886614.1.10_8_14;150410886614.1.2_6_20;150410886614.1.7_5_23;150410886619.1.1_8_277;150410886619.1.10_8_83;150410886619.1.2_8_79;150410886619.1.7_8_163;150410886623.1.1_1_3031;150410886623.1.10_2_1071;150410886623.1.2_3_1046;150410886623.1.7_1_1637;150410886624.1.1_4_741;150410886624.1.10_5_279;150410886624.1.2_5_285;150410886624.1.7_3_403;150410886650.1.6_2_23;1504108…
oligotype_158_17865	genus	Streptococcus	1301	['Bacteria', 'Firmicutes', 'Bacilli', 'Lactobacillales', 'Streptococcaceae', 'Streptococcus']	[2, 1239, 91061, 186826, 1300, 1301]	[1303, 1305, 28037, 45634, 68892]	['Streptococcus oralis', 'Streptococcus sanguinis', 'Streptococcus mitis', 'Streptococcus cristatus', 'Streptococcus infantis']	['ref|NZ_AEPO00000000|', 'ref|NZ_ADMV00000000|', 'ref|NZ_AJKQ00000000|', 'ref|NZ_AFUU00000000|', 'ref|NZ_AFNM00000000|', 'ref|NZ_AICT00000000|', 'ref|NZ_AJKP00000000|', 'ref|NZ_ALCH00000000|', 'ref|NZ_AEDV00000000|', 'ref|NZ_AJJL00000000|', 'ref|NZ_AICU00000000|', 'ref|NZ_AFQV00000000|', 'ref|NZ_AFQT00000000|', 'ref|NZ_AEDX00000000|', 'ref|NZ_AFUB00000000|', 'ref|NZ_AFUO00000000|', 'ref|NZ_AEEN00…	[1305, 1303, 1303, 1303, 1303, 1303, 1303, 28037, 28037, 28037, 28037, 28037, 28037, 28037, 28037, 28037, 28037, 68892, 68892, 68892, 68892, 45634, 45634, 1303, 1303, 1303, 1303, 28037, 28037, 28037, 28037]	[100.0, 100.0, 100.0, 100.0, 100.0, 100.0, 100.0, 100.0, 100.0, 100.0, 100.0, 100.0, 100.0, 100.0, 100.0, 100.0, 100.0, 100.0, 100.0, 100.0, 100.0, 100.0, 100.0, 100.0, 100.0, 100.0, 100.0, 100.0, 100.0, 100.0, 100.0]	TAGGGAATCTTCGGCAATGGACGGAAGTCTGACCGAGCAACGCCGCGTGAGTGAAGAAGGTTTTCGGATCGTAAAGCTCTGTTGTAAGAGAAGAACGAGTGTGAGAGTGGAAAGTTCACACTGTGACGGTATCTTACCAGAAAGGGACGGCTAACTACGTGCCAGCAGCCGCGGTAATACGTAGGTCCCGAGCGTTGTCCGGATTTATTGGGCGTAAAGCGAGCGCAGGCGGTTAGATAAGTCTGAAGTTAAAGGCTGTGGCTTAACCATAGTACGCT	150410886601.1.6_12_25;150410886606.1.6_3_187;150410886609.1.6_2_19;150410886610.1.6_1_5522;150410886611.1.6_1_62;150410886612.1.6_9_44;150410886613.1.1_3_106;150410886613.1.10_4_36;150410886613.1.2_5_28;150410886613.1.6_4_627;150410886613.1.7_3_42;150410886614.1.1_14_37;150410886614.1.6_1_21;150410886614.1.7_8_13;150410886617.1.1_3_104;150410886617.1.10_3_31;150410886617.1.2_11_22;150410886617.1…
oligotype_159_17430	genus	Pantoea	53335	['Bacteria', 'Proteobacteria', 'Gammaproteobacteria', 'Enterobacterales', 'Enterobacteriaceae', 'Pantoea']	[2, 1224, 1236, 91347, 543, 53335]	[]	[]	['NC_014562_05', 'NC_014562_04', 'NC_014562_03']	[470934, 470934, 470934]	[98.29, 98.29, 98.29]	TGGGGAATATTGCACAATGGGCGCAAGCCTGATGCAGCCATGCCGCGTGTATGAAGAAGGCCTTCGGGTTGTAAAGTACTTTCAGCGGGGAGGAAGGCGATGCGGTTAATAACCGCGTCGATTGACGTTACCCGCAGAAGAAGCACCGGCTAACTCCGTGCCAGCAGCCGCGGTAATACGGAGGGTGCAAGCGTTAATCGGAATTACTGGGCGTAAAGCGCACGCAGGCGGTCTGTCAAGTCGGATGTGAAATCCCCGGGCTTAACCTGGGAACTGCATTCGA	150410886622.1.11_4_192;150410886622.1.12_4_315;150410886622.1.13_4_163;150410886622.1.14_4_1510;150410886622.1.3_4_607;150410886622.1.4_4_649;150410886622.1.5_2_221;150410886622.1.8_4_418;150410886622.1.9_4_428;150410886624.1.11_11_13;150410886624.1.12_11_22;150410886624.1.13_9_17;150410886624.1.14_11_98;150410886624.1.3_11_38;150410886624.1.4_9_54;150410886624.1.5_8_14;150410886624.1.8_10_31;15…
oligotype_160_17299	species	Massilia timonae	47229	['Bacteria', 'Proteobacteria', 'Betaproteobacteria', 'Burkholderiales', 'Oxalobacteraceae', 'Massilia', 'Massilia timonae']	[2, 1224, 28216, 80840, 75682, 149698, 47229]	[47229]	['Massilia timonae']	['ref|NZ_AGZI00000000|']	[47229]	[98.92]	TGGGGAATTTTGGACAATGGGCGCAAGCCTGATCCAGCAATGCCGCGTGAGTGAAGAAGGCCTTCGGGTTGTAAAGCTCTTTTGTCAGGGAAGAAACGGCTGTGGCTAATATCCACGGCTAATGACGGTACCTGAAGAATAAGCACCGGCTAACTACGTGCCAGCAGCCGCGGTAATACGTAGGGTGCAAGCGTTAATCGGAATTACTGGGCGTAAAGCGTGCGCAGGCGGTTTTGTAAGTCTGACGTGAAATCCCCGGGCTCAACCTGGGAATTGCG	150410886622.1.1_1_4716;150410886622.1.10_1_1613;150410886622.1.2_1_1649;150410886622.1.6_1_11;150410886622.1.7_1_2577;150410886681.1.6_4_61;150410886716.1.1_13_182;150410886716.1.10_13_79;150410886716.1.2_15_62;150410886716.1.7_12_115;150410886719.1.1_4_211;150410886719.1.10_4_80;150410886719.1.2_4_55;150410886719.1.7_4_102;150410886737.1.2_47_58;150410886757.1.1_3_1732;150410886757.1.10_2_671;1…
oligotype_161_17159	species	Sphingobium yanoikuyae	13690	['Bacteria', 'Proteobacteria', 'Alphaproteobacteria', 'Sphingomonadales', 'Sphingomonadaceae', 'Sphingobium', 'Sphingobium yanoikuyae']	[2, 1224, 28211, 204457, 41297, 165695, 13690]	[13690]	['Sphingobium yanoikuyae']	['ref|NZ_AFXE00000000|', 'ref|NZ_AGZU00000000|']	[13690, 13690]	[100.0, 100.0]	TAGGGAATATTGGACAATGGGCGAAAGCCTGATCCAGCAATGCCGCGTGAGTGATGAAGGCCTTAGGGTTGTAAAGCTCTTTTACCCGGGATGATAATGACAGTACCGGGAGAATAAGCTCCGGCTAACTCCGTGCCAGCAGCCGCGGTAATACGGAGGGAGCTAGCGTTGTTCGGAATTACTGGGCGTAAAGCGCACGTAGGCGGCTATTCAAGTCAGAGGTGAAAGCCCGGGGCTCAACCCCGGAACTGCCTTTGAAACTAGATAGCTTGAATCCAGGAGA	150410886613.1.14_33_11;150410886714.1.11_2_728;150410886714.1.12_2_1034;150410886714.1.13_2_641;150410886714.1.14_2_4775;150410886714.1.3_2_2011;150410886714.1.4_2_2179;150410886714.1.5_2_1130;150410886714.1.8_2_1375;150410886714.1.9_2_1577;150410886725.1.14_16_49;150410886725.1.3_14_20;150410886725.1.4_15_25;150410886725.1.5_18_10;150410886725.1.8_12_20;150410886725.1.9_13_17;150410886784.1.11_…
oligotype_162_16647	species	Parabacteroides distasonis	823	['Bacteria', 'Bacteroidetes', 'Bacteroidia', 'Bacteroidales', 'Tannerellaceae', 'Parabacteroides', 'Parabacteroides distasonis']	[2, 976, 200643, 171549, 2005525, 375288, 823]	[823]	['Parabacteroides distasonis']	['NC_009615_02', 'NC_009615_01']	[823, 823]	[100.0, 100.0]	TGAGGAATATTGGTCAATGGGCGTAAGCCTGAACCAGCCAAGTCGCGTGAGGGATGAAGGTTCTATGGATCGTAAACCTCTTTTATAAGGGAATAAAGTGCGGGACGTGTCCCGTTTTGTATGTACCTTATGAATAAGGATCGGCTAACTCCGTGCCAGCAGCCGCGGTAATACGGAGGATCCGAGCGTTATCCGGATTTATTGGGTTTAAAGGGTGCGTAGGCGGCCTTTTAAGTCAGCGGTGAAAGTCTGTGGCTCAACCATAGAATTGCCGTTGA	150410886693.1.6_44_76;150410886721.1.6_7_866;150410886747.1.1_4_2043;150410886747.1.10_4_830;150410886747.1.2_5_1392;150410886747.1.7_4_826;150410886762.1.1_4_4094;150410886762.1.10_4_1776;150410886762.1.2_4_2993;150410886762.1.7_4_1751
oligotype_163_16580	genus	Pseudomonas	286	['Bacteria', 'Proteobacteria', 'Gammaproteobacteria', 'Pseudomonadales', 'Pseudomonadaceae', 'Pseudomonas']	[2, 1224, 1236, 72274, 135621, 286]	[303, 312306]	['Pseudomonas putida', 'Pseudomonas entomophila']	['NC_015733_01', 'NC_008027_07', 'NC_008027_06', 'NC_008027_05', 'NC_008027_04', 'NC_008027_03', 'NC_008027_02', 'NC_008027_01']	[303, 312306, 312306, 312306, 312306, 312306, 312306, 312306]	[100.0, 100.0, 100.0, 100.0, 100.0, 100.0, 100.0, 100.0]	TGGGGAATATTGGACAATGGGCGAAAGCCTGATCCAGCCATGCCGCGTGTGTGAAGAAGGTCTTCGGATTGTAAAGCACTTTAAGTTGGGAGGAAGGGCAGTAAGTTAATACCTTGCTGTTTTGACGTTACCGACAGAATAAGCACCGGCTAACTCTGTGCCAGCAGCCGCGGTAATACAGAGGGTGCAAGCGTTAATCGGAATTACTGGGCGTAAAGCGCGCGTAGGTGGTTCGTTAAGTTGGATGTGAAAGCCCCGGGCTCAACCTGGGAACTGCATCCAA	150410886602.1.11_3_318;150410886602.1.12_3_538;150410886602.1.13_3_356;150410886602.1.14_3_2570;150410886602.1.3_3_1113;150410886602.1.4_3_1247;150410886602.1.5_3_696;150410886602.1.8_3_761;150410886602.1.9_3_756;150410886666.1.14_28_12;150410886674.1.14_9_14;150410886678.1.11_7_323;150410886678.1.12_8_496;150410886678.1.13_7_340;150410886678.1.14_7_2552;150410886678.1.3_7_1089;150410886678.1.4_…
oligotype_164_16473	family	Prevotellaceae	171552	['Bacteria', 'Bacteroidetes', 'Bacteroidia', 'Bacteroidales', 'Prevotellaceae']	[2, 976, 200643, 171549, 171552]	[]	[]	['ref|NZ_AFPW00000000|', 'NC_019968_05', 'NC_019960_04', 'NC_019960_03', 'NC_019960_02', 'NC_019960_01']	[52227, 52227, 52227, 52227, 52227, 52227]	[93.55, 93.55, 93.55, 93.55, 93.55, 93.55]	TGAGGAATATTGGTCAATGGGCGTTAGCCTGAACCAGCCAAGTAGCGTGCAGGAAGACGGCCCTATGGGTTGTAAACTGCTTTTATGCGGGGATAAAGTCACCCACGTGTGGGTGTTTGCAGGTACCGCATGAATAAGGACCGGCTAATTCCGTGCCAGCAGCCGCGGTAATACGGAAGGTCCGGGCGTTATCCGGATTTATTGGGTTTAAAGGGAGTGTAGGCGGCCTGTTAAGCGTGTTGTGAAATGTAGATGCTCAACATCTGAACTGCAGCGCG	150410886607.1.1_4_6287;150410886607.1.10_4_2683;150410886607.1.2_4_4673;150410886607.1.7_4_2830
oligotype_165_16331	species	Staphylococcus hominis	1290	['Bacteria', 'Firmicutes', 'Bacilli', 'Bacillales', 'Staphylococcaceae', 'Staphylococcus', 'Staphylococcus hominis']	[2, 1239, 91061, 1385, 90964, 1279, 1290]	[1290]	['Staphylococcus hominis']	['ref|NZ_ACLP00000000|', 'ref|NZ_ACRM00000000|']	[1290, 1290]	[100.0, 100.0]	TAGGGAATCTTCCGCAATGGGCGAAAGCCTGACGGAGCAACGCCGCGTGAGTGATGAAGGTCTTCGGATCGTAAAACTCTGTTATTAGGGAAGAACAAACGTGTAAGTAACTGTGCACGTCTTGACGGTACCTAATCAGAAAGCCACGGCTAACTACGTGCCAGCAGCCGCGGTAATACGTAGGTGGCAAGCGTTATCCGGAATTATTGGGCGTAAAGCGCGCGTAGGCGGTTTTTTAAGTCTGATGTGAAAGCCCACGGCTCAACCGTGGAGGGTCA	150410886614.1.1_25_14;150410886621.1.1_10_13;150410886626.1.6_6_15;150410886645.1.6_7_19;150410886653.1.6_4_28;150410886666.1.1_8_20;150410886691.1.1_13_22;150410886694.1.6_1_7305;150410886697.1.1_7_32;150410886697.1.7_6_16;150410886698.1.6_24_50;150410886700.1.6_4_19;150410886702.1.6_5_61;150410886704.1.1_2_145;150410886704.1.10_2_42;150410886704.1.2_2_67;150410886704.1.6_3_84;150410886704.1.7_…
oligotype_166_16184	species	Peptoniphilus harei	54005	['Bacteria', 'Firmicutes', 'Tissierellia', 'Tissierellales', 'Peptoniphilaceae', 'Peptoniphilus', 'Peptoniphilus harei']	[2, 1239, 1737404, 1737405, 1570339, 162289, 54005]	[54005]	['Peptoniphilus harei']	['ref|NZ_AENP00000000|']	[54005]	[100.0]	TGGGGAATATTGCACAATGGAGGGAACTCTGATGCAGCGACGCCGCGTGAACGAAGAAGGCTTTCGAGTCGTAAAGTTCTTTTATATGGGAAGATAATGACGGTACCATAAGAAAAAGCCCCGGCTAACTACGTGCCAGCAGCCGCGGTAATACGTAGGGGGCTAGCGTTGTCCGGAATCACTGGGCGTAAAGGGTTCGCAGGCGGAAATGCAAGTCAGGTGTAAAAGGCAGTAGCTTAACTACTGTAAGCATTTGAAACTGCATATCTTGAGAAGAG	150410886607.1.1_5_4815;150410886607.1.10_5_2069;150410886607.1.2_5_3422;150410886607.1.6_11_338;150410886607.1.7_5_2177;150410886610.1.1_32_197;150410886610.1.10_26_96;150410886610.1.2_29_151;150410886610.1.7_28_92;150410886618.1.6_16_28;150410886638.1.6_16_100;150410886644.1.1_35_29;150410886644.1.10_23_20;150410886644.1.2_32_22;150410886644.1.7_33_16;150410886693.1.1_29_115;150410886693.1.10_2…
oligotype_167_16184	species	Campylobacter hominis	76517	['Bacteria', 'Proteobacteria', 'Epsilonproteobacteria', 'Campylobacterales', 'Campylobacteraceae', 'Campylobacter', 'Campylobacter hominis']	[2, 1224, 29547, 213849, 72294, 194, 76517]	[76517]	['Campylobacter hominis']	['NC_009714_03', 'NC_009714_02', 'NC_009714_01']	[76517, 76517, 76517]	[100.0, 100.0, 100.0]	TAGGGAATATTGCGCAATGGGGGAAACCCTGACGCAGCAACGCCGCGTGGAGGATGACACTTTTCGGAGCGTAAACTCCTTTTATCGGGAAAGAATAATGACGGTACCCGATGAATAAGCACCGGCTAACTCCGTGCCAGCAGCCGCGGTAATACGGAGGGTGCAAGCGTTACTCGGAATCACTGGGCGTAAAGGGTGCGTAGGTGGATTATCAAGTCTCTTGTGAAATCTAATAGCTTAACTATTAAATTGCTTGGGAAACTGATAGTCTAGAGTAGGGGAG	150410886607.1.11_8_438;150410886607.1.12_8_669;150410886607.1.13_8_442;150410886607.1.14_8_3298;150410886607.1.3_8_1402;150410886607.1.4_8_1515;150410886607.1.5_7_857;150410886607.1.8_8_912;150410886607.1.9_8_944;150410886721.1.11_6_281;150410886721.1.12_7_354;150410886721.1.13_7_241;150410886721.1.14_6_1718;150410886721.1.3_7_739;150410886721.1.4_6_841;150410886721.1.5_7_455;150410886721.1.8_6_…
oligotype_168_15959	species	Methylobacterium radiotolerans	31998	['Bacteria', 'Proteobacteria', 'Alphaproteobacteria', 'Rhizobiales', 'Methylobacteriaceae', 'Methylobacterium', 'Methylobacterium radiotolerans']	[2, 1224, 28211, 356, 119045, 407, 31998]	[31998]	['Methylobacterium radiotolerans']	['NC_010510_06', 'NC_010510_05', 'NC_010505_04', 'NC_010505_03', 'NC_010505_02', 'NC_010505_01']	[31998, 31998, 31998, 31998, 31998, 31998]	[100.0, 100.0, 100.0, 100.0, 100.0, 100.0]	TGGGGAATATTGGACAATGGGCGCAAGCCTGATCCAGCCATGCCGCGTGAGTGATGAAGGCCTTAGGGTTGTAAAGCTCTTTTATCCGGGACGATAATGACGGTACCGGAGGAATAAGCCCCGGCTAACTTCGTGCCAGCAGCCGCGGTAATACGAAGGGGGCTAGCGTTGCTCGGAATCACTGGGCGTAAAGGGCGCGTAGGCGGCGTTTTAAGTCGGGGGTGAAAGCCTGTGGCTCAACCACAGAATGGCCTTCGATACTGGGACGCTTGAGTATGGTAGA	150410886603.1.11_3_19;150410886603.1.12_4_22;150410886603.1.13_3_13;150410886603.1.14_4_107;150410886603.1.3_3_49;150410886603.1.4_3_43;150410886603.1.5_3_19;150410886603.1.8_4_27;150410886603.1.9_3_29;150410886605.1.12_11_24;150410886605.1.13_11_11;150410886605.1.14_11_97;150410886605.1.3_11_40;150410886605.1.4_11_43;150410886605.1.5_12_22;150410886605.1.9_11_25;150410886606.1.14_2_20;150410886…
oligotype_169_15779	species	Corynebacterium accolens	38284	['Bacteria', 'Actinobacteria', 'Actinobacteria', 'Actinomycetales', 'Corynebacteriaceae', 'Corynebacterium', 'Corynebacterium accolens']	[2, 201174, 1760, 2037, 1653, 1716, 38284]	[38284]	['Corynebacterium accolens']	['ref|NZ_ACGD00000000|']	[38284]	[99.65]	TGGGGAATATTGCACAATGGGCGCAAGCCTGATGCAGCGACGCCGCGTGGGGGATGAAGGCCTTCGGGTTGTAAACTCCTTTCGCTAGGGACGAAGCTTTTTTGTGACGGTACCTAGATAAGAAGCACCGGCTAACTACGTGCCAGCAGCCGCGGTAATACGTAGGGTGCGAGCGTTGTCCGGAATTACTGGGCGTAAAGGGCTCGTAGGTGGTTTGTCGCGTCGTCTGTGAAATTCTGGGGCTTAACTCCGGGCGTGCAGGCGATACGGGCATAACTTGAGT	150410886609.1.11_4_698;150410886609.1.12_4_1151;150410886609.1.13_4_658;150410886609.1.14_4_5151;150410886609.1.3_4_2142;150410886609.1.4_4_2163;150410886609.1.5_4_1007;150410886609.1.8_4_1317;150410886609.1.9_4_1412;150410886654.1.14_22_13;150410886697.1.14_5_35;150410886697.1.3_10_10;150410886697.1.4_5_12;150410886697.1.5_4_10
oligotype_170_15776	genus	Massilia	149698	['Bacteria', 'Proteobacteria', 'Betaproteobacteria', 'Burkholderiales', 'Oxalobacteraceae', 'Massilia']	[2, 1224, 28216, 80840, 75682, 149698]	[]	[]	['ref|NZ_AGZI00000000|']	[47229]	[98.59]	TGGGGAATTTTGGACAATGGGCGCAAGCCTGATCCAGCAATGCCGCGTGAGTGAAGAAGGCCTTCGGGTTGTAAAGCTCTTTTGTCAGGGAAGAAACGGCTGTGGCTAATATCCACGGCTAATGACGGTACCTGAAGAATAAGCACCGGCTAACTACGTGCCAGCAGCCGCGGTAATACGTAGGGTGCAAGCGTTAATCGGAATTACTGGGCGTAAAGCGTGCGCAGGCGGTTTTGTAAGTCTGACGTGAAATCCCCGGGCTCAACCTGGGAATTGCGTTGGA	150410886622.1.11_1_460;150410886622.1.12_1_915;150410886622.1.13_2_199;150410886622.1.14_1_4711;150410886622.1.3_1_1189;150410886622.1.4_2_790;150410886622.1.5_5_44;150410886622.1.8_1_781;150410886622.1.9_1_789;150410886716.1.11_15_25;150410886716.1.12_15_37;150410886716.1.14_13_198;150410886716.1.3_16_54;150410886716.1.8_18_29;150410886716.1.9_17_27;150410886719.1.11_4_21;150410886719.1.12_4_29…
oligotype_171_15638	genus	Exiguobacterium	33986	['Bacteria', 'Firmicutes', 'Bacilli', 'Bacillales', 'Bacillales Unassigned Family', 'Exiguobacterium']	[2, 1239, 91061, 1385, 13859999, 33986]	[132920, 332410]	['Exiguobacterium antarcticum', 'Exiguobacterium sibiricum']	['NC_010556_09', 'NC_010556_08', 'NC_010556_07', 'NC_010556_06', 'NC_010556_05', 'NC_010556_04', 'NC_010556_03', 'NC_010556_02', 'NC_010556_01', 'NC_018665_08', 'NC_018665_07', 'NC_018665_02']	[332410, 332410, 332410, 332410, 332410, 332410, 332410, 332410, 332410, 132920, 132920, 132920]	[97.92, 97.92, 97.92, 97.92, 97.92, 97.92, 97.92, 97.92, 97.92, 97.92, 97.92, 97.92]	TAGGGAATCTTCCACAATGGACGAAAGTCTGATGGAGCAACGCCGCGTGAGTGATGAAGGTTTTCGGATCGTAAAACTCTGTTGTAAGGGAAGAACACGTACGAGAGGAAATGCTCGTACCTTGACGGTACCTTACGAGAAAGCCACGGCTAACTACGTGCCAGCAGCCGCGGTAATACGTAGGTGGCAAGCGTTGTCCGGAATTATTGGGCGTAAAGCGCGCGCAGGCGGCCTTTTAAGTCTGATGTGAAAGCCCCCGGCTCAACCGGGGAGGGCCA	150410886645.1.1_3_2333;150410886645.1.10_3_1001;150410886645.1.2_3_1558;150410886645.1.7_3_1128;150410886681.1.6_5_52;150410886708.1.1_10_81;150410886708.1.10_13_28;150410886708.1.2_16_31;150410886708.1.7_11_28;150410886757.1.1_2_1639;150410886757.1.10_3_619;150410886757.1.2_2_1046;150410886757.1.7_3_725;150410886772.1.1_3_507;150410886772.1.10_3_205;150410886772.1.2_2_348;150410886772.1.7_3_228…
oligotype_172_15500	genus	Acinetobacter	469	['Bacteria', 'Proteobacteria', 'Gammaproteobacteria', 'Pseudomonadales', 'Moraxellaceae', 'Acinetobacter']	[2, 1224, 1236, 72274, 468, 469]	[]	[]	['ref|NZ_AMFU00000000|', 'ref|NZ_AMTA00000000|', 'ref|NZ_AMGG00000000|', 'ref|NZ_AMFX00000000|', 'ref|NZ_AFDM00000000|', 'ref|NZ_AMDQ00000000|', 'ref|NZ_AFDL00000000|', 'ref|NZ_AFDK00000000|', 'ref|NZ_AMFY00000000|', 'ref|NZ_AMFL00000000|', 'ref|NZ_ALAL00000000|', 'ref|NZ_AMDF00000000|', 'ref|NZ_AMFS00000000|', 'ref|NZ_AMTB00000000|', 'ref|NZ_AFCZ00000000|', 'ref|NZ_AMFK00000000|', 'ref|NZ_AFDB00…	[470, 470, 470, 470, 470, 470, 470, 470, 470, 470, 470, 470, 470, 470, 470, 470, 470, 470, 470, 470, 470, 470, 470, 470, 470, 470, 470, 470, 470, 470, 470, 470, 470, 470, 470, 470, 470, 470, 470, 470, 470, 470, 470, 470, 470, 470, 470, 470, 470, 470, 470, 470, 470, 470, 470, 470, 470, 470, 470, 470, 470, 470, 470, 470, 470, 470, 470, 470, 470, 470, 470, 470, 470, 470, 470, 470, 470, 470, 470, 470…	[95.71, 95.71, 95.71, 95.71, 95.71, 95.71, 95.71, 95.71, 95.71, 95.71, 95.71, 95.71, 95.71, 95.71, 95.71, 95.71, 95.71, 95.71, 95.71, 95.71, 95.71, 95.71, 95.71, 95.71, 95.71, 95.71, 95.71, 95.71, 95.71, 95.71, 95.71, 95.71, 95.71, 95.71, 95.71, 95.71, 95.71, 95.71, 95.71, 95.71, 95.71, 95.71, 95.71, 95.71, 95.71, 95.71, 95.71, 95.71, 95.71, 95.71, 95.71, 95.71, 95.71, 95.71, 95.71, 95.71, 95.71,…	TGGGGAATATTGGACAATGGGGGGAACCCTGATCCAGCCATGCCGCGTGTGTGAAGAAGGCCTTATGGTTGTAAAGCACTTTAAGCGAGGAGGAGGGTGCTGGTATTAATACTACCAGGTACTGGACGTTACTCGCAGAATAAGCACCGGCTAACTCTGTGCCAGCAGCCGCGGTAATACAGAGGGTGCGAGCGTTAATCGGATTTACTGGGCGTAAAGCGTGCGTAGGCGGCTAATTGAGTCGGATGTGAAATCCCCGAGCTTAACTTGGGAATTGC	150410886626.1.1_14_30;150410886754.1.1_7_5975;150410886754.1.10_7_2439;150410886754.1.2_6_4351;150410886754.1.7_7_2705
oligotype_173_15373	genus	Massilia	149698	['Bacteria', 'Proteobacteria', 'Betaproteobacteria', 'Burkholderiales', 'Oxalobacteraceae', 'Massilia']	[2, 1224, 28216, 80840, 75682, 149698]	[]	[]	['ref|NZ_AGZI00000000|']	[47229]	[95.85]	TGGGGAATTTTGGACAATGGGCGCAAGCCTGATCCAGCAATGCCGCGTGAGTGAAGAAGGCCTTCGGGTTGTAAAGCTCTTTTGTCAGGGAAGAAACGGGATTGGCTAATATCCGATCCTAATGACGGTACCTGAAGAATAAGCACCGGCTAACTACGTGCCAGCAGCCGCGGTAATACGTAGGGTGCAAGCGTTAATCGGAATTACTGGGCGTAAAGCGTGCGCAGGCGGTTTTGTAAGTCTGACGTGAAATCCCCGGGCTCAACCTGGGAATTGCGTTGGG	150410886619.1.11_7_323;150410886619.1.12_8_529;150410886619.1.13_6_215;150410886619.1.14_7_3073;150410886619.1.3_7_802;150410886619.1.4_5_769;150410886619.1.5_7_108;150410886619.1.8_5_718;150410886619.1.9_7_599;150410886647.1.11_6_363;150410886647.1.12_6_714;150410886647.1.13_5_279;150410886647.1.14_6_3235;150410886647.1.3_6_900;150410886647.1.4_5_916;150410886647.1.5_8_109;150410886647.1.8_5_85…
oligotype_174_15247	species	Pantoea ananatis	553	['Bacteria', 'Proteobacteria', 'Gammaproteobacteria', 'Enterobacterales', 'Enterobacteriaceae', 'Pantoea', 'Pantoea ananatis']	[2, 1224, 1236, 91347, 543, 53335, 553]	[553]	['Pantoea ananatis']	['NC_013956_04', 'NC_017531_02', 'NC_017531_01']	[553, 553, 553]	[98.92, 98.92, 98.92]	TGGGGAATATTGCACAATGGGCGCAAGCCTGATGCAGCCATGCCGCGTGTATGAAGAAGGCCTTCGGGTTGTAAAGTACTTTCAGCGGGGAGGAAGGCGGTGAGGTTAATAACCTTGCCGATTGACGTTACCCGCAGAAGAAGCACCGGCTAACTCCGTGCCAGCAGCCGCGGTAATACGGAGGGTGCAAGCGTTAATCGGAATTACTGGGCGTAAAGCGCACGCAGGCGGTCTGTTAAGTCAGATGTGAAATCCCCGGGCTTAACCTGGGAACTGCA	150410886623.1.1_6_1736;150410886623.1.10_7_724;150410886623.1.2_7_1066;150410886623.1.7_6_785;150410886651.1.6_42_11;150410886678.1.6_6_240;150410886712.1.1_5_3272;150410886712.1.10_5_1434;150410886712.1.2_5_2156;150410886712.1.7_5_1612;150410886713.1.6_3_1793;150410886728.1.2_53_172;150410886738.1.2_14_225;150410886753.1.2_22_21
oligotype_175_15096	species	Serratia proteamaculans	28151	['Bacteria', 'Proteobacteria', 'Gammaproteobacteria', 'Enterobacterales', 'Enterobacteriaceae', 'Serratia', 'Serratia proteamaculans']	[2, 1224, 1236, 91347, 543, 613, 28151]	[28151]	['Serratia proteamaculans']	['NC_009832_02', 'NC_009832_01']	[28151, 28151]	[100.0, 100.0]	TGGGGAATATTGCACAATGGGCGCAAGCCTGATGCAGCCATGCCGCGTGTGTGAAGAAGGCCTTCGGGTTGTAAAGCACTTTCAGCGAGGAGGAAGGGTTCAGTGTTAATAGCACTGTTCATTGACGTTACTCGCAGAAGAAGCACCGGCTAACTCCGTGCCAGCAGCCGCGGTAATACGGAGGGTGCAAGCGTTAATCGGAATTACTGGGCGTAAAGCGCACGCAGGCGGTTTGTTAAGTCAGATGTGAAATCCCCGCGCTTAACGTGGGAACTGCA	150410886728.1.2_9_750;150410886729.1.2_5_613;150410886730.1.2_7_716;150410886731.1.2_4_904;150410886732.1.2_5_1226;150410886733.1.2_10_135;150410886734.1.2_3_428;150410886735.1.2_3_990;150410886736.1.2_6_487;150410886737.1.2_3_962;150410886738.1.2_8_670;150410886739.1.2_3_1022;150410886740.1.2_3_541;150410886741.1.2_3_434;150410886742.1.2_4_491;150410886743.1.2_6_493;150410886744.1.2_3_351;15041…
oligotype_176_15070	genus	Acinetobacter	469	['Bacteria', 'Proteobacteria', 'Gammaproteobacteria', 'Pseudomonadales', 'Moraxellaceae', 'Acinetobacter']	[2, 1224, 1236, 72274, 468, 469]	[28090, 40216]	['Acinetobacter lwoffii', 'Acinetobacter radioresistens']	['ref|NZ_ALIR00000000|', 'ref|NZ_ACVR00000000|', 'ref|NZ_ACPO00000000|', 'ref|NZ_BAGY00000000|', 'ref|NZ_ACPN00000000|']	[40216, 40216, 40216, 40216, 28090]	[95.42, 95.42, 95.42, 95.42, 95.42]	TGGGGAATATTGGACAATGGGGGGAACCCTGATCCAGCCATGCCGCGTGTGTGAAGAAGGCCTTTTGGTTGTAAAGCACTTTAAGCGAGGAGGAGGCGCTCTAGGATAATACCCTAGATGCGTGGACGTTACTCGCAGAATAAGCACCGGCTAACTCTGTGCCAGCAGCCGCGGTAATACAGAGGGTGCGAGCGTTAATCGGATTTACTGGGCGTAAAGCGCGCGTAGGTGGCTAATTAAGTCAAATGTGAAATCCCCGAGCTTAACTTGGGAATTGCATTCG	150410886700.1.11_9_14;150410886700.1.12_8_20;150410886700.1.14_9_79;150410886700.1.3_10_33;150410886700.1.5_7_21;150410886700.1.8_10_22;150410886700.1.9_9_22;150410886713.1.11_2_372;150410886713.1.12_2_584;150410886713.1.13_2_405;150410886713.1.14_2_2718;150410886713.1.3_2_1181;150410886713.1.4_2_1260;150410886713.1.5_2_778;150410886713.1.8_2_745;150410886713.1.9_2_865;150410886736.1.11_2_240;15…
oligotype_177_15052	species	Stenotrophomonas maltophilia	40324	['Bacteria', 'Proteobacteria', 'Gammaproteobacteria', 'Xanthomonadales', 'Xanthomonadaceae', 'Stenotrophomonas', 'Stenotrophomonas maltophilia']	[2, 1224, 1236, 135614, 32033, 40323, 40324]	[40324]	['Stenotrophomonas maltophilia']	['ref|NZ_ALOG00000000|', 'NC_010943_04', 'NC_010943_03', 'NC_010943_02', 'NC_010943_01']	[40324, 40324, 40324, 40324, 40324]	[100.0, 100.0, 100.0, 100.0, 100.0]	TGGGGAATATTGGACAATGGGCGCAAGCCTGATCCAGCCATACCGCGTGGGTGAAGAAGGCCTTCGGGTTGTAAAGCCCTTTTGTTGGGAAAGAAATCCAGCTGGCTAATACCCGGTTGGGATGACGGTACCCAAAGAATAAGCACCGGCTAACTTCGTGCCAGCAGCCGCGGTAATACGAAGGGTGCAAGCGTTACTCGGAATTACTGGGCGTAAAGCGTGCGTAGGTGGTCGTTTAAGTCCGTTGTGAAAGCCCTGGGCTCAACCTGGGAACTGCA	150410886652.1.1_5_2241;150410886652.1.10_5_980;150410886652.1.2_4_1727;150410886652.1.7_5_1040;150410886714.1.1_5_658;150410886714.1.10_5_323;150410886714.1.2_5_477;150410886714.1.7_5_310;150410886730.1.2_26_195;150410886732.1.2_30_240;150410886737.1.2_44_78;150410886742.1.2_8_381;150410886747.1.2_25_152;150410886763.1.2_26_33;150410886785.1.1_2_1144;150410886785.1.10_2_454;150410886785.1.2_2_77…
oligotype_178_14974	species	Acinetobacter lwoffii	28090	['Bacteria', 'Proteobacteria', 'Gammaproteobacteria', 'Pseudomonadales', 'Moraxellaceae', 'Acinetobacter', 'Acinetobacter lwoffii']	[2, 1224, 1236, 72274, 468, 469, 28090]	[28090]	['Acinetobacter lwoffii']	['ref|NZ_AFQY00000000|']	[28090]	[99.65]	TGGGGAATATTGGACAATGGGCGCAAGCCTGATCCAGCCATGCCGCGTGTGTGAAGAAGGCCTTTTGGTTGTAAAGCACTTTAAGCGAGGAGGAGGCTACTTGGATTAATACTCTAGGATAGTGGACGTTACTCGCAGAATAAGCACCGGCTAACTCTGTGCCAGCAGCCGCGGTAATACAGAGGGTGCGAGCGTTAATCGGATTTACTGGGCGTAAAGCGTGCGTAGGCGGCTTTTTAAGTCGGATGTGAAATCCCTGAGCTTAACTTAGGAATTGCATTCG	150410886608.1.11_6_674;150410886608.1.12_6_925;150410886608.1.13_6_639;150410886608.1.14_6_4612;150410886608.1.3_6_2034;150410886608.1.4_6_2019;150410886608.1.5_6_1302;150410886608.1.8_6_1228;150410886608.1.9_6_1377;150410886615.1.14_16_42;150410886615.1.4_22_12;150410886615.1.8_17_11;150410886615.1.9_14_12;150410886622.1.13_8_18;150410886727.1.14_14_29;150410886727.1.3_17_12;150410886727.1.4_14…
oligotype_179_14906	species	Bacteroides vulgatus	821	['Bacteria', 'Bacteroidetes', 'Bacteroidia', 'Bacteroidales', 'Bacteroidaceae', 'Bacteroides', 'Bacteroides vulgatus']	[2, 976, 200643, 171549, 815, 816, 821]	[821]	['Bacteroides vulgatus']	['ref|NZ_AGXZ00000000|', 'NC_009614_06', 'NC_009614_05', 'NC_009614_04', 'NC_009614_03']	[821, 821, 821, 821, 821]	[100.0, 100.0, 100.0, 100.0, 100.0]	TGAGGAATATTGGTCAATGGGCGAGAGCCTGAACCAGCCAAGTAGCGTGAAGGATGACTGCCCTATGGGTTGTAAACTTCTTTTATAAAGGAATAAAGTCGGGTATGGATACCCGTTTGCATGTACTTTATGAATAAGGATCGGCTAACTCCGTGCCAGCAGCCGCGGTAATACGGAGGATCCGAGCGTTATCCGGATTTATTGGGTTTAAAGGGAGCGTAGATGGATGTTTAAGTCAGTTGTGAAAGTTTGCGGCTCAACCGTAAAATTGCAGTTGATACTG	150410886640.1.11_9_185;150410886640.1.12_6_295;150410886640.1.13_8_185;150410886640.1.14_6_1446;150410886640.1.3_6_571;150410886640.1.4_6_633;150410886640.1.5_5_340;150410886640.1.8_7_379;150410886640.1.9_7_397;150410886641.1.14_19_20;150410886641.1.3_9_13;150410886693.1.11_4_478;150410886693.1.12_4_650;150410886693.1.13_4_464;150410886693.1.14_4_3427;150410886693.1.3_4_1390;150410886693.1.4_4_1…
oligotype_180_14588	genus	Staphylococcus	1279	['Bacteria', 'Firmicutes', 'Bacilli', 'Bacillales', 'Staphylococcaceae', 'Staphylococcus']	[2, 1239, 91061, 1385, 90964, 1279]	[29380, 29388]	['Staphylococcus caprae', 'Staphylococcus capitis']	['ref|NZ_ACRH00000000|', 'ref|NZ_AFTX00000000|', 'ref|NZ_ACFR00000000|']	[29380, 29388, 29388]	[100.0, 100.0, 100.0]	TAGGGAATCTTCCGCAATGGGCGAAAGCCTGACGGAGCAACGCCGCGTGAGTGAAGAAGGTCTTCGGATCGTAAAACTCTGTTATTAGGGAAGAACAAATGTGTAAGTAACTATGCACGTCTTGACGGTACCTAATCAGAAAGCCACGGCTAACTACGTGCCAGCAGCCGCGGTAATACGTAGGTGGCAAGCGTTATCCGGAATTATTGGGCGTAAAGCGCGCGTAGGCGGTTTTTTAAGTCTGATGTGAAAGCCCACGGCTCAACCGTGGAGGGTCA	150410886611.1.6_3_24;150410886639.1.6_4_1602;150410886645.1.6_4_42;150410886646.1.6_36_35;150410886660.1.1_5_10;150410886665.1.6_2_13;150410886686.1.6_6_77;150410886691.1.1_4_50;150410886691.1.10_2_28;150410886691.1.2_3_36;150410886691.1.7_2_29;150410886692.1.1_1_73;150410886694.1.1_2_2942;150410886694.1.10_2_1164;150410886694.1.2_2_1518;150410886694.1.7_2_1338;150410886699.1.1_5_20;150410886703…
oligotype_181_14429	species	Anaerococcus vaginalis	33037	['Bacteria', 'Firmicutes', 'Tissierellia', 'Tissierellales', 'Peptoniphilaceae', 'Anaerococcus', 'Anaerococcus vaginalis']	[2, 1239, 1737404, 1737405, 1570339, 165779, 33037]	[33037]	['Anaerococcus vaginalis']	['ref|NZ_ACXU00000000|']	[33037]	[100.0]	TGGGGAATTTTGCACAATGGGGGAAACCCTGATGCAGCGACGCCGCGTGATTTAGAAGGCCTTCGGGTTGTAAAAATCTTTTTTATGGGATGAAAATGACAGTACCATAAGAATAAGGTCCGGCTAAATACGTGCCAGCAGCCGCGGTAATACGTATGGACCGAGCGTTGTCCGGAATCATTGGGCGTAAAGGGTACGTAGGCGGCCTAGTAAGTTAGAAGTGAAATAATATAGCTCAACTATATAAAGCTTTTAAAACTGTTAGGCTTGAGAGATGA	150410886607.1.1_12_792;150410886607.1.10_12_279;150410886607.1.2_12_596;150410886607.1.6_25_46;150410886607.1.7_12_331;150410886610.1.1_21_259;150410886610.1.10_20_116;150410886610.1.2_21_165;150410886610.1.7_21_121;150410886635.1.6_11_156;150410886638.1.6_30_33;150410886693.1.1_41_85;150410886693.1.2_31_68;150410886693.1.6_37_59;150410886698.1.6_16_47;150410886701.1.6_8_19;150410886702.1.6_15_1…
oligotype_182_14316	genus	Acinetobacter	469	['Bacteria', 'Proteobacteria', 'Gammaproteobacteria', 'Pseudomonadales', 'Moraxellaceae', 'Acinetobacter']	[2, 1224, 1236, 72274, 468, 469]	[]	[]	['ref|NZ_ADMT00000000|']	[29430]	[97.53]	TGGGGAATATTGGACAATGGGCGGAAGCCTGATCCAGCCATGCCGCGTGTGTGAAGAAGGCCTTTTGGTTGTAAAGCACTTTAAGCGAGGAGGAGGCTCCTTTAGTTAATACCTAAAGTGAGTGGACGTTACTCGCAGAATAAGCACCGGCTAACTCTGTGCCAGCAGCCGCGGTAATACAGAGGGTGCGAGCGTTAATCGGATTTACTGGGCGTAAAGCGTGCGTAGGCGGCTTTTTAAGTCGGATGTGAAATCCCTGAGCTTAACTTAGGAATTGCATTCG	150410886757.1.11_3_472;150410886757.1.12_4_659;150410886757.1.13_3_439;150410886757.1.14_4_3227;150410886757.1.3_3_1403;150410886757.1.4_3_1463;150410886757.1.5_3_921;150410886757.1.8_3_778;150410886757.1.9_3_936;150410886759.1.14_22_65;150410886759.1.4_19_35;150410886772.1.11_5_149;150410886772.1.12_5_233;150410886772.1.13_4_147;150410886772.1.14_4_1199;150410886772.1.3_3_506;150410886772.1.4_3…
oligotype_183_14170	species	Bacillus megaterium	1404	['Bacteria', 'Firmicutes', 'Bacilli', 'Bacillales', 'Bacillaceae', 'Bacillus', 'Bacillus megaterium']	[2, 1239, 91061, 1385, 186817, 1386, 1404]	[1404]	['Bacillus megaterium']	['NC_017139_11', 'NC_017138_09', 'NC_017138_08', 'NC_017138_07', 'NC_017138_06', 'NC_017138_03', 'NC_017138_02', 'NC_017138_01', 'NC_014019_11', 'NC_014019_10', 'NC_014019_09', 'NC_014019_07', 'NC_014019_06', 'NC_014103_11', 'NC_014103_09', 'NC_014103_07', 'NC_014103_06', 'NC_014103_05', 'NC_014103_04', 'NC_014103_01']	[1404, 1404, 1404, 1404, 1404, 1404, 1404, 1404, 1404, 1404, 1404, 1404, 1404, 1404, 1404, 1404, 1404, 1404, 1404, 1404]	[100.0, 100.0, 100.0, 100.0, 100.0, 100.0, 100.0, 100.0, 100.0, 100.0, 100.0, 100.0, 100.0, 100.0, 100.0, 100.0, 100.0, 100.0, 100.0, 100.0]	TAGGGAATCTTCCGCAATGGACGAAAGTCTGACGGAGCAACGCCGCGTGAGTGATGAAGGCTTTCGGGTCGTAAAACTCTGTTGTTAGGGAAGAACAAGTACGAGAGTAACTGCTCGTACCTTGACGGTACCTAACCAGAAAGCCACGGCTAACTACGTGCCAGCAGCCGCGGTAATACGTAGGTGGCAAGCGTTATCCGGAATTATTGGGCGTAAAGCGCGCGCAGGCGGTTTCTTAAGTCTGATGTGAAAGCCCACGGCTCAACCGTGGAGGGTCATTGGA	150410886618.1.11_2_398;150410886618.1.12_2_608;150410886618.1.13_2_273;150410886618.1.14_2_3020;150410886618.1.3_2_913;150410886618.1.4_2_989;150410886618.1.5_2_270;150410886618.1.8_2_727;150410886618.1.9_2_635;150410886653.1.11_7_127;150410886653.1.12_7_202;150410886653.1.13_10_66;150410886653.1.14_7_1021;150410886653.1.3_8_321;150410886653.1.4_8_332;150410886653.1.5_10_98;150410886653.1.8_8_23…
oligotype_184_14167	species	Bacillus pumilus	1408	['Bacteria', 'Firmicutes', 'Bacilli', 'Bacillales', 'Bacillaceae', 'Bacillus', 'Bacillus pumilus']	[2, 1239, 91061, 1385, 186817, 1386, 1408]	[1408]	['Bacillus pumilus']	['ref|NZ_ABRX00000000|', 'NC_009848_07', 'NC_009848_06', 'NC_009848_05', 'NC_009848_04', 'NC_009848_03', 'NC_009848_02', 'NC_009848_01']	[1408, 1408, 1408, 1408, 1408, 1408, 1408, 1408]	[98.92, 98.92, 98.92, 98.92, 98.92, 98.92, 98.92, 98.92]	TAGGGAATCTTCCGCAATGGACGAAAGTCTGACGGAGCAACGCCGCGTGAGTGATGAAGGTTTTCGGATCGTAAAACTCTGTTGTTAGGGAAGAACAAGTGCGAGAGTAACTGCTCGCACCTTGACGGTACCTAACCAGAAAGCCACGGCTAACTACGTGCCAGCAGCCGCGGTAATACGTAGGTGGCAAGCGTTGTCCGGAATTATTGGGCGTAAAGCGCGCGCAGGCGGTTTCTTAAGTCTGATGTGAAAGCCCCCGGCTCAACCGGGGAGGGTCA	150410886602.1.1_7_208;150410886602.1.10_7_98;150410886602.1.2_8_109;150410886602.1.7_7_98;150410886767.1.2_1_13654
oligotype_185_13757	species	Chryseobacterium gleum	250	['Bacteria', 'Bacteroidetes', 'Flavobacteriia', 'Flavobacteriales', 'Flavobacteriaceae', 'Chryseobacterium', 'Chryseobacterium gleum']	[2, 976, 117743, 200644, 49546, 59732, 250]	[250]	['Chryseobacterium gleum']	['ref|NZ_ACKQ00000000|']	[250]	[99.64]	TGAGGAATATTGGACAATGGGTGAGAGCCTGATCCAGCCATCCCGCGTGAAGGACGACGGCCCTATGGGTTGTAAACTTCTTTTGTATAGGGATAAACCTACTCTCGTGAGAGTAGCTGAAGGTACTATACGAATAAGCACCGGCTAACTCCGTGCCAGCAGCCGCGGTAATACGGAGGGTGCAAGCGTTATCCGGATTTATTGGGTTTAAAGGGTCCGTAGGCGGATCTGTAAGTCAGTGGTGAAATCTCACAGCTTAACTGTGAAACTGCCATTGA	150410886696.1.1_2_5411;150410886696.1.10_2_2164;150410886696.1.2_2_3892;150410886696.1.7_2_2290
oligotype_186_13729	species	Bacteroides uniformis	820	['Bacteria', 'Bacteroidetes', 'Bacteroidia', 'Bacteroidales', 'Bacteroidaceae', 'Bacteroides', 'Bacteroides uniformis']	[2, 976, 200643, 171549, 815, 816, 820]	[820]	['Bacteroides uniformis']	['ref|NZ_AGXY00000000|', 'ref|NZ_AGXX00000000|', 'ref|NZ_AAYH00000000|']	[820, 820, 820]	[100.0, 100.0, 100.0]	TGAGGAATATTGGTCAATGGACGAGAGTCTGAACCAGCCAAGTAGCGTGAAGGATGACTGCCCTATGGGTTGTAAACTTCTTTTATACGGGAATAAAGTGAGGCACGTGTGCCTTTTTGTATGTACCGTATGAATAAGGATCGGCTAACTCCGTGCCAGCAGCCGCGGTAATACGGAGGATCCGAGCGTTATCCGGATTTATTGGGTTTAAAGGGAGCGTAGGCGGACGCTTAAGTCAGTTGTGAAAGTTTGCGGCTCAACCGTAAAATTGCAGTTGATACTG	150410886640.1.11_1_320;150410886640.1.12_2_468;150410886640.1.13_1_299;150410886640.1.14_2_2260;150410886640.1.3_1_959;150410886640.1.4_1_1047;150410886640.1.5_1_551;150410886640.1.8_1_602;150410886640.1.9_1_738;150410886641.1.14_16_24;150410886641.1.4_9_13;150410886641.1.9_11_10;150410886655.1.14_2_28;150410886693.1.11_7_302;150410886693.1.12_8_406;150410886693.1.13_7_287;150410886693.1.14_8_20…
oligotype_187_13689	species	Bacillus megaterium	1404	['Bacteria', 'Firmicutes', 'Bacilli', 'Bacillales', 'Bacillaceae', 'Bacillus', 'Bacillus megaterium']	[2, 1239, 91061, 1385, 186817, 1386, 1404]	[1404]	['Bacillus megaterium']	['NC_014019_08', 'NC_014019_04', 'NC_014019_03', 'NC_014019_02', 'NC_014103_03']	[1404, 1404, 1404, 1404, 1404]	[100.0, 100.0, 100.0, 100.0, 100.0]	TAGGGAATCTTCCGCAATGGACGAAAGTCTGACGGAGCAACGCCGCGTGAGTGATGAAGGCTTTCGGGTCGTAAAACTCTGTTGTTAGGGAAGAACAAGTACAAGAGTAACTGCTTGTACCTTGACGGTACCTAACCAGAAAGCCACGGCTAACTACGTGCCAGCAGCCGCGGTAATACGTAGGTGGCAAGCGTTATCCGGAATTATTGGGCGTAAAGCGCGCGCAGGCGGTTTCTTAAGTCTGATGTGAAAGCCCACGGCTCAACCGTGGAGGGTCA	150410886606.1.6_1_1082;150410886618.1.1_3_1417;150410886618.1.10_3_501;150410886618.1.2_3_626;150410886618.1.7_3_678;150410886619.1.6_15_29;150410886633.1.6_5_140;150410886647.1.1_5_565;150410886647.1.10_5_233;150410886647.1.2_5_227;150410886647.1.7_5_240;150410886649.1.6_7_32;150410886653.1.1_9_376;150410886653.1.10_9_161;150410886653.1.2_10_213;150410886653.1.7_9_180;150410886677.1.6_8_47;1504…
oligotype_188_13472	family	Erysipelotrichaceae	128827	['Bacteria', 'Firmicutes', 'Erysipelotrichia', 'Erysipelotrichales', 'Erysipelotrichaceae']	[2, 1239, 526524, 526525, 128827]	[]	[]	['ref|NZ_ABIK00000000|']	[29348]	[89.22]	TAGGGAATTTTCGGCAATGGGCGAAAGCCTGACCGAGCAACGCCGCGTGAAGGAAGAAGTCATTCGTGATGTAAACTTCTGTTATAAAGGAAGAACGGCGCCTGTAGGGAATGACAGGCGAGTGACGGTACTTTATGAGGAAGCCACGGCTAACTACGTGCCAGCAGCCGCGGTAATACGTAGGTGGCGAGCGTTATCCGGAATCATTGGGCGTAAAGAGGGAGCAGGCGGCAGTGCAGGTCTGCGGTGAAAGCCCGAAGCTAAACTTCGGTAAGCCGTGGAA	150410886747.1.11_5_231;150410886747.1.12_5_305;150410886747.1.13_5_201;150410886747.1.14_5_1562;150410886747.1.3_5_584;150410886747.1.4_5_741;150410886747.1.5_5_326;150410886747.1.8_5_425;150410886747.1.9_5_431;150410886762.1.11_5_374;150410886762.1.12_5_576;150410886762.1.13_5_398;150410886762.1.14_5_2876;150410886762.1.3_5_1079;150410886762.1.4_5_1253;150410886762.1.5_5_565;150410886762.1.8_5_…
oligotype_189_13448	species	Corynebacterium accolens	38284	['Bacteria', 'Actinobacteria', 'Actinobacteria', 'Actinomycetales', 'Corynebacteriaceae', 'Corynebacterium', 'Corynebacterium accolens']	[2, 201174, 1760, 2037, 1653, 1716, 38284]	[38284]	['Corynebacterium accolens']	['ref|NZ_ACGD00000000|']	[38284]	[99.65]	TGGGGAATATTGCACAATGGGCGCAAGCCTGATGCAGCGACGCCGCGTGGGGGATGAAGGCCTTCGGGTTGTAAACTCCTTTCGCTAGGGACGAAGCTTTGTTGTGACGGTACCTAGATAAGAAGCACCGGCTAACTACGTGCCAGCAGCCGCGGTAATACGTAGGGTGCGAGCGTTGTCCGGAATTACTGGGCGTAAAGGGCTCGTAGGTGGTTTGTCGCGTCGTCTGTGAAATTCTGGGGCTTAACTCCGGGCGTGCAGGCGATACGGGCATAACTTGAGT	150410886626.1.14_42_13;150410886695.1.11_4_496;150410886695.1.12_4_744;150410886695.1.13_4_442;150410886695.1.14_4_3652;150410886695.1.3_4_1513;150410886695.1.4_4_1508;150410886695.1.5_4_709;150410886695.1.8_4_908;150410886695.1.9_4_1003;150410886761.1.11_3_111;150410886761.1.12_3_176;150410886761.1.13_2_122;150410886761.1.14_3_825;150410886761.1.3_2_352;150410886761.1.4_3_316;150410886761.1.5_2…
oligotype_190_13230	genus	Exiguobacterium	33986	['Bacteria', 'Firmicutes', 'Bacilli', 'Bacillales', 'Bacillales Unassigned Family', 'Exiguobacterium']	[2, 1239, 91061, 1385, 13859999, 33986]	[132920, 332410]	['Exiguobacterium antarcticum', 'Exiguobacterium sibiricum']	['NC_010556_09', 'NC_010556_08', 'NC_010556_07', 'NC_010556_06', 'NC_010556_04', 'NC_010556_03', 'NC_010556_02', 'NC_010556_01', 'NC_018665_08', 'NC_018665_07', 'NC_018665_02']	[332410, 332410, 332410, 332410, 332410, 332410, 332410, 332410, 132920, 132920, 132920]	[98.28, 98.28, 98.28, 98.28, 98.28, 98.28, 98.28, 98.28, 98.28, 98.28, 98.28]	TAGGGAATCTTCCACAATGGACGAAAGTCTGATGGAGCAACGCCGCGTGAGTGATGAAGGTTTTCGGATCGTAAAACTCTGTTGTAAGGGAAGAACACGTACGAGAGGGAATGCTCGTACCTTGACGGTACCTTACGAGAAAGCCACGGCTAACTACGTGCCAGCAGCCGCGGTAATACGTAGGTGGCAAGCGTTGTCCGGAATTATTGGGCGTAAAGCGCGCGCAGGCGGCCTTTTAAGTCTGATGTGAAAGCCCCCGGCTCAACCGGGGAGGGCCA	150410886645.1.1_4_1976;150410886645.1.10_4_849;150410886645.1.2_4_1280;150410886645.1.7_4_921;150410886708.1.1_13_64;150410886708.1.10_9_32;150410886708.1.2_9_56;150410886708.1.7_14_21;150410886775.1.1_2_3229;150410886775.1.10_2_1351;150410886775.1.2_2_2057;150410886775.1.7_2_1368;150410886781.1.1_6_26
oligotype_191_13217	genus	Staphylococcus	1279	['Bacteria', 'Firmicutes', 'Bacilli', 'Bacillales', 'Staphylococcaceae', 'Staphylococcus']	[2, 1239, 91061, 1385, 90964, 1279]	[29380, 29388]	['Staphylococcus caprae', 'Staphylococcus capitis']	['ref|NZ_ACRH00000000|', 'ref|NZ_AFTX00000000|', 'ref|NZ_ACFR00000000|']	[29380, 29388, 29388]	[100.0, 100.0, 100.0]	TAGGGAATCTTCCGCAATGGGCGAAAGCCTGACGGAGCAACGCCGCGTGAGTGAAGAAGGTCTTCGGATCGTAAAACTCTGTTATTAGGGAAGAACAAATGTGTAAGTAACTATGCACGTCTTGACGGTACCTAATCAGAAAGCCACGGCTAACTACGTGCCAGCAGCCGCGGTAATACGTAGGTGGCAAGCGTTATCCGGAATTATTGGGCGTAAAGCGCGCGTAGGCGGTTTTTTAAGTCTGATGTGAAAGCCCACGGCTCAACCGTGGAGGGTCATTGGA	150410886660.1.14_3_15;150410886691.1.11_4_11;150410886691.1.12_2_17;150410886691.1.13_2_18;150410886691.1.14_3_104;150410886691.1.3_3_38;150410886691.1.4_3_29;150410886691.1.8_4_13;150410886691.1.9_4_18;150410886694.1.11_2_628;150410886694.1.12_2_881;150410886694.1.13_3_423;150410886694.1.14_2_4796;150410886694.1.3_2_1633;150410886694.1.4_2_1657;150410886694.1.5_3_463;150410886694.1.8_2_1207;150…
oligotype_192_13152	species	Ruminococcus gnavus	33038	['Bacteria', 'Firmicutes', 'Clostridia', 'Clostridiales', 'Lachnospiraceae', 'Blautia', 'Ruminococcus gnavus']	[2, 1239, 186801, 186802, 186803, 572511, 33038]	[33038]	['Ruminococcus gnavus']	['ref|NZ_AAYG00000000|']	[33038]	[100.0]	TGGGGAATATTGCACAATGGGGGAAACCCTGATGCAGCGACGCCGCGTGAGCGATGAAGTATTTCGGTATGTAAAGCTCTATCAGCAGGGAAGAAAATGACGGTACCTGACTAAGAAGCCCCGGCTAACTACGTGCCAGCAGCCGCGGTAATACGTAGGGGGCAAGCGTTATCCGGATTTACTGGGTGTAAAGGGAGCGTAGACGGCATGGCAAGCCAGATGTGAAAGCCCGGGGCTCAACCCCGGGACTGCATTTGGAACTGTCAGGCTAGAGTGTC	150410886693.1.1_2_5066;150410886693.1.10_2_2166;150410886693.1.2_2_3007;150410886693.1.7_2_2131;150410886721.1.6_6_782
oligotype_193_13128	genus	Escherichia	561	['Bacteria', 'Proteobacteria', 'Gammaproteobacteria', 'Enterobacterales', 'Enterobacteriaceae', 'Escherichia']	[2, 1224, 1236, 91347, 543, 561]	[]	[]	['ref|NZ_AFVX00000000|', 'ref|NZ_AERT00000000|', 'ref|NZ_AGIA00000000|', 'ref|NZ_AGTD00000000|', 'ref|NZ_AFEB00000000|', 'ref|NZ_AMUK00000000|', 'ref|NZ_AKLW00000000|', 'ref|NZ_AEHW00000000|', 'ref|NZ_AKLV00000000|', 'ref|NZ_AKMA00000000|', 'ref|NZ_AKLY00000000|', 'ref|NZ_AFAG00000000|', 'ref|NZ_AKLT00000000|', 'ref|NZ_AMUM00000000|', 'ref|NZ_ADBA00000000|', 'ref|NZ_ADAZ00000000|', 'ref|NZ_ADAX00…	[562, 562, 562, 562, 562, 562, 562, 562, 562, 562, 562, 562, 562, 562, 562, 562, 562, 562, 562, 562, 562, 562, 562, 562, 562, 562, 562, 562, 562, 562, 562, 562, 562, 562, 562, 562, 562, 562, 562, 562, 562, 562, 562, 562, 562, 562, 562, 562, 562, 562, 562, 562, 562, 562, 562, 562, 562, 562, 562, 562, 562, 562, 562, 562, 562, 562, 562, 562, 562, 562, 562, 562, 562, 562, 562, 562, 562, 562, 562, 562…	[97.94, 97.94, 97.94, 97.94, 97.94, 97.94, 97.94, 97.94, 97.94, 97.94, 97.94, 97.94, 97.94, 97.94, 97.94, 97.94, 97.94, 97.94, 97.94, 97.94, 97.94, 97.94, 97.94, 97.94, 97.94, 97.94, 97.94, 97.94, 97.94, 97.94, 97.94, 97.94, 97.94, 97.94, 97.94, 97.94, 97.94, 97.94, 97.94, 97.94, 97.94, 97.94, 97.94, 97.94, 97.94, 97.94, 97.94, 97.94, 97.94, 97.94, 97.94, 97.94, 97.94, 97.94, 97.94, 97.94, 97.94,…	TGGGGAATATTGCACAATGGGCGCAAGCCTGATGCAGCCATGCCGCGTGTATGAAGAAGGCCTTCGGGTTGTAAAGTACTTTCAGCGGGGAGGAAGGGAGTAAAGTTAATACCTTTGCTCATTGACGTTACCCGCAGAAGAAGCACCGGCTAACTCCGTGCCAGCAGCCGCGGTAATACGGAGGGTGCAAGCGTTAATCGGAATTACTGGGCGTAAAGCGCACGCAGGCGGTCTGTCAAGTCGGATGTGAAATCCCCGGGCTCAACCTGGGAACTGCATTCGA	150410886610.1.11_3_523;150410886610.1.12_3_785;150410886610.1.13_3_507;150410886610.1.14_3_3902;150410886610.1.3_3_1534;150410886610.1.4_3_1573;150410886610.1.5_4_679;150410886610.1.8_3_991;150410886610.1.9_3_1080;150410886640.1.11_19_42;150410886640.1.12_19_56;150410886640.1.13_17_40;150410886640.1.14_18_381;150410886640.1.3_18_121;150410886640.1.4_18_136;150410886640.1.5_17_58;150410886640.1.8…
oligotype_194_13112	species	Novosphingobium pentaromativorans	205844	['Bacteria', 'Proteobacteria', 'Alphaproteobacteria', 'Sphingomonadales', 'Sphingomonadaceae', 'Novosphingobium', 'Novosphingobium pentaromativorans']	[2, 1224, 28211, 204457, 41297, 165696, 205844]	[205844]	['Novosphingobium pentaromativorans']	['ref|NZ_AGFM00000000|']	[205844]	[99.64]	TGGGGAATATTGGACAATGGGCGCAAGCCTGATCCAGCAATGCCGCGTGAGTGATGAAGGCCTTAGGGTTGTAAAGCTCTTTTACCAGGGATGATAATGACAGTACCTGGAGAATAAGCTCCGGCTAACTCCGTGCCAGCAGCCGCGGTAATACGGAGGGAGCTAGCGTTGTTCGGAATTACTGGGCGTAAAGCGCGCGTAGGCGGTTACTCAAGTCAGAGGTGAAAGCCCGGGGCTCAACCCCGGAACTGCCTTTGAAACTAGGTGACTAGAATCTT	150410886619.1.1_2_5151;150410886619.1.10_2_2230;150410886619.1.2_1_3485;150410886619.1.7_2_2218;150410886782.1.1_18_15;150410886782.1.2_20_13
oligotype_195_13027	species	Escherichia coli	562	['Bacteria', 'Proteobacteria', 'Gammaproteobacteria', 'Enterobacterales', 'Enterobacteriaceae', 'Escherichia', 'Escherichia coli']	[2, 1224, 1236, 91347, 543, 561, 562]	[562]	['Escherichia coli']	['ref|NZ_AHOX00000000|', 'ref|NZ_AFST00000000|', 'ref|NZ_AFVE00000000|', 'ref|NZ_AFVB00000000|', 'ref|NZ_AFUZ00000000|', 'ref|NZ_AFUY00000000|', 'ref|NZ_AFRK00000000|', 'ref|NZ_AFRL00000000|', 'ref|NZ_ADWT00000000|', 'ref|NZ_ADWU00000000|', 'ref|NZ_ANUT00000000|', 'ref|NZ_ANUR00000000|', 'ref|NZ_ANWA00000000|', 'ref|NZ_ANTY00000000|', 'ref|NZ_ANTW00000000|', 'ref|NZ_ANTU00000000|', 'ref|NZ_ANTN00…	[562, 562, 562, 562, 562, 562, 562, 562, 562, 562, 562, 562, 562, 562, 562, 562, 562, 562, 562, 562, 562, 562, 562, 562, 562, 562, 562, 562, 562, 562, 562, 562, 562, 562, 562, 562, 562, 562, 562, 562, 562]	[100.0, 100.0, 100.0, 100.0, 100.0, 100.0, 100.0, 100.0, 100.0, 100.0, 100.0, 100.0, 100.0, 100.0, 100.0, 100.0, 100.0, 100.0, 100.0, 100.0, 100.0, 100.0, 100.0, 100.0, 100.0, 100.0, 100.0, 100.0, 100.0, 100.0, 100.0, 100.0, 100.0, 100.0, 100.0, 100.0, 100.0, 100.0, 100.0, 100.0, 100.0]	TGGGGAATATTGCACAATGGGCGCAAGCCTGATGCAGCCATGCCGCGTGTATGAAGAAGGCCTTCGGGTTGTAAAGTACTTTCAGCGGGGAGGAAGGGAGTAAAGTTAATACCTTTACTCATTGACGTTACCCGCAGAAGAAGCACCGGCTAACTCCGTGCCAGCAGCCGCGGTAATACGGAGGGTGCAAGCGTTAATCGGAATTACTGGGCGTAAAGCGCACGCAGGCGGTTTGTTAAGTCAGATGTGAAATCCCCGGGCTCAACCTGGGAACTGCA	150410886607.1.1_9_4338;150410886607.1.10_8_1882;150410886607.1.2_9_2295;150410886607.1.7_9_2023;150410886610.1.6_19_386;150410886638.1.6_11_511;150410886640.1.1_25_474;150410886640.1.10_38_183;150410886640.1.2_27_243;150410886640.1.7_35_206;150410886770.1.2_3_214;150410886771.1.2_4_272
oligotype_196_12868	genus	Pseudomonas	286	['Bacteria', 'Proteobacteria', 'Gammaproteobacteria', 'Pseudomonadales', 'Pseudomonadaceae', 'Pseudomonas']	[2, 1224, 1236, 72274, 135621, 286]	[]	[]	['NC_007492_06', 'NC_007492_05', 'NC_007492_04', 'NC_007492_03', 'NC_007492_02', 'NC_007492_01']	[294, 294, 294, 294, 294, 294]	[98.2, 98.2, 98.2, 98.2, 98.2, 98.2]	TGGGGAATATTGGACAATGGGCGAAAGCCTGATCCAGCCATGCCGCGTGTGTGAAGAAGGTCTTCGGATTGTAAAGCACTTTAAGTTGGGAGGAAGGGTTGTACGTTAATACCGTGCAATTTTGACGTTACCGACAGAATAAGCACCGGCTAACTCTGTGCCAGCAGCCGCGGTAATACAGAGGGTGCAAGCGTTAATCGGAATTACTGGGCGTAAAGCGCGCGTAGGTGGTTCGTTAAGTTGGATGTGAAAGCCCCGGGCTCAACCTGGGAACTGCA	150410886707.1.6_1_12363;150410886745.1.2_10_505
oligotype_197_12845	species	Massilia timonae	47229	['Bacteria', 'Proteobacteria', 'Betaproteobacteria', 'Burkholderiales', 'Oxalobacteraceae', 'Massilia', 'Massilia timonae']	[2, 1224, 28216, 80840, 75682, 149698, 47229]	[47229]	['Massilia timonae']	['ref|NZ_AGZI00000000|']	[47229]	[99.29]	TGGGGAATTTTGGACAATGGGCGCAAGCCTGATCCAGCAATGCCGCGTGAGTGAAGAAGGCCTTCGGGTTGTAAAGCTCTTTTGTCAGGGAAGAAACGGCTGTGGCTAATATCCACGGCTAATGACGGTACCTGAAGAATAAGCACCGGCTAACTACGTGCCAGCAGCCGCGGTAATACGTAGGGTGCAAGCGTTAATCGGAATTACTGGGCGTAAAGCGTGCGCAGGCGGTTTTGTAAGTCTGTCGTGAAATCCCCGGGCTCAACCTGGGAATTGCGATGGA	150410886614.1.12_6_10;150410886614.1.14_7_53;150410886614.1.3_8_19;150410886614.1.9_8_12;150410886619.1.11_10_19;150410886619.1.12_9_50;150410886619.1.14_9_251;150410886619.1.3_10_76;150410886619.1.4_12_37;150410886619.1.8_11_40;150410886619.1.9_9_49;150410886623.1.11_5_290;150410886623.1.12_5_559;150410886623.1.13_9_101;150410886623.1.14_3_3003;150410886623.1.3_7_727;150410886623.1.4_8_445;1504…
oligotype_198_12666	genus	Pantoea	53335	['Bacteria', 'Proteobacteria', 'Gammaproteobacteria', 'Enterobacterales', 'Enterobacteriaceae', 'Pantoea']	[2, 1224, 1236, 91347, 543, 53335]	[]	[]	['NC_016816_06', 'NC_016816_05', 'NC_016816_04', 'NC_016816_03', 'NC_016816_02', 'NC_016816_01', 'NC_017554_07', 'NC_017554_06', 'NC_017554_05', 'NC_017554_04', 'NC_017554_03', 'NC_017554_02', 'NC_017554_01', 'NC_017531_07', 'NC_017531_06', 'NC_017531_05']	[553, 553, 553, 553, 553, 553, 553, 553, 553, 553, 553, 553, 553, 553, 553, 553]	[98.29, 98.29, 98.29, 98.29, 98.29, 98.29, 98.29, 98.29, 98.29, 98.29, 98.29, 98.29, 98.29, 98.29, 98.29, 98.29]	TGGGGAATATTGCACAATGGGCGCAAGCCTGATGCAGCCATGCCGCGTGTATGAAGAAGGCCTTCGGGTTGTAAAGTACTTTCAGCGGGGAGGAAGGCGATGTGGTTAATAACCGCGTCGATTGACGTTACCCGCAGAAGAAGCACCGGCTAACTCCGTGCCAGCAGCCGCGGTAATACGGAGGGTGCAAGCGTTAATCGGAATTACTGGGCGTAAAGCGCACGCAGGCGGTCTGTCAAGTCGGATGTGAAATCCCCGGGCTTAACCTGGGAACTGCATTCGA	150410886624.1.12_12_15;150410886624.1.14_14_72;150410886624.1.3_18_21;150410886624.1.4_12_35;150410886624.1.8_13_21;150410886624.1.9_13_19;150410886715.1.11_3_505;150410886715.1.12_3_769;150410886715.1.13_3_493;150410886715.1.14_3_4153;150410886715.1.3_3_1513;150410886715.1.4_3_1687;150410886715.1.5_3_660;150410886715.1.8_3_1096;150410886715.1.9_3_1099;150410886755.1.11_2_27;150410886755.1.12_3_…
oligotype_199_12581	genus	Xanthomonas	338	['Bacteria', 'Proteobacteria', 'Gammaproteobacteria', 'Xanthomonadales', 'Xanthomonadaceae', 'Xanthomonas']	[2, 1224, 1236, 135614, 32033, 338]	[339, 343, 346, 347, 53413, 56458, 56460, 90270, 366648, 366650, 442694, 456327]	['Xanthomonas campestris', 'Xanthomonas translucens', 'Xanthomonas citri', 'Xanthomonas oryzae', 'Xanthomonas axonopodis', 'Xanthomonas sacchari', 'Xanthomonas vesicatoria', 'Xanthomonas gardneri', 'Xanthomonas fuscans', 'Xanthomonas alfalfae', 'Xanthomonas perforans', 'Xanthomonas euvesicatoria']	['ref|NZ_AEQV00000000|', 'ref|NZ_CAPJ00000000|', 'ref|NZ_AMXY00000000|', 'ref|NZ_AGDB00000000|', 'ref|NZ_AEQW00000000|', 'ref|NZ_AEQX00000000|', 'ref|NZ_ACPX00000000|', 'ref|NZ_ACPY00000000|', 'ref|NZ_ACHT00000000|', 'ref|NZ_AHIC00000000|', 'ref|NZ_AHIB00000000|', 'NC_010717_02', 'NC_010717_01', 'NC_017267_02', 'NC_017267_01', 'NC_007705_01', 'NC_006834_02', 'NC_006834_01', 'NC_007508_02', 'NC_00…	[56460, 343, 343, 56458, 442694, 90270, 366648, 366648, 339, 53413, 53413, 347, 347, 347, 347, 347, 347, 347, 456327, 456327, 339, 339, 339, 339, 339, 339, 339, 339, 366650, 366650, 346, 346]	[97.84, 97.84, 97.84, 97.84, 97.84, 97.84, 97.84, 97.84, 97.84, 97.84, 97.84, 97.84, 97.84, 97.84, 97.84, 97.84, 97.84, 97.84, 97.84, 97.84, 97.84, 97.84, 97.84, 97.84, 97.84, 97.84, 97.84, 97.84, 97.84, 97.84, 97.84, 97.84]	TGGGGAATATTGGACAATGGGCGCAAGCCTGATCCAGCCATACCGCGTGGGTGAAGAAGGCCTTCGGGTTGTAAAGCCCTTTTGTTGGGAAAGAAAAGCAGCCAGTTAATACCTGGTTGTTCTGACGGTACCCAAAGAATAAGCACCGGCTAACTTCGTGCCAGCAGCCGCGGTAATACGAAGGGTGCAAGCGTTACTCGGAATTACTGGGCGTAAAGCGTGCGTAGGTGGTTGTTTAAGTCTGTTGTGAAAGCCCTGGGCTCAACCTGGGAATTGCA	150410886701.1.6_3_140;150410886708.1.1_1_4792;150410886708.1.10_1_1965;150410886708.1.2_1_3396;150410886708.1.6_9_99;150410886708.1.7_1_2189
oligotype_200_12489	genus	Acinetobacter	469	['Bacteria', 'Proteobacteria', 'Gammaproteobacteria', 'Pseudomonadales', 'Moraxellaceae', 'Acinetobacter']	[2, 1224, 1236, 72274, 468, 469]	[28090, 40214]	['Acinetobacter lwoffii', 'Acinetobacter johnsonii']	['ref|NZ_AFQY00000000|', 'ref|NZ_ACPL00000000|']	[28090, 40214]	[98.94, 98.94]	TGGGGAATATTGGACAATGGGCGCAAGCCTGATCCAGCCATGCCGCGTGTGTGAAGAAGGCCTTTTGGTTGTAAAGCACTTTAAGCGAGGAGGAGGCTACTTGGATTAATACTCTAAGATAGTGGACGTTACTCGCAGAATAAGCACCGGCTAACTCTGTGCCAGCAGCCGCGGTAATACAGAGGGTGCGAGCGTTAATCGGATTTACTGGGCGTAAAGCGTGCGTAGGCGGCTTCTTAAGTCGGATGTGAAATCCCTGAGCTTAACTTAGGAATTGCATTCG	150410886608.1.11_7_548;150410886608.1.12_7_786;150410886608.1.13_7_560;150410886608.1.14_7_3763;150410886608.1.3_7_1698;150410886608.1.4_7_1753;150410886608.1.5_7_1134;150410886608.1.8_7_1084;150410886608.1.9_7_1163
oligotype_201_12404	family	Enterobacteriaceae	543	['Bacteria', 'Proteobacteria', 'Gammaproteobacteria', 'Enterobacterales', 'Enterobacteriaceae']	[2, 1224, 1236, 91347, 543]	[54736, 470934]	['Salmonella bongori', 'Pantoea vagans']	['NC_015761_02', 'NC_014562_05', 'NC_014562_04', 'NC_014562_03', 'NC_014562_02']	[54736, 470934, 470934, 470934, 470934]	[98.56, 98.56, 98.56, 98.56, 98.56]	TGGGGAATATTGCACAATGGGCGCAAGCCTGATGCAGCCATGCCGCGTGTATGAAGAAGGCCTTCGGGTTGTAAAGTACTTTCAGCGGGGAGGAAGGCGACGCGGTTAATAACCGTGTCGATTGACGTTACCCGCAGAAGAAGCACCGGCTAACTCCGTGCCAGCAGCCGCGGTAATACGGAGGGTGCAAGCGTTAATCGGAATTACTGGGCGTAAAGCGCACGCAGGCGGTCTGTCAAGTCGGATGTGAAATCCCCGGGCTTAACCTGGGAACTGCA	150410886633.1.1_2_5042;150410886633.1.10_2_2107;150410886633.1.2_2_2945;150410886633.1.7_2_2310
oligotype_202_12326	genus	Acinetobacter	469	['Bacteria', 'Proteobacteria', 'Gammaproteobacteria', 'Pseudomonadales', 'Moraxellaceae', 'Acinetobacter']	[2, 1224, 1236, 72274, 468, 469]	[28090, 40214]	['Acinetobacter lwoffii', 'Acinetobacter johnsonii']	['ref|NZ_AFQY00000000|', 'ref|NZ_ACPL00000000|']	[28090, 40214]	[99.28, 99.28]	TGGGGAATATTGGACAATGGGCGCAAGCCTGATCCAGCCATGCCGCGTGTGTGAAGAAGGCCTTTTGGTTGTAAAGCACTTTAAGCGAGGAGGAGGCTACTTGGATTAATACTCTAGGATAGTGGACGTTACTCGCAGAATAAGCACCGGCTAACTCTGTGCCAGCAGCCGCGGTAATACAGAGGGTGCGAGCGTTAATCGGATTTACTGGGCGTAAAGCGTGCGTAGGCGGCTTCTTAAGTCGGATGTGAAATCCCTGAGCTTAACTTAGGAATTGC	150410886608.1.1_4_4455;150410886608.1.10_4_1979;150410886608.1.2_3_3482;150410886608.1.7_3_2089;150410886614.1.1_9_55;150410886614.1.10_5_26;150410886614.1.2_5_42;150410886614.1.7_7_22;150410886624.1.6_11_176
oligotype_203_12278	family	Bacillales Family	13859999	['Bacteria', 'Firmicutes', 'Bacilli', 'Bacillales', 'Bacillales Unassigned Family']	[2, 1239, 91061, 1385, 13859999]	[]	[]	['NC_010556_09', 'NC_010556_08', 'NC_010556_07', 'NC_010556_06', 'NC_010556_05', 'NC_010556_04', 'NC_010556_03', 'NC_010556_02', 'NC_010556_01']	[332410, 332410, 332410, 332410, 332410, 332410, 332410, 332410, 332410]	[93.99, 93.99, 93.99, 93.99, 93.99, 93.99, 93.99, 93.99, 93.99]	TAGGGAATCTTCCACAATGGACGAAAGTCTGATGGAGCAACGCCGCGTGAACGATGAAGGCTTTCGGGTCGTAAAGTTCTGTTGTAAGGGAAGAACAAGTGCCGCAGGCAATGGCGGCACCTTGACGGTACCTTGCGAGAAAGCCACGGCTAACTACGTGCCAGCAGCCGCGGTAATACGTAGGTGGCAAGCGTTGTCCGGAATTATTGGGCGTAAAGCGCGCGCAGGCGGCCTCTTAAGTCTGATGTGAAAGCCCCCGGCTCAACCGGGGAGGGCCATTGGA	150410886655.1.14_3_15;150410886658.1.14_1_26;150410886786.1.11_1_585;150410886786.1.12_1_859;150410886786.1.13_1_511;150410886786.1.14_1_4264;150410886786.1.3_1_1512;150410886786.1.4_1_1667;150410886786.1.5_1_676;150410886786.1.8_1_1079;150410886786.1.9_1_1084
oligotype_204_12134	family	Enterobacteriaceae	543	['Bacteria', 'Proteobacteria', 'Gammaproteobacteria', 'Enterobacterales', 'Enterobacteriaceae']	[2, 1224, 1236, 91347, 543]	[552, 571, 28901, 69218, 79967]	['Erwinia amylovora', 'Klebsiella oxytoca', 'Salmonella enterica', 'Enterobacter cancerogenus', 'Erwinia pyrifoliae']	['ref|NZ_ABAK00000000|', 'ref|NZ_AMPJ00000000|', 'ref|NZ_AGDJ00000000|', 'ref|NZ_ABWM00000000|', 'NC_011083_03', 'NC_017623_06', 'NC_016612_04', 'NC_016612_03', 'NC_016612_02', 'NC_016612_01', 'NC_012214_07', 'NC_012214_06', 'NC_012214_05', 'NC_012214_04', 'NC_012214_03', 'NC_012214_02', 'NC_012214_01', 'NC_017390_06', 'NC_017390_05', 'NC_017390_04', 'NC_017390_03', 'NC_017390_02', 'NC_013961_07'…	[28901, 571, 571, 69218, 28901, 28901, 571, 571, 571, 571, 79967, 79967, 79967, 79967, 79967, 79967, 79967, 79967, 79967, 79967, 79967, 79967, 552, 552, 552, 552, 552, 552, 552, 552, 552]	[97.17, 97.19, 97.18, 97.19, 97.17, 97.17, 97.19, 97.19, 97.19, 97.19, 97.17, 97.17, 97.17, 97.17, 97.17, 97.17, 97.17, 97.17, 97.17, 97.17, 97.17, 97.17, 97.18, 97.18, 97.18, 97.18, 97.18, 97.18, 97.18, 97.18, 97.18]	TGGGGAATATTGCACAATGGGCGCAAGCCTGATGCAGCCATGCCGCGTGTATGAAGAAGGCCTTCGGGTTGTAAAGTACTTTCAGCGGGGAGGAAGGGATGAAGCTTAATACGCTTCGTCATTGACGTTACCCGCAGAAGAAGCACCGGCTAACTCCGTGCCAGCAGCCGCGGTAATACGGAGGGTGCAAGCGTTAATCGGAATTACTGGGCGTAAAGCGCACGCAGGCGGTCTGTCAAGTCGGATGTGAAATCCCCGGGCTTAACCTGGGAACTGCATTCGA	150410886677.1.11_3_56;150410886677.1.12_3_81;150410886677.1.13_3_60;150410886677.1.14_3_382;150410886677.1.3_3_124;150410886677.1.4_3_149;150410886677.1.5_3_74;150410886677.1.8_3_101;150410886677.1.9_3_95;150410886735.1.14_24_30;150410886740.1.14_14_10;150410886753.1.11_3_163;150410886753.1.12_3_257;150410886753.1.13_3_157;150410886753.1.14_3_1231;150410886753.1.3_3_450;150410886753.1.4_3_527;15…
oligotype_205_12035	family	Pseudomonadaceae	135621	['Bacteria', 'Proteobacteria', 'Gammaproteobacteria', 'Pseudomonadales', 'Pseudomonadaceae']	[2, 1224, 1236, 72274, 135621]	[]	[]	['ref|NZ_AMQP00000000|', 'ref|NZ_ALYL00000000|']	[33069, 294]	[94.35, 94.35]	TGGGGAATATTGGACAATGGGCGAAAGCCTGATCCAGCCATGCCGCGTGTGTGAAGAAGGCCCTCGGGTCGTAAAGCACTTTAAGCTGGGAGGAAGGGTTGTAACTTAATACGTTGCAGCTTTGACGTTACCAGCAGAATAAGCACCGGCTAACTCTGTGCCAGCAGCCGCGGTAATACAGAGGGTGCAAGCGTTAATCGGAATTACTGGGCGTAAAGCGCGCGTAGGTGGCTTGGTAAGTTGAATGTGAAATCCCCGGGCTCAACCTGGGAACTGCATCCAA	150410886708.1.11_3_507;150410886708.1.12_3_712;150410886708.1.13_3_487;150410886708.1.14_3_3833;150410886708.1.3_3_1649;150410886708.1.4_3_1627;150410886708.1.5_2_1118;150410886708.1.8_3_971;150410886708.1.9_3_1131
oligotype_206_12026	genus	Pseudomonas	286	['Bacteria', 'Proteobacteria', 'Gammaproteobacteria', 'Pseudomonadales', 'Pseudomonadaceae', 'Pseudomonas']	[2, 1224, 1236, 72274, 135621, 286]	[287, 316]	['Pseudomonas aeruginosa', 'Pseudomonas stutzeri']	['ref|NZ_ALOF00000000|', 'ref|NZ_AJHI00000000|', 'ref|NZ_AAQW00000000|', 'ref|NZ_ABKZ00000000|', 'ref|NZ_BADP00000000|', 'ref|NZ_AHKN00000000|', 'ref|NZ_AHKM00000000|', 'ref|NZ_AKZH00000000|', 'ref|NZ_AKBD00000000|', 'ref|NZ_AKZG00000000|', 'ref|NZ_AKZF00000000|', 'ref|NZ_AKZE00000000|', 'ref|NZ_AKZD00000000|', 'ref|NZ_AEEX00000000|', 'ref|NZ_AEVV00000000|', 'NC_017532_04', 'NC_017532_03', 'NC_01…	[287, 287, 287, 287, 287, 287, 287, 287, 287, 287, 287, 287, 287, 287, 287, 316, 316, 316, 316, 316, 316, 316, 316, 316, 316, 316, 287, 287, 287, 287, 287, 287, 287, 287, 287, 287, 287, 287, 287, 287, 287, 287, 287, 287, 287, 287, 287, 287, 287, 287, 287, 287, 287, 287]	[97.6, 97.6, 97.6, 97.6, 97.6, 97.6, 97.6, 97.6, 97.6, 97.6, 97.6, 97.6, 97.6, 97.6, 97.6, 97.6, 97.6, 97.6, 97.6, 97.6, 97.6, 97.6, 97.6, 97.6, 97.6, 97.6, 97.6, 97.6, 97.6, 97.6, 97.6, 97.6, 97.6, 97.6, 97.6, 97.6, 97.6, 97.6, 97.6, 97.6, 97.6, 97.6, 97.6, 97.6, 97.6, 97.6, 97.6, 97.6, 97.6, 97.6, 97.6, 97.6, 97.6, 97.6]	TGGGGAATATTGGACAATGGGCGAAAGCCTGATCCAGCCATGCCGCGTGTGTGAAGAAGGTCTTCGGATTGTAAAGCACTTTAAGTTGGGAGGAAGGGCAGTAAGTTAATACCTTGCTGTTTTGACGTTACCAACAGAATAAGCACCGGCTAACTTCGTGCCAGCAGCCGCGGTAATACGAAGGGTGCAAGCGTTAATCGGAATTACTGGGCGTAAAGCGCGCGTAGGTGGTTTGGTAAGATGGATGTGAAATCCCCGGGCTCAACCTGGGAACTGCATCCAT	150410886623.1.11_2_448;150410886623.1.12_2_748;150410886623.1.13_2_521;150410886623.1.14_2_3489;150410886623.1.3_2_1502;150410886623.1.4_2_1575;150410886623.1.5_2_1024;150410886623.1.8_2_1023;150410886623.1.9_2_1062;150410886652.1.11_17_25;150410886652.1.13_15_20;150410886652.1.14_17_139;150410886652.1.4_17_67;150410886652.1.5_14_40;150410886652.1.8_16_43;150410886652.1.9_17_45;150410886660.1.14…
oligotype_207_12018	genus	Acinetobacter	469	['Bacteria', 'Proteobacteria', 'Gammaproteobacteria', 'Pseudomonadales', 'Moraxellaceae', 'Acinetobacter']	[2, 1224, 1236, 72274, 468, 469]	[28090, 40214]	['Acinetobacter lwoffii', 'Acinetobacter johnsonii']	['ref|NZ_AFQY00000000|', 'ref|NZ_ACPL00000000|']	[28090, 40214]	[98.94, 98.94]	TGGGGAATATTGGACAATGGGCGAAAGCCTGATCCAGCCATGCCGCGTGTGTGAAGAAGGCCTTTTGGTTGTAAAGCACTTTAAGCGAGGAGGAGGCTACTGAGATTAATACTCTTGGATAGTGGACGTTACTCGCAGAATAAGCACCGGCTAACTCTGTGCCAGCAGCCGCGGTAATACAGAGGGTGCGAGCGTTAATCGGATTTACTGGGCGTAAAGCGTGCGTAGGCGGCTTTTTAAGTCGGATGTGAAATCCCTGAGCTTAACTTAGGAATTGCATTCG	150410886608.1.11_5_505;150410886608.1.12_5_755;150410886608.1.13_5_527;150410886608.1.14_5_3766;150410886608.1.3_5_1624;150410886608.1.4_5_1628;150410886608.1.5_4_1037;150410886608.1.8_5_987;150410886608.1.9_5_1189
oligotype_208_12005	species	Sphingobium yanoikuyae	13690	['Bacteria', 'Proteobacteria', 'Alphaproteobacteria', 'Sphingomonadales', 'Sphingomonadaceae', 'Sphingobium', 'Sphingobium yanoikuyae']	[2, 1224, 28211, 204457, 41297, 165695, 13690]	[13690]	['Sphingobium yanoikuyae']	['ref|NZ_AFXE00000000|', 'ref|NZ_AGZU00000000|']	[13690, 13690]	[100.0, 100.0]	TAGGGAATATTGGACAATGGGCGAAAGCCTGATCCAGCAATGCCGCGTGAGTGATGAAGGCCTTAGGGTTGTAAAGCTCTTTTACCCGGGATGATAATGACAGTACCGGGAGAATAAGCTCCGGCTAACTCCGTGCCAGCAGCCGCGGTAATACGGAGGGAGCTAGCGTTGTTCGGAATTACTGGGCGTAAAGCGCACGTAGGCGGCTATTCAAGTCAGAGGTGAAAGCCCGGGGCTCAACCCCGGAACTGCCTTTGAAACTAGATAGCTTGAATCCA	150410886613.1.1_22_10;150410886613.1.6_2_2956;150410886623.1.6_13_55;150410886652.1.6_11_52;150410886678.1.6_17_45;150410886714.1.1_2_2958;150410886714.1.10_2_1186;150410886714.1.2_2_2113;150410886714.1.6_18_20;150410886714.1.7_2_1320;150410886725.1.1_11_45;150410886725.1.2_13_22;150410886725.1.7_18_14;150410886732.1.2_22_293;150410886737.1.2_27_139;150410886750.1.2_89_80;150410886784.1.1_5_107;…
oligotype_209_11850	genus	Acinetobacter	469	['Bacteria', 'Proteobacteria', 'Gammaproteobacteria', 'Pseudomonadales', 'Moraxellaceae', 'Acinetobacter']	[2, 1224, 1236, 72274, 468, 469]	[48296, 106654, 1148157]	['Acinetobacter pittii', 'Acinetobacter nosocomialis', 'Acinetobacter oleivorans']	['ref|NZ_ADCH00000000|', 'ref|NZ_ACQF00000000|', 'NC_014259_05', 'NC_014259_04', 'NC_014259_03', 'NC_014259_02', 'NC_014259_01']	[48296, 106654, 1148157, 1148157, 1148157, 1148157, 1148157]	[98.92, 98.92, 98.92, 98.92, 98.92, 98.92, 98.92]	TGGGGAATATTGGACAATGGGGGGAACCCTGATCCAGCCATGCCGCGTGTGTGAAGAAGGCCTTATGGTTGTAAAGCACTTTAAGCGAGGAGGAGGCTACTTTAGATAATACCTAGAGATAGTGGACGTTACTCGCAGAATAAGCACCGGCTAACTCTGTGCCAGCAGCCGCGGTAATACAGAGGGTGCAAGCGTTAATCGGATTTACTGGGCGTAAAGCGCGCGTAGGCGGCTAATTAAGTCAAATGTGAAATCCCCGAGCTTAACTTGGGAATTGC	150410886627.1.6_1_82;150410886698.1.6_11_87;150410886700.1.6_10_13;150410886702.1.6_9_31;150410886703.1.6_7_20;150410886704.1.6_10_30;150410886706.1.6_38_15;150410886709.1.6_21_15;150410886711.1.6_6_38;150410886718.1.6_1_11122;150410886719.1.6_1_237;150410886771.1.1_3_54;150410886771.1.10_3_31;150410886771.1.2_5_51;150410886771.1.7_4_24
oligotype_210_11751	species	Acinetobacter baumannii	470	['Bacteria', 'Proteobacteria', 'Gammaproteobacteria', 'Pseudomonadales', 'Moraxellaceae', 'Acinetobacter', 'Acinetobacter baumannii']	[2, 1224, 1236, 72274, 468, 469, 470]	[470]	['Acinetobacter baumannii']	['ref|NZ_AMST00000000|']	[470]	[100.0]	TGGGGAATATTGGACAATGGGCGCAAGCCTGATCCAGCCATGCCGCGTGTGTGAAGAAGGCCTTATGGTTGTAAAGCACTTTAAGCGAGGAGGAGGCTACTTTAGTTAATACCTAGAGATAGTGGACGTTACTCGCAGAATAAGCACCGGCTAACTCTGTGCCAGCAGCCGCGGTAATACAGAGGGTGCAAGCGTTAATCGGATTTACTGGGCGTAAAGCGCGCGTAGGCGGCTAATTAAGTCAAATGTGAAATCCCCGAGCTTAACTTGGGAATTGCATTCG	150410886649.1.14_6_36;150410886685.1.14_27_20;150410886685.1.4_18_11;150410886735.1.14_42_17;150410886755.1.14_21_12;150410886777.1.11_1_494;150410886777.1.12_1_715;150410886777.1.13_1_466;150410886777.1.14_1_3745;150410886777.1.3_1_1529;150410886777.1.4_1_1588;150410886777.1.5_1_1088;150410886777.1.8_1_950;150410886777.1.9_1_1080
oligotype_211_11735	species	Stenotrophomonas maltophilia	40324	['Bacteria', 'Proteobacteria', 'Gammaproteobacteria', 'Xanthomonadales', 'Xanthomonadaceae', 'Stenotrophomonas', 'Stenotrophomonas maltophilia']	[2, 1224, 1236, 135614, 32033, 40323, 40324]	[40324]	['Stenotrophomonas maltophilia']	['NC_015947_04', 'NC_015947_03', 'NC_015947_02', 'NC_015947_01', 'NC_017671_03', 'NC_017671_02', 'NC_017671_01']	[40324, 40324, 40324, 40324, 40324, 40324, 40324]	[99.28, 99.28, 99.28, 99.28, 99.28, 99.28, 99.28]	TGGGGAATATTGGACAATGGGCGCAAGCCTGATCCAGCCATACCGCGTGGGTGAAGAAGGCCTTCGGGTTGTAAAGCCCTTTTGTTGGGAAAGAAATCCAGCCGGCTAATACCTGGTTGGGATGACGGTACCCAAAGAATAAGCACCGGCTAACTTCGTGCCAGCAGCCGCGGTAATACGAAGGGTGCAAGCGTTACTCGGAATTACTGGGCGTAAAGCGTGCGTAGGTGGTTGTTTAAGTCTGTTGTGAAAGCCCTGGGCTCAACCTGGGAACTGCA	150410886647.1.6_1_9671;150410886671.1.1_16_12;150410886706.1.1_3_770;150410886706.1.10_3_326;150410886706.1.2_3_531;150410886706.1.7_3_363;150410886780.1.1_8_16;150410886780.1.10_5_16;150410886780.1.2_4_30
oligotype_212_11716	family	Paenibacillaceae	186822	['Bacteria', 'Firmicutes', 'Bacilli', 'Bacillales', 'Paenibacillaceae']	[2, 1239, 91061, 1385, 186822]	[]	[]	['ref|NZ_AGIP00000000|', 'ref|NZ_AGFX00000000|', 'NC_016641_09', 'NC_016641_08', 'NC_016641_07', 'NC_016641_06', 'NC_016641_05', 'NC_016641_04', 'NC_016641_03', 'NC_016641_02', 'NC_016641_01', 'NC_014622_14', 'NC_014622_13', 'NC_014622_12', 'NC_014622_11', 'NC_014622_10', 'NC_014622_09', 'NC_014622_08', 'NC_014622_07', 'NC_014622_06', 'NC_014622_04', 'NC_014622_03', 'NC_014622_02', 'NC_014622_01'…	[228574, 59893, 159743, 159743, 159743, 159743, 159743, 159743, 159743, 159743, 159743, 1406, 1406, 1406, 1406, 1406, 1406, 1406, 1406, 1406, 1406, 1406, 1406, 1406, 1406, 1406, 1406, 1406, 1406, 1406, 1406, 1406, 1406, 1406, 1406, 1406, 1406, 1406, 1406, 1406, 1406, 1406, 1406, 1406, 1406, 1406, 1406, 1406, 1406]	[92.75, 94.01, 94.01, 94.01, 94.01, 94.01, 94.01, 94.01, 94.01, 94.01, 94.01, 94.01, 94.01, 94.01, 94.01, 94.01, 94.01, 94.01, 94.01, 94.01, 94.01, 94.01, 94.01, 94.01, 94.01, 94.01, 94.01, 94.01, 94.01, 94.01, 94.01, 94.01, 94.01, 94.01, 94.01, 94.01, 94.01, 94.01, 94.01, 94.01, 94.01, 94.01, 94.01, 94.01, 94.01, 94.01, 94.01, 94.01, 94.01]	TAGGGAATCTTCCGCAATGGGCGAAAGCCTGACGGAGCAACGCCGCGTGAGTGATGAAGGTTTTCGGATCGTAAAGCTCTGTTGCCAGGGAAGAACGTCTCTTAGAGTAACTGCTAAGAGAGTGACGGTACCTGAGAAGAAAGCCCCGGCTAACTACGTGCCAGCAGCCGCGGTAATACGTAGGGGGCAAGCGTTGTCCGGAATTATTGGGCGTAAAGCGCGCGCAGGCGGTCATTTAAGTTGGGTGTTTAACCCCAGGGCTCAACCCTGGGTCGCAT	150410886630.1.1_13_86;150410886630.1.10_10_38;150410886630.1.2_5_76;150410886689.1.1_4_4665;150410886689.1.10_4_1966;150410886689.1.2_5_2720;150410886689.1.7_4_2165
oligotype_213_11642	species	Klebsiella oxytoca	571	['Bacteria', 'Proteobacteria', 'Gammaproteobacteria', 'Enterobacterales', 'Enterobacteriaceae', 'Klebsiella', 'Klebsiella oxytoca']	[2, 1224, 1236, 91347, 543, 570, 571]	[571]	['Klebsiella oxytoca']	['NC_016612_07']	[571]	[100.0]	TGGGGAATATTGCACAATGGGCGCAAGCCTGATGCAGCCATGCCGCGTGTATGAAGAAGGCCTTCGGGTTGTAAAGTACTTTCAGCGGGGAGGAAGGTGCTGAGGTTAATAACCTCAGCAATTGACGTTACCCGCAGAAGAAGCACCGGCTAACTCCGTGCCAGCAGCCGCGGTAATACGGAGGGTGCAAGCGTTAATCGGAATTACTGGGCGTAAAGCGCACGCAGGCGGTCTGTCAAGTCGGATGTGAAATCCCCGGGCTCAACCTGGGAACTGCATTCGA	150410886623.1.11_9_121;150410886623.1.12_9_170;150410886623.1.13_8_103;150410886623.1.14_9_845;150410886623.1.3_9_296;150410886623.1.4_9_302;150410886623.1.5_8_124;150410886623.1.8_9_237;150410886623.1.9_9_216;150410886639.1.11_10_388;150410886639.1.12_10_626;150410886639.1.13_10_373;150410886639.1.14_10_3036;150410886639.1.3_10_1246;150410886639.1.4_10_1274;150410886639.1.5_11_488;150410886639.…
oligotype_214_11621	genus	Paenibacillus	44249	['Bacteria', 'Firmicutes', 'Bacilli', 'Bacillales', 'Paenibacillaceae', 'Paenibacillus']	[2, 1239, 91061, 1385, 186822, 44249]	[1406, 59893, 159743]	['Paenibacillus polymyxa', 'Paenibacillus peoriae', 'Paenibacillus terrae']	['ref|NZ_AGFX00000000|', 'NC_016641_09', 'NC_016641_08', 'NC_016641_07', 'NC_016641_06', 'NC_016641_05', 'NC_016641_03', 'NC_016641_02', 'NC_014622_14', 'NC_014622_13', 'NC_014622_12', 'NC_014622_11', 'NC_014622_09', 'NC_014622_08', 'NC_014622_07', 'NC_014622_06', 'NC_014622_05', 'NC_014622_03', 'NC_014622_02', 'NC_014622_01', 'NC_017542_14', 'NC_017542_13', 'NC_017542_12', 'NC_017542_11', 'NC_01…	[59893, 159743, 159743, 159743, 159743, 159743, 159743, 159743, 1406, 1406, 1406, 1406, 1406, 1406, 1406, 1406, 1406, 1406, 1406, 1406, 1406, 1406, 1406, 1406, 1406, 1406, 1406, 1406, 1406, 1406, 1406, 1406, 1406, 1406, 1406, 1406, 1406, 1406, 1406, 1406, 1406, 1406, 1406]	[95.8, 95.8, 95.8, 95.8, 95.8, 95.8, 95.8, 95.8, 95.8, 95.8, 95.8, 95.8, 95.8, 95.8, 95.8, 95.8, 95.8, 95.8, 95.8, 95.8, 95.8, 95.8, 95.8, 95.8, 95.8, 95.8, 95.8, 95.8, 95.8, 95.8, 95.8, 95.8, 95.8, 95.8, 95.8, 95.8, 95.8, 95.8, 95.8, 95.8, 95.8, 95.8, 95.8]	TAGGGAATCTTCCGCAATGGGCGAAAGCCTGACGGAGCAATGCCGCGTGAGTGATGAAGGTTTTCGGATCGTAAAGCTCTGTTGCCAGGGAAGAACGTCCTTGAGAGTCACTGCTCAAGGAGTGACGGTACCTGAGAAGAAAGCCCCGGCTAACTACGTGCCAGCAGCCGCGGTAATACGTAGGGGGCAAGCGTTGTCCGGAATTATTGGGCGTAAAGCGCGCGCAGGCGGTCATTTAAGTCTGGTGTTTAATCCCGGGGCTCAACCCCGGATCGCACTGGAA	150410886605.1.11_3_530;150410886605.1.12_3_884;150410886605.1.13_3_443;150410886605.1.14_3_4021;150410886605.1.3_3_1589;150410886605.1.4_3_1605;150410886605.1.5_4_359;150410886605.1.8_3_1112;150410886605.1.9_3_1065;150410886733.1.14_8_13
oligotype_215_11145	family	Enterobacteriaceae	543	['Bacteria', 'Proteobacteria', 'Gammaproteobacteria', 'Enterobacterales', 'Enterobacteriaceae']	[2, 1224, 1236, 91347, 543]	[548, 550, 61645]	['Klebsiella aerogenes', 'Enterobacter cloacae', 'Enterobacter asburiae']	['NC_014618_01', 'NC_015968_02', 'NC_015968_01', 'NC_020181_03']	[550, 61645, 61645, 548]	[99.65, 99.65, 99.65, 99.65]	TGGGGAATATTGCACAATGGGCGCAAGCCTGATGCAGCCATGCCGCGTGTATGAAGAAGGCCTTCGGGTTGTAAAGTACTTTCAGCGAGGAGGAAGGCATTAAGGTTAATAACCTTGGTGATTGACGTTACTCGCAGAAGAAGCACCGGCTAACTCCGTGCCAGCAGCCGCGGTAATACGGAGGGTGCAAGCGTTAATCGGAATTACTGGGCGTAAAGCGCACGCAGGCGGTCTGTCAAGTCGGATGTGAAATCCCCGGGCTCAACCTGGGAACTGCATCCGA	150410886759.1.11_6_199;150410886759.1.12_7_306;150410886759.1.13_6_211;150410886759.1.14_6_1576;150410886759.1.3_7_599;150410886759.1.4_6_682;150410886759.1.5_4_288;150410886759.1.8_7_376;150410886759.1.9_7_409;150410886774.1.11_7_284;150410886774.1.12_6_440;150410886774.1.13_6_283;150410886774.1.14_6_2246;150410886774.1.3_6_796;150410886774.1.4_6_935;150410886774.1.5_6_350;150410886774.1.8_6_55…
oligotype_216_11056	species	Enhydrobacter aerosaccus	225324	['Bacteria', 'Proteobacteria', 'Gammaproteobacteria', 'Pseudomonadales', 'Moraxellaceae', 'Enhydrobacter', 'Enhydrobacter aerosaccus']	[2, 1224, 1236, 72274, 468, 212791, 225324]	[225324]	['Enhydrobacter aerosaccus']	['ref|NZ_ACYI00000000|']	[225324]	[99.64]	TGGGGAATATTGGACAATGGGGGCAACCCTGATCCAGCCATGCCGCGTGTGTGAAGAAGGCCTTTTGGTTGTAAAGCACTTTAAGCAGGGAGGAGAGACTAATGGTTAATACCCATTAGATTAGACGTTACCTGCAGAATAAGCACCGGCTAACTCTGTGCCAGCAGCCGCGGTAATACAGAGGGTGCGAGCGTTAATCGGAATTACTGGGCGTAAAGCGAGTGTAGGTGGCTCATTAAGTCACATGTGAAATCCCCGGGCTTAACCTGGGAACTGCA	150410886653.1.6_6_20;150410886659.1.6_2_9835;150410886688.1.1_7_421;150410886688.1.10_6_206;150410886688.1.2_6_337;150410886688.1.7_6_237
oligotype_217_11055	species	Acinetobacter haemolyticus	29430	['Bacteria', 'Proteobacteria', 'Gammaproteobacteria', 'Pseudomonadales', 'Moraxellaceae', 'Acinetobacter', 'Acinetobacter haemolyticus']	[2, 1224, 1236, 72274, 468, 469, 29430]	[29430]	['Acinetobacter haemolyticus']	['ref|NZ_ADMT00000000|']	[29430]	[100.0]	TGGGGAATATTGGACAATGGGCGGAAGCCTGATCCAGCCATGCCGCGTGTGTGAAGAAGGCCTTTTGGTTGTAAAGCACTTTAAGCGAGGAGGAGGCTACTCTAGTTAATACCTAGAGATAGTGGACGTTACTCGCAGAATAAGCACCGGCTAACTCTGTGCCAGCAGCCGCGGTAATACAGAGGGTGCGAGCGTTAATCGGATTTACTGGGCGTAAAGCGTGCGTAGGCGGCTGATTAAGTCGGATGTGAAATCCCTGAGCTTAACTTAGGAATTGC	150410886651.1.6_13_40;150410886696.1.1_4_4208;150410886696.1.10_4_1759;150410886696.1.2_4_3094;150410886696.1.7_4_1954
oligotype_218_10994	species	Methylobacterium radiotolerans	31998	['Bacteria', 'Proteobacteria', 'Alphaproteobacteria', 'Rhizobiales', 'Methylobacteriaceae', 'Methylobacterium', 'Methylobacterium radiotolerans']	[2, 1224, 28211, 356, 119045, 407, 31998]	[31998]	['Methylobacterium radiotolerans']	['NC_010510_06', 'NC_010510_05', 'NC_010505_04', 'NC_010505_03', 'NC_010505_02', 'NC_010505_01']	[31998, 31998, 31998, 31998, 31998, 31998]	[100.0, 100.0, 100.0, 100.0, 100.0, 100.0]	TGGGGAATATTGGACAATGGGCGCAAGCCTGATCCAGCCATGCCGCGTGAGTGATGAAGGCCTTAGGGTTGTAAAGCTCTTTTATCCGGGACGATAATGACGGTACCGGAGGAATAAGCCCCGGCTAACTTCGTGCCAGCAGCCGCGGTAATACGAAGGGGGCTAGCGTTGCTCGGAATCACTGGGCGTAAAGGGCGCGTAGGCGGCGTTTTAAGTCGGGGGTGAAAGCCTGTGGCTCAACCACAGAATGGCCTTCGATACTGGGACGCTTGAGTATG	150410886603.1.1_3_74;150410886603.1.10_3_33;150410886603.1.2_3_45;150410886603.1.6_9_18;150410886603.1.7_3_34;150410886605.1.1_13_64;150410886605.1.10_12_31;150410886605.1.2_10_56;150410886605.1.7_12_32;150410886606.1.1_3_14;150410886619.1.2_12_27;150410886620.1.1_1_71;150410886620.1.10_1_26;150410886620.1.2_1_48;150410886620.1.7_1_31;150410886621.1.1_3_77;150410886621.1.10_1_48;150410886621.1.2…
oligotype_219_10994	species	Pseudomonas stutzeri	316	['Bacteria', 'Proteobacteria', 'Gammaproteobacteria', 'Pseudomonadales', 'Pseudomonadaceae', 'Pseudomonas', 'Pseudomonas stutzeri']	[2, 1224, 1236, 72274, 135621, 286, 316]	[316]	['Pseudomonas stutzeri']	['NC_018028_04', 'NC_018028_03', 'NC_018028_02', 'NC_018028_01']	[316, 316, 316, 316]	[100.0, 100.0, 100.0, 100.0]	TGGGGAATATTGGACAATGGGCGAAAGCCTGATCCAGCCATGCCGCGTGTGTGAAGAAGGTCTTCGGATTGTAAAGCACTTTAAGTTGGGAGGAAGGGCATTAACCTAATACGTTAGTGTTTTGACGTTACCGACAGAATAAGCACCGGCTAACTTCGTGCCAGCAGCCGCGGTAATACGAAGGGTGCAAGCGTTAATCGGAATTACTGGGCGTAAAGCGCGCGTAGGTGGTTTGTTAAGTTGAATGTGAAAGCCCCGGGCTCAACCTGGGAACTGCA	150410886653.1.6_1_9517;150410886720.1.10_8_22;150410886786.1.1_4_549;150410886786.1.10_4_235;150410886786.1.2_4_417;150410886786.1.7_4_254
oligotype_220_10656	species	Elizabethkingia anophelis	1117645	['Bacteria', 'Bacteroidetes', 'Flavobacteriia', 'Flavobacteriales', 'Flavobacteriaceae', 'Elizabethkingia', 'Elizabethkingia anophelis']	[2, 976, 117743, 200644, 49546, 308865, 1117645]	[1117645]	['Elizabethkingia anophelis']	['ref|NZ_AHHG00000000|']	[1117645]	[99.29]	TGAGGAATATTGGACAATGGGTGGAAGCCTGATCCAGCCATCCCGCGTGCAGGAAGACGGCCCTATGGGTTGTAAACTGCTTTTATCTGGGGATAAACCTACTTACGTGTAAGTAGCTGAAGGTACCAGAAGAATAAGCACCGGCTAACTCCGTGCCAGCAGCCGCGGTAATACGGAGGGTGCAAGCGTTATCCGGATTTATTGGGTTTAAAGGGTCCGTAGGCGGACTAGTAAGTCAGTGGTGAAATCCGACAGCTTAACTGTCGAACTGCCATTGATACTG	150410886652.1.11_7_487;150410886652.1.12_6_734;150410886652.1.13_6_492;150410886652.1.14_7_3221;150410886652.1.3_7_1341;150410886652.1.4_5_1596;150410886652.1.5_6_780;150410886652.1.8_7_985;150410886652.1.9_7_1006;150410886780.1.14_27_14
oligotype_221_10470	phylum	Firmicutes	1239	['Bacteria', 'Firmicutes']	[2, 1239]	[]	[]	['ref|NZ_AFUI00000000|', 'ref|NZ_AEDP00000000|', 'ref|NZ_ACHM00000000|', 'ref|NZ_AECM00000000|', 'NC_010376_04', 'NC_010376_03', 'NC_010376_02', 'NC_010376_01']	[1260, 1260, 1260, 1260, 1260, 1260, 1260, 1260]	[77.12, 77.12, 77.12, 77.12, 77.12, 77.12, 77.12, 77.12]	TGGGGAATATTGCACAATGGAGGGAACTCTGATGCAGCGACGCCGCGTGAGTGATGAAGGAATTCGTTTCGTAAAACTCTGTTCTATGGGAAGAAAAGGACTGTACCATAGGAGAAAGCTCCGGCTAAATACGTGCCAGCAGCCGCGGTAATACGTATGGAGCGAGCGTTGTCCGGAATTATTGGGCGTAAAGGGTGCGCAGGCGGCTTTACAAGTTGGATGTGAAATATTGTGGCTCAACCACAAACGTGCATCCAAAACTGCAAAGCTTGAGTTAAGGAGA	150410886610.1.11_12_128;150410886610.1.12_14_181;150410886610.1.13_9_128;150410886610.1.14_11_907;150410886610.1.3_11_362;150410886610.1.4_10_390;150410886610.1.5_10_180;150410886610.1.8_10_251;150410886610.1.9_11_264;150410886721.1.11_5_391;150410886721.1.12_5_536;150410886721.1.13_5_364;150410886721.1.14_5_2335;150410886721.1.3_5_1006;150410886721.1.4_5_1133;150410886721.1.5_6_488;150410886721…
oligotype_222_10457	genus	Pantoea	53335	['Bacteria', 'Proteobacteria', 'Gammaproteobacteria', 'Enterobacterales', 'Enterobacteriaceae', 'Pantoea']	[2, 1224, 1236, 91347, 543, 53335]	[]	[]	['NC_014562_05', 'NC_014562_04', 'NC_014562_03', 'NC_014562_02']	[470934, 470934, 470934, 470934]	[98.56, 98.56, 98.56, 98.56]	TGGGGAATATTGCACAATGGGCGCAAGCCTGATGCAGCCATGCCGCGTGTATGAAGAAGGCCTTCGGGTTGTAAAGTACTTTCAGCGGGGAGGAAGGCGACGCGGTTAATAACCGGGTCGATTGACGTTACCCGCAGAAGAAGCACCGGCTAACTCCGTGCCAGCAGCCGCGGTAATACGGAGGGTGCAAGCGTTAATCGGAATTACTGGGCGTAAAGCGCACGCAGGCGGTCTGTCAAGTCGGATGTGAAATCCCCGGGCTTAACCTGGGAACTGCA	150410886633.1.1_4_4243;150410886633.1.10_4_1745;150410886633.1.2_4_2473;150410886633.1.7_4_1996
oligotype_223_10452	genus	Paenibacillus	44249	['Bacteria', 'Firmicutes', 'Bacilli', 'Bacillales', 'Paenibacillaceae', 'Paenibacillus']	[2, 1239, 91061, 1385, 186822, 44249]	[1406, 159743]	['Paenibacillus polymyxa', 'Paenibacillus terrae']	['NC_016641_04', 'NC_016641_01', 'NC_014622_10', 'NC_014622_04', 'NC_017542_09', 'NC_017542_05']	[159743, 159743, 1406, 1406, 1406, 1406]	[95.79, 95.79, 95.79, 95.79, 95.79, 95.79]	TAGGGAATCTTCCGCAATGGGCGAAAGCCTGACGGAGCAATGCCGCGTGAGTGATGAAGGTTTTCGGATCGTAAAGCTCTGTTGCCAGGGAAGAACGTCCTTAAGAGTAACTGCTTAAGGAGTGACGGTACCTGAGAAGAAAGCCCCGGCTAACTACGTGCCAGCAGCCGCGGTAATACGTAGGGGGCAAGCGTTGTCCGGAATTATTGGGCGTAAAGCGCGCGCAGGCGGTCATTTAAGTCTGGTGTTTAATCCCGGGGCTCAACCCCGGATCGCACTGGAA	150410886605.1.11_4_512;150410886605.1.12_4_758;150410886605.1.13_4_413;150410886605.1.14_4_3612;150410886605.1.3_4_1409;150410886605.1.4_4_1422;150410886605.1.5_5_309;150410886605.1.8_4_992;150410886605.1.9_4_1012;150410886733.1.14_9_13
oligotype_224_10252	species	Pantoea vagans	470934	['Bacteria', 'Proteobacteria', 'Gammaproteobacteria', 'Enterobacterales', 'Enterobacteriaceae', 'Pantoea', 'Pantoea vagans']	[2, 1224, 1236, 91347, 543, 53335, 470934]	[470934]	['Pantoea vagans']	['NC_014562_07', 'NC_014562_06', 'NC_014562_01']	[470934, 470934, 470934]	[99.29, 99.29, 99.29]	TGGGGAATATTGCACAATGGGCGCAAGCCTGATGCAGCCATGCCGCGTGTATGAAGAAGGCCTTCGGGTTGTAAAGTACTTTCAGCGGGGAGGAAGGCGGTGCGGTTAATAACCGCACCGATTGACGTTACCCGCAGAAGAAGCACCGGCTAACTCCGTGCCAGCAGCCGCGGTAATACGGAGGGTGCAAGCGTTAATCGGAATTACTGGGCGTAAAGCGCACGCAGGCGGTCTGTTAAGTCAGATGTGAAATCCCCGGGCTTAACCTGGGAACTGCATTTGA	150410886623.1.11_4_463;150410886623.1.12_4_737;150410886623.1.13_4_392;150410886623.1.14_5_3520;150410886623.1.3_4_1349;150410886623.1.4_4_1435;150410886623.1.5_5_448;150410886623.1.8_4_937;150410886623.1.9_4_971
oligotype_225_10252	genus	Achromobacter	222	['Bacteria', 'Proteobacteria', 'Betaproteobacteria', 'Burkholderiales', 'Alcaligenaceae', 'Achromobacter']	[2, 1224, 28216, 80840, 506, 222]	[72556, 85698, 1147684]	['Achromobacter piechaudii', 'Achromobacter xylosoxidans', 'Achromobacter arsenitoxydans']	['ref|NZ_ACRC00000000|', 'ref|NZ_AFRQ00000000|', 'ref|NZ_AGUF00000000|', 'ref|NZ_ALJE00000000|']	[85698, 85698, 1147684, 72556]	[98.56, 98.56, 98.56, 98.56]	TGGGGAATTTTGGACAATGGGGGAAACCCTGATCCAGCCATCCCGCGTGTGCGATGAAGGCCTTCGGGTTGTAAAGCACTTTTGGCAGGAAAGAAACGTTCCGGGTTAATACCCCGGGAAACTGACGGTACCTGCAGAATAAGCACCGGCTAACTACGTGCCAGCAGCCGCGGTAATACGTAGGGTGCAAGCGTTAATCGGAATTACTGGGCGTAAAGCGTGCGCAGGCGGTTCGGAAAGAAAGATGTGAAATCCCAGAGCTTAACTTTGGAACTGCA	150410886708.1.1_2_3368;150410886708.1.10_2_1418;150410886708.1.2_2_1861;150410886708.1.7_2_1570;150410886753.1.1_4_296;150410886753.1.10_4_148;150410886753.1.2_5_189;150410886753.1.7_4_161;150410886768.1.1_4_496;150410886768.1.10_4_206;150410886768.1.2_7_289;150410886768.1.7_4_240;150410886784.1.1_15_10
oligotype_226_10180	genus	Brevundimonas	41275	['Bacteria', 'Proteobacteria', 'Alphaproteobacteria', 'Caulobacterales', 'Caulobacteraceae', 'Brevundimonas']	[2, 1224, 28211, 204458, 76892, 41275]	[]	[]	['ref|NZ_AMFA00000000|']	[293]	[97.88]	TGGGGAATCTTGCGCAATGGGCGAAAGCCTGACGCAGCCATGCCGCGTGAATGATGAAGGTCTTAGGATTGTAAAATTCTTTCACCGGGGACGATAATGACGGTACCCGGAGAAGAAGCCCCGGCTAACTTCGTGCCAGCAGCCGCGGTAATACGAAGGGGGCTAGCGTTGCTCGGAATTACTGGGCGTAAAGGGCGCGTAGGCGGATCGTTAAGTCAGAGGTGAAATCCCGGAGCTCAACTTCGGAATTGCCTTTGATACTGGCGATCTTGAGTGTGAGAGA	150410886608.1.11_4_450;150410886608.1.12_3_768;150410886608.1.13_4_435;150410886608.1.14_4_3099;150410886608.1.3_4_1343;150410886608.1.4_4_1436;150410886608.1.5_5_672;150410886608.1.8_4_922;150410886608.1.9_4_1055
oligotype_227_10158	order	Tissierellales	1737405	['Bacteria', 'Firmicutes', 'Tissierellia', 'Tissierellales']	[2, 1239, 1737404, 1737405]	[]	[]	['ref|NZ_AGBB00000000|']	[33030]	[84.5]	TGGGGAATTTTGCACAATGGAGGAAACTCTGATGCAGCGACGCCGCGTGAACGAAGAAGGTCTTCGGATTGTAAAGTTCTGTCCTGGGTGAAGATAATGACGGTAACTCAGGAGGAAGCCCCGGCTAACTACGTGCCAGCAGCCGCGGTAATACGTAGGGGGCGAGCGTTGTTCGGAATTATTGGGCGTAAAGGGTACGTAGGCGGTTTGTTAAGTTTGGCGTTAAATCACGGGGCTCAACCCCGTTCAGCGTTGAAAACTGGCAAACTTGAGTAGTA	150410886607.1.1_16_288;150410886607.1.10_18_121;150410886607.1.2_19_173;150410886607.1.7_19_118;150410886610.1.1_6_1371;150410886610.1.10_6_546;150410886610.1.2_5_935;150410886610.1.7_6_605;150410886638.1.6_17_97;150410886693.1.1_36_99;150410886693.1.10_31_52;150410886693.1.2_29_70;150410886693.1.7_32_48;150410886698.1.6_20_37;150410886702.1.6_11_26;150410886703.1.6_6_20;150410886704.1.6_19_16;1…
oligotype_228_9992	genus	Massilia	149698	['Bacteria', 'Proteobacteria', 'Betaproteobacteria', 'Burkholderiales', 'Oxalobacteraceae', 'Massilia']	[2, 1224, 28216, 80840, 75682, 149698]	[]	[]	['ref|NZ_AGZI00000000|']	[47229]	[98.2]	TGGGGAATTTTGGACAATGGGCGCAAGCCTGATCCAGCAATGCCGCGTGAGTGAAGAAGGCCTTCGGGTTGTAAAGCTCTTTTGTCAGGGAAGAAACGGCTGCGGCTAATATCTGCGGCTAATGACGGTACCTGAAGAATAAGCACCGGCTAACTACGTGCCAGCAGCCGCGGTAATACGTAGGGTGCAAGCGTTAATCGGAATTACTGGGCGTAAAGCGTGCGCAGGCGGTTTTGTAAGTCTGACGTGAAATCCCCGGGCTCAACCTGGGAATTGCG	150410886645.1.1_5_459;150410886645.1.10_5_174;150410886645.1.2_5_146;150410886645.1.7_5_255;150410886647.1.1_3_3666;150410886647.1.10_3_1363;150410886647.1.2_3_1315;150410886647.1.7_3_2012;150410886707.1.1_3_273;150410886707.1.10_3_102;150410886707.1.2_3_109;150410886707.1.7_3_118
oligotype_229_9942	genus	Paenarthrobacter	1742992	['Bacteria', 'Actinobacteria', 'Actinobacteria', 'Micrococcales', 'Micrococcaceae', 'Paenarthrobacter']	[2, 201174, 1760, 85006, 1268, 1742992]	[]	[]	['NC_008711_06', 'NC_008711_05', 'NC_008711_04', 'NC_008711_03', 'NC_008711_02', 'NC_008711_01']	[43663, 43663, 43663, 43663, 43663, 43663]	[95.76, 95.76, 95.76, 95.76, 95.76, 95.76]	TGGGGAATATTGCACAATGGGCGAAAGCCTGATGCAGCGACGCCGCGTGAGGGATGACGGCCTTCGGGTTGTAAACCTCTTTCAGTAGGGAAGAAGCCCTCTTTGGGGGTGACGGTACTTGCAGAAGAAGCGCCGGCTAACTACGTGCCAGCAGCCGCGGTAATACGTAGGGCGCAAGCGTTATCCGGAATTATTGGGCGTAAAGAGCTCGTAGGCGGTTTGTCGCGTCTGCTGTGAAAGACCGGGGCTCAACTCCGGTTCTGCAGTGGGTACGGGCAGACTA	150410886653.1.11_6_489;150410886653.1.12_6_758;150410886653.1.13_5_362;150410886653.1.14_6_3248;150410886653.1.3_6_1321;150410886653.1.4_6_1463;150410886653.1.5_5_545;150410886653.1.8_6_893;150410886653.1.9_6_863
oligotype_230_9517	species	Acinetobacter lwoffii	28090	['Bacteria', 'Proteobacteria', 'Gammaproteobacteria', 'Pseudomonadales', 'Moraxellaceae', 'Acinetobacter', 'Acinetobacter lwoffii']	[2, 1224, 1236, 72274, 468, 469, 28090]	[28090]	['Acinetobacter lwoffii']	['ref|NZ_AFQY00000000|']	[28090]	[99.64]	TGGGGAATATTGGACAATGGGCGCAAGCCTGATCCAGCCATGCCGCGTGTGTGAAGAAGGCCTTTTGGTTGTAAAGCACTTTAAGCGAGGAGGAGGCTACTTGGATTAATACTCTAGGATAGTGGACGTTACTCGCAGAATAAGCACCGGCTAACTCTGTGCCAGCAGCCGCGGTAATACAGAGGGTGCGAGCGTTAATCGGATTTACTGGGCGTAAAGCGTGCGTAGGCGGCTTTTTAAGTCGGATGTGAAATCCCTGAGCTTAACTTAGGAATTGC	150410886608.1.1_6_2605;150410886608.1.10_6_1108;150410886608.1.2_6_2020;150410886608.1.7_6_1155;150410886615.1.1_17_24;150410886615.1.2_19_13;150410886623.1.6_15_53;150410886663.1.1_5_25;150410886727.1.1_18_19;150410886727.1.2_15_12;150410886728.1.2_14_901;150410886730.1.2_16_304;150410886736.1.2_7_437;150410886737.1.2_74_52;150410886740.1.2_21_54;150410886746.1.2_13_248;150410886748.1.2_12_316;…
oligotype_231_9377	species	Proteus mirabilis	584	['Bacteria', 'Proteobacteria', 'Gammaproteobacteria', 'Enterobacterales', 'Enterobacteriaceae', 'Proteus', 'Proteus mirabilis']	[2, 1224, 1236, 91347, 543, 583, 584]	[584]	['Proteus mirabilis']	['ref|NZ_AMGT00000000|', 'ref|NZ_AMGU00000000|', 'NC_010554_07', 'NC_010554_06', 'NC_010554_05']	[584, 584, 584, 584, 584]	[100.0, 100.0, 100.0, 100.0, 100.0]	TGGGGAATATTGCACAATGGGCGCAAGCCTGATGCAGCCATGCCGCGTGTATGAAGAAGGCCTTAGGGTTGTAAAGTACTTTCAGCGGGGAGGAAGGTGATAAGGTTAATACCCTTATCAATTGACGTTACCCGCAGAAGAAGCACCGGCTAACTCCGTGCCAGCAGCCGCGGTAATACGGAGGGTGCAAGCGTTAATCGGAATTACTGGGCGTAAAGCGCACGCAGGCGGTCAATTAAGTCAGATGTGAAAGCCCCGAGCTTAACTTGGGAATTGCATCTGA	150410886640.1.11_3_269;150410886640.1.12_4_369;150410886640.1.13_4_222;150410886640.1.14_3_1903;150410886640.1.3_4_693;150410886640.1.4_4_749;150410886640.1.5_6_293;150410886640.1.8_4_499;150410886640.1.9_3_567;150410886684.1.14_2_32;150410886725.1.14_10_116;150410886747.1.11_10_61;150410886747.1.12_10_78;150410886747.1.13_10_59;150410886747.1.14_10_401;150410886747.1.3_10_155;150410886747.1.4_9…
oligotype_232_9210	genus	Massilia	149698	['Bacteria', 'Proteobacteria', 'Betaproteobacteria', 'Burkholderiales', 'Oxalobacteraceae', 'Massilia']	[2, 1224, 28216, 80840, 75682, 149698]	[]	[]	['ref|NZ_AGZI00000000|']	[47229]	[97.88]	TGGGGAATTTTGGACAATGGGCGCAAGCCTGATCCAGCAATGCCGCGTGAGTGAAGAAGGCCTTCGGGTTGTAAAGCTCTTTTGTCAGGGAAGAAACGGCTGCGGCTAATATCTGCGGCTAATGACGGTACCTGAAGAATAAGCACCGGCTAACTACGTGCCAGCAGCCGCGGTAATACGTAGGGTGCAAGCGTTAATCGGAATTACTGGGCGTAAAGCGTGCGCAGGCGGTTTTGTAAGTCTGACGTGAAATCCCCGGGCTCAACCTGGGAATTGCGTTGGA	150410886645.1.11_5_53;150410886645.1.12_5_95;150410886645.1.14_5_496;150410886645.1.3_5_120;150410886645.1.4_5_84;150410886645.1.8_5_80;150410886645.1.9_5_76;150410886647.1.11_3_385;150410886647.1.12_3_730;150410886647.1.13_4_169;150410886647.1.14_3_3530;150410886647.1.3_4_926;150410886647.1.4_4_698;150410886647.1.5_10_49;150410886647.1.8_4_616;150410886647.1.9_4_558;150410886707.1.11_4_24;15041…
oligotype_233_9132	genus	Citrobacter	544	['Bacteria', 'Proteobacteria', 'Gammaproteobacteria', 'Enterobacterales', 'Enterobacteriaceae', 'Citrobacter']	[2, 1224, 1236, 91347, 543, 544]	[]	[]	['ref|NZ_ADLG00000000|']	[546]	[98.23]	TGGGGAATATTGCACAATGGGCGCAAGCCTGATGCAGCCATGCCGCGTGTATGAAGAAGGCCTTCGGGTTGTAAAGTACTTTCAGCGAGGAGGAAGGGGATGTGGTTAATAACCGCATTCATTGACGTTACTCGCAGAAGAAGCACCGGCTAACTCCGTGCCAGCAGCCGCGGTAATACGGAGGGTGCAAGCGTTAATCGGAATTACTGGGCGTAAAGCGCACGCAGGCGGTCTGTCAAGTCGGATGTGAAATCCCCGGGCTCAACCTGGGAACTGCATCCGA	150410886628.1.14_14_18;150410886756.1.11_5_395;150410886756.1.12_5_566;150410886756.1.13_5_396;150410886756.1.14_5_3167;150410886756.1.3_5_1153;150410886756.1.4_5_1355;150410886756.1.5_4_506;150410886756.1.8_5_779;150410886756.1.9_5_797
oligotype_234_9101	species	Pantoea stewartii	66269	['Bacteria', 'Proteobacteria', 'Gammaproteobacteria', 'Enterobacterales', 'Enterobacteriaceae', 'Pantoea', 'Pantoea stewartii']	[2, 1224, 1236, 91347, 543, 53335, 66269]	[66269]	['Pantoea stewartii']	['ref|NZ_AHIE00000000|']	[66269]	[98.94]	TGGGGAATATTGCACAATGGGCGCAAGCCTGATGCAGCCATGCCGCGTGTATGAAGAAGGCCTTCGGGTTGTAAAGTACTTTCAGCGGGGAGGAAGGCGGTGAGGTTAATAACCTCACCGATTGACGTTACCCGCAGAAGAAGCACCGGCTAACTCCGTGCCAGCAGCCGCGGTAATACGGAGGGTGCAAGCGTTAATCGGAATTACTGGGCGTAAAGCGCACGCAGGCGGTCTGTTAAGTCAGATGTGAAATCCCCGGGCTTAACCTGGGAACTGCATTTGA	150410886659.1.11_3_419;150410886659.1.12_3_601;150410886659.1.13_3_380;150410886659.1.14_3_3203;150410886659.1.3_3_1210;150410886659.1.4_3_1258;150410886659.1.5_3_422;150410886659.1.8_3_790;150410886659.1.9_3_818
oligotype_235_9049	genus	Bacillus	1386	['Bacteria', 'Firmicutes', 'Bacilli', 'Bacillales', 'Bacillaceae', 'Bacillus']	[2, 1239, 91061, 1385, 186817, 1386]	[]	[]	['ref|NZ_AHIF00000000|', 'NC_006322_07', 'NC_006322_06', 'NC_006322_02', 'NC_006270_07', 'NC_006270_06', 'NC_006270_02']	[1402, 1402, 1402, 1402, 1402, 1402, 1402]	[97.84, 97.84, 97.84, 97.84, 97.84, 97.84, 97.84]	TAGGGAATCTTCCGCAATGGACGAAAGTCTGACGGAGCAACGCCGCGTGAGTGAAGAAGGTTTTCGGATCGTAAAACTCTGTTGTTAGGGAAGAACAAGTGCCGTTCGAATAGGGCGGCGCCTTGACGGTACCTAACCAGAAAGCCACGGCTAACTACGTGCCAGCAGCCGCGGTAATACGTAGGTGGCAAGCGTTGTCCGGAATTATTGGGCGTAAAGCGCGCGCAGGTGGTTTCTTAAGTCTGATGTGAAAGCCCACGGCTCAACCGTGGAGGGTC	150410886639.1.1_3_3034;150410886639.1.10_3_1268;150410886639.1.2_3_2097;150410886639.1.7_3_1383;150410886767.1.1_5_481;150410886767.1.10_5_205;150410886767.1.2_6_359;150410886767.1.7_5_222
oligotype_236_8734	species	Bacillus megaterium	1404	['Bacteria', 'Firmicutes', 'Bacilli', 'Bacillales', 'Bacillaceae', 'Bacillus', 'Bacillus megaterium']	[2, 1239, 91061, 1385, 186817, 1386, 1404]	[1404]	['Bacillus megaterium']	['NC_017139_11', 'NC_017138_09', 'NC_017138_08', 'NC_017138_07', 'NC_017138_06', 'NC_017138_03', 'NC_017138_02', 'NC_017138_01', 'NC_014019_11', 'NC_014019_10', 'NC_014019_09', 'NC_014019_07', 'NC_014019_06', 'NC_014103_11', 'NC_014103_09', 'NC_014103_07', 'NC_014103_06', 'NC_014103_05', 'NC_014103_04', 'NC_014103_01']	[1404, 1404, 1404, 1404, 1404, 1404, 1404, 1404, 1404, 1404, 1404, 1404, 1404, 1404, 1404, 1404, 1404, 1404, 1404, 1404]	[100.0, 100.0, 100.0, 100.0, 100.0, 100.0, 100.0, 100.0, 100.0, 100.0, 100.0, 100.0, 100.0, 100.0, 100.0, 100.0, 100.0, 100.0, 100.0, 100.0]	TAGGGAATCTTCCGCAATGGACGAAAGTCTGACGGAGCAACGCCGCGTGAGTGATGAAGGCTTTCGGGTCGTAAAACTCTGTTGTTAGGGAAGAACAAGTACGAGAGTAACTGCTCGTACCTTGACGGTACCTAACCAGAAAGCCACGGCTAACTACGTGCCAGCAGCCGCGGTAATACGTAGGTGGCAAGCGTTATCCGGAATTATTGGGCGTAAAGCGCGCGCAGGCGGTTTCTTAAGTCTGATGTGAAAGCCCACGGCTCAACCGTGGAGGGTCA	150410886618.1.1_2_1956;150410886618.1.10_2_717;150410886618.1.2_2_890;150410886618.1.7_2_919;150410886633.1.6_6_112;150410886649.1.6_10_16;150410886653.1.1_7_669;150410886653.1.10_8_235;150410886653.1.2_9_301;150410886653.1.7_7_305;150410886679.1.1_2_838;150410886679.1.10_2_304;150410886679.1.2_2_389;150410886679.1.7_2_366;150410886712.1.1_17_121;150410886712.1.10_16_53;150410886713.1.6_12_18;15…
oligotype_237_8710	species	Eubacterium limosum	1736	['Bacteria', 'Firmicutes', 'Clostridia', 'Clostridiales', 'Eubacteriaceae', 'Eubacterium', 'Eubacterium limosum']	[2, 1239, 186801, 186802, 186806, 1730, 1736]	[1736]	['Eubacterium limosum']	['NC_014624_05', 'NC_014624_04', 'NC_014624_03', 'NC_014624_02', 'NC_014624_01']	[1736, 1736, 1736, 1736, 1736]	[99.3, 99.3, 99.3, 99.3, 99.3]	TGGGGAATATTGCGCAATGGGGGCAACCCTGACGCAGCAATACCGCGTGAGTGAAGAAGGTTTTCGGATCGTAAAGCTCTGTTATTGGGGAAGAAGAATGACGGTACCCAATGAGGAAGTCCCGGCTAACTACGTGCCAGCAGCCGCGGTAATACGTAGGGGACAAGCGTTGTCCGGAATGACTGGGCGTAAAGGGCGCGTAGGCGGTCTATTAAGTCTGATGTGAAAGGTACCGGCTCAACCGGTGAAGTGCATTGGAAACTGGTAGACTTGAGTATTGGAG	150410886747.1.11_7_130;150410886747.1.12_7_199;150410886747.1.13_7_105;150410886747.1.14_6_990;150410886747.1.3_7_379;150410886747.1.4_7_399;150410886747.1.5_7_189;150410886747.1.8_7_247;150410886747.1.9_6_272;150410886762.1.11_6_265;150410886762.1.12_6_412;150410886762.1.13_6_218;150410886762.1.14_6_1883;150410886762.1.3_6_817;150410886762.1.4_6_815;150410886762.1.5_6_380;150410886762.1.8_6_499…
oligotype_238_8709	species	Corynebacterium accolens	38284	['Bacteria', 'Actinobacteria', 'Actinobacteria', 'Actinomycetales', 'Corynebacteriaceae', 'Corynebacterium', 'Corynebacterium accolens']	[2, 201174, 1760, 2037, 1653, 1716, 38284]	[38284]	['Corynebacterium accolens']	['ref|NZ_ACGD00000000|']	[38284]	[99.64]	TGGGGAATATTGCACAATGGGCGCAAGCCTGATGCAGCGACGCCGCGTGGGGGATGAAGGCCTTCGGGTTGTAAACTCCTTTCGCTAGGGACGAAGCTTTTTTGTGACGGTACCTAGATAAGAAGCACCGGCTAACTACGTGCCAGCAGCCGCGGTAATACGTAGGGTGCGAGCGTTGTCCGGAATTACTGGGCGTAAAGGGCTCGTAGGTGGTTTGTCGCGTCGTCTGTGAAATTCTGGGGCTTAACTCCGGGCGTGCAGGCGATACGGGCATAACT	150410886609.1.1_3_3236;150410886609.1.10_3_1477;150410886609.1.2_3_2238;150410886609.1.7_3_1482;150410886634.1.6_20_12;150410886654.1.1_22_12;150410886654.1.2_9_11;150410886697.1.1_5_23;150410886697.1.10_4_12;150410886697.1.2_6_12;150410886732.1.2_51_125;150410886751.1.2_25_69
oligotype_239_8612	genus	Pseudomonas	286	['Bacteria', 'Proteobacteria', 'Gammaproteobacteria', 'Pseudomonadales', 'Pseudomonadaceae', 'Pseudomonas']	[2, 1224, 1236, 72274, 135621, 286]	[303, 47880]	['Pseudomonas putida', 'Pseudomonas fulva']	['ref|NZ_ALPV00000000|', 'NC_002947_07', 'NC_002947_06', 'NC_002947_05', 'NC_002947_03', 'NC_002947_02', 'NC_002947_01', 'NC_019905_06', 'NC_019905_05', 'NC_019905_03', 'NC_019905_02', 'NC_019905_01', 'NC_010322_06', 'NC_010322_05', 'NC_010322_03', 'NC_010322_02', 'NC_010322_01', 'NC_018220_01', 'NC_017530_07', 'NC_017530_06', 'NC_017530_04', 'NC_017530_03', 'NC_017530_02', 'NC_017530_01', 'NC_01…	[303, 303, 303, 303, 303, 303, 303, 303, 303, 303, 303, 303, 303, 303, 303, 303, 303, 303, 303, 303, 303, 303, 303, 303, 47880, 47880, 47880, 47880]	[99.65, 99.65, 99.65, 99.65, 99.65, 99.65, 99.65, 99.65, 99.65, 99.65, 99.65, 99.65, 99.65, 99.65, 99.65, 99.65, 99.65, 99.65, 99.65, 99.65, 99.65, 99.65, 99.65, 99.65, 99.65, 99.65, 99.65, 99.65]	TGGGGAATATTGGACAATGGGCGAAAGCCTGATCCAGCCATGCCGCGTGTGTGAAGAAGGTCTTCGGATTGTAAAGCACTTTAAGTTGGGAGGAAGGGCAGTAAGTTAATACCTTGCTGCTTTGACGTTACCGACAGAATAAGCACCGGCTAACTCTGTGCCAGCAGCCGCGGTAATACAGAGGGTGCAAGCGTTAATCGGAATTACTGGGCGTAAAGCGCGCGTAGGTGGTTTGTTAAGTTGGATGTGAAAGCCCCGGGCTCAACCTGGGAACTGCATCCAA	150410886652.1.11_11_342;150410886652.1.12_10_590;150410886652.1.13_10_404;150410886652.1.14_10_2584;150410886652.1.3_10_1178;150410886652.1.4_10_1215;150410886652.1.5_9_719;150410886652.1.8_10_754;150410886652.1.9_10_826
oligotype_240_8583	species	Citrobacter rodentium	67825	['Bacteria', 'Proteobacteria', 'Gammaproteobacteria', 'Enterobacterales', 'Enterobacteriaceae', 'Citrobacter', 'Citrobacter rodentium']	[2, 1224, 1236, 91347, 543, 544, 67825]	[67825]	['Citrobacter rodentium']	['NC_013716_04']	[67825]	[99.29]	TGGGGAATATTGCACAATGGGCGCAAGCCTGATGCAGCCATGCCGCGTGTATGAAGAAGGCCTTCGGGTTGTAAAGTACTTTCAGCGGGGAGGAAGGGAGAATGGTTAATAACCATTTTCATTGACGTTACCCGCAGAAGAAGCACCGGCTAACTCCGTGCCAGCAGCCGCGGTAATACGGAGGGTGCAAGCGTTAATCGGAATTACTGGGCGTAAAGCGCACGCAGGCGGTCTGTCAAGTCGGATGTGAAATCCCCGGGCTCAACCCGGGAACTGCATTCGA	150410886652.1.11_8_356;150410886652.1.12_8_590;150410886652.1.13_8_365;150410886652.1.14_8_2891;150410886652.1.3_8_1120;150410886652.1.4_8_1255;150410886652.1.5_8_394;150410886652.1.8_8_735;150410886652.1.9_8_857;150410886780.1.14_19_20
oligotype_241_8416	genus	Peptoniphilus	162289	['Bacteria', 'Firmicutes', 'Tissierellia', 'Tissierellales', 'Peptoniphilaceae', 'Peptoniphilus']	[2, 1239, 1737404, 1737405, 1570339, 162289]	[]	[]	['ref|NZ_ADDO00000000|']	[33031]	[97.53]	TGGGGAATATTGCACAATGGAGGGAACTCTGATGCAGCGACGCCGCGTGAACGAAGAAGGCTTTCGAGTCGTAAAGTTCTTTTATATGGGAAGATAATGACGGTACCATAAGAAAAAGCCCCGGCTAACTACGTGCCAGCAGCCGCGGTAATACGTAGGGGGCTAGCGTTGTCCGGAATCACTGGGCGTAAAGGGTTCGCAGGCGGCAATGCAAGTCAGATGTAAAAGGCAAAGGCTCAACCTTTGTAAGCATCTGAAACTGTATAGCTTGAGAAGTGTAGAG	150410886607.1.11_12_229;150410886607.1.12_11_366;150410886607.1.13_11_237;150410886607.1.14_11_1654;150410886607.1.3_11_675;150410886607.1.4_11_797;150410886607.1.5_9_390;150410886607.1.8_11_491;150410886607.1.9_11_526;150410886610.1.12_22_95;150410886610.1.14_21_501;150410886610.1.3_19_226;150410886610.1.4_20_230;150410886610.1.5_15_131;150410886610.1.8_21_138;150410886610.1.9_21_133;1504108867…
oligotype_242_8391	species	Pseudomonas stutzeri	316	['Bacteria', 'Proteobacteria', 'Gammaproteobacteria', 'Pseudomonadales', 'Pseudomonadaceae', 'Pseudomonas', 'Pseudomonas stutzeri']	[2, 1224, 1236, 72274, 135621, 286, 316]	[316]	['Pseudomonas stutzeri']	['NC_018028_04', 'NC_018028_03', 'NC_018028_02', 'NC_018028_01']	[316, 316, 316, 316]	[99.64, 99.64, 99.64, 99.64]	TGGGGAATATTGGACAATGGGCGAAAGCCTGATCCAGCCATGCCGCGTGTGTGAAGAAGGTCTTCGGATTGTAAAGCACTTTAAGTTGGGAGGAAGGGCATTAACCTAATACGTTAGTGTTTTGACGTTACCGACAGAATAAGCACCGGCTAACTTCGTGCCAGCAGCCGCGGTAATACGAAGGGTGCAAGCGTTAATCGGAATTACTGGGCGTAAAGCGCGCGTAGGTGGTTTGTTAAGTTGGATGTGAAAGCCCCGGGCTCAACCTGGGAACTGCA	150410886760.1.2_1_8391
oligotype_243_8313	species	Pantoea vagans	470934	['Bacteria', 'Proteobacteria', 'Gammaproteobacteria', 'Enterobacterales', 'Enterobacteriaceae', 'Pantoea', 'Pantoea vagans']	[2, 1224, 1236, 91347, 543, 53335, 470934]	[470934]	['Pantoea vagans']	['NC_014562_05', 'NC_014562_04', 'NC_014562_03']	[470934, 470934, 470934]	[99.28, 99.28, 99.28]	TGGGGAATATTGCACAATGGGCGCAAGCCTGATGCAGCCATGCCGCGTGTATGAAGAAGGCCTTCGGGTTGTAAAGTACTTTCAGCGGGGAGGAAGGCGATGCGGTTAATAACCGCGTCGATTGACGTTACCCGCAGAAGAAGCACCGGCTAACTCCGTGCCAGCAGCCGCGGTAATACGGAGGGTGCAAGCGTTAATCGGAATTACTGGGCGTAAAGCGCACGCAGGCGGTCTGTCAAGTCGGATGTGAAATCCCCGGGCTTAACCTGGGAACTGCA	150410886622.1.1_4_882;150410886622.1.10_4_359;150410886622.1.2_3_579;150410886622.1.7_4_379;150410886624.1.1_10_68;150410886624.1.10_11_21;150410886624.1.2_12_29;150410886624.1.6_8_163;150410886624.1.7_11_26;150410886678.1.6_13_106;150410886715.1.1_2_2297;150410886715.1.10_3_930;150410886715.1.2_2_1416;150410886715.1.7_3_1047;150410886730.1.1_1_11
oligotype_244_8312	species	Pantoea vagans	470934	['Bacteria', 'Proteobacteria', 'Gammaproteobacteria', 'Enterobacterales', 'Enterobacteriaceae', 'Pantoea', 'Pantoea vagans']	[2, 1224, 1236, 91347, 543, 53335, 470934]	[470934]	['Pantoea vagans']	['NC_014562_07', 'NC_014562_06', 'NC_014562_01']	[470934, 470934, 470934]	[99.65, 99.65, 99.65]	TGGGGAATATTGCACAATGGGCGCAAGCCTGATGCAGCCATGCCGCGTGTATGAAGAAGGCCTTCGGGTTGTAAAGTACTTTCAGCGGGGAGGAAGGCGGTGCGGTTAATAACCGCGCCGATTGACGTTACCCGCAGAAGAAGCACCGGCTAACTCCGTGCCAGCAGCCGCGGTAATACGGAGGGTGCAAGCGTTAATCGGAATTACTGGGCGTAAAGCGCACGCAGGCGGTCTGTTAAGTCAGATGTGAAATCCCCGGGCTTAACCTGGGAACTGCATTTGA	150410886623.1.11_8_358;150410886623.1.12_8_596;150410886623.1.13_7_317;150410886623.1.14_8_2826;150410886623.1.3_8_1152;150410886623.1.4_7_1132;150410886623.1.5_7_383;150410886623.1.8_7_775;150410886623.1.9_7_773
oligotype_245_8240	genus	Roseomonas	125216	['Bacteria', 'Proteobacteria', 'Alphaproteobacteria', 'Rhodospirillales', 'Acetobacteraceae', 'Roseomonas']	[2, 1224, 28211, 204441, 433, 125216]	[]	[]	['ref|NZ_ADVL00000000|']	[204525]	[94.96]	TGGGGAATATTGGACAATGGGCGAAAGCCTGATCCAGCAATGCCGCGTGGGTGAAGAAGGTCTTCGGATCGTAAAGCCCTTTCGACGGGGACGATGATGACGGTACCCGTAGAAGAAGCCCCGGCTAACTTCGTGCCAGCAGCCGCGGTAATACGAAGGGGGCTAGCGTTGCTCGGAATTACTGGGCGTAAAGGGCGCGTAGGCGGCGGCCCAAGTCAGGCGTGAAATTCCTGGGCTCAACCTGGGGACTGCGCTTGATACTGGGTTGCTTGAGGATG	150410886603.1.1_2_376;150410886603.1.10_2_144;150410886603.1.2_2_231;150410886603.1.7_2_136;150410886648.1.1_2_17;150410886698.1.6_15_53;150410886709.1.6_2_93;150410886728.1.2_2_4466;150410886730.1.2_55_66;150410886732.1.2_80_69;150410886739.1.1_10_10;150410886739.1.2_6_718;150410886745.1.2_6_971;150410886748.1.2_7_514;150410886763.1.2_4_376
oligotype_246_8107	family	Enterobacteriaceae	543	['Bacteria', 'Proteobacteria', 'Gammaproteobacteria', 'Enterobacterales', 'Enterobacteriaceae']	[2, 1224, 1236, 91347, 543]	[546, 550, 571, 158836]	['Citrobacter freundii', 'Enterobacter cloacae', 'Klebsiella oxytoca', 'Enterobacter hormaechei']	['ref|NZ_AFHR00000000|', 'ref|NZ_AJXP00000000|', 'ref|NZ_ADLG00000000|', 'NC_016612_08', 'NC_016612_06', 'NC_016612_05', 'NC_018106_08', 'NC_018106_07', 'NC_018106_06', 'NC_018106_05', 'NC_018106_03', 'NC_018106_02', 'NC_018106_01']	[158836, 550, 546, 571, 571, 571, 571, 571, 571, 571, 571, 571, 571]	[99.28, 99.28, 99.28, 99.28, 99.28, 99.28, 99.28, 99.28, 99.28, 99.28, 99.28, 99.28, 99.28]	TGGGGAATATTGCACAATGGGCGCAAGCCTGATGCAGCCATGCCGCGTGTATGAAGAAGGCCTTCGGGTTGTAAAGTACTTTCAGCGAGGAGGAAGGTGTTGAGGTTAATAACCTCAGCAATTGACGTTACTCGCAGAAGAAGCACCGGCTAACTCCGTGCCAGCAGCCGCGGTAATACGGAGGGTGCAAGCGTTAATCGGAATTACTGGGCGTAAAGCGCACGCAGGCGGTCTGTCAAGTCGGATGTGAAATCCCCGGGCTCAACCTGGGAACTGCA	150410886614.1.1_28_13;150410886652.1.6_6_288;150410886681.1.6_1_7733;150410886704.1.6_34_10;150410886724.1.6_3_63
oligotype_247_8039	species	Rubrobacter xylanophilus	49319	['Bacteria', 'Actinobacteria', 'Rubrobacteria', 'Rubrobacterales', 'Rubrobacteraceae', 'Rubrobacter', 'Rubrobacter xylanophilus']	[2, 201174, 84995, 84996, 84997, 42255, 49319]	[49319]	['Rubrobacter xylanophilus']	['NC_008148_01']	[49319]	[99.64]	CCAGGAATCTTGCGCAATGGGCGAAAGCCTGACGCAGCAACGCCGCGTGGGCGATGAAGGCCTTCGGGTCGTAAAGCCCTGTTGTCGGGGACGAAGGGCGAAGGGTTAATAGCCCCTAGCCTGACGGTACCCGACGAGGAAGCCCCGGCTAACTACGTGCCAGCAGCCGCGGTAATACGTAGGGGGCGAGCGTTGTCCGGAATCATTGGGCGTAAAGAGCGTGTAGGCGGCCCGGTAAGTCCGCTGTGAAAACCCGGGGCTCAACCCCGGGCGTGCAG	150410886603.1.6_16_11;150410886627.1.1_6_15;150410886657.1.6_4_13;150410886660.1.1_2_28;150410886669.1.6_9_10;150410886672.1.1_11_10;150410886691.1.1_7_17;150410886691.1.7_5_10;150410886692.1.1_7_12;150410886697.1.1_14_11;150410886698.1.6_50_16;150410886702.1.6_17_19;150410886709.1.1_27_13;150410886727.1.1_26_12;150410886728.1.2_16_405;150410886732.1.2_43_164;150410886734.1.2_6_174;150410886735.…
oligotype_248_8026	genus	Planococcus	1372	['Bacteria', 'Firmicutes', 'Bacilli', 'Bacillales', 'Planococcaceae', 'Planococcus']	[2, 1239, 91061, 1385, 186818, 1372]	[]	[]	['ref|NZ_AEPB00000000|']	[414778]	[98.2]	TAGGGAATCTTCCGCAATGGACGCAAGTCTGACGGAGCAACGCCGCGTGAGTGACGAAGGTTTTCGGATCGTAAAACTCTGTTGTGAGGGAAGAACACGTACCAGGTAACTACTGGTACCTTGACGGTACCTCACCAGAAAGCCACGGCTAACTACGTGCCAGCAGCCGCGGTAATACGTAGGTGGCAAGCGTTGTCCGGAATTATTGGGCGTAAAGCGCGCGCAGGCGGTCCCTTAAGTCTGATGTGAAAGCCCACGGCTCAACCGTGGAGGGTCAT	150410886615.1.6_1_8026
oligotype_249_7992	species	Staphylococcus epidermidis	1282	['Bacteria', 'Firmicutes', 'Bacilli', 'Bacillales', 'Staphylococcaceae', 'Staphylococcus', 'Staphylococcus epidermidis']	[2, 1239, 91061, 1385, 90964, 1279, 1282]	[1282]	['Staphylococcus epidermidis']	['ref|NZ_ACJC00000000|', 'ref|NZ_AFED00000000|', 'ref|NZ_AHLJ00000000|', 'ref|NZ_AHLI00000000|', 'ref|NZ_AHLH00000000|', 'ref|NZ_AHLG00000000|', 'ref|NZ_AHLF00000000|', 'ref|NZ_AHLE00000000|', 'ref|NZ_AHLC00000000|', 'ref|NZ_AHLB00000000|', 'ref|NZ_AHLA00000000|', 'ref|NZ_AFUA00000000|', 'ref|NZ_AFTZ00000000|', 'ref|NZ_AHLU00000000|', 'ref|NZ_AGUB00000000|', 'ref|NZ_AHKZ00000000|', 'ref|NZ_AHKY00…	[1282, 1282, 1282, 1282, 1282, 1282, 1282, 1282, 1282, 1282, 1282, 1282, 1282, 1282, 1282, 1282, 1282, 1282, 1282, 1282, 1282, 1282, 1282, 1282, 1282, 1282, 1282, 1282, 1282, 1282, 1282, 1282, 1282, 1282, 1282, 1282, 1282, 1282, 1282, 1282, 1282, 1282, 1282, 1282, 1282, 1282, 1282, 1282, 1282, 1282, 1282, 1282, 1282, 1282, 1282, 1282, 1282, 1282, 1282, 1282, 1282, 1282, 1282, 1282, 1282]	[99.64, 99.64, 99.64, 99.64, 99.64, 99.64, 99.64, 99.64, 99.64, 99.64, 99.64, 99.64, 99.64, 99.64, 99.64, 99.64, 99.64, 99.64, 99.64, 99.64, 99.64, 99.64, 99.64, 99.64, 99.64, 99.64, 99.64, 99.64, 99.64, 99.64, 99.64, 99.64, 99.64, 99.64, 99.64, 99.64, 99.64, 99.64, 99.64, 99.64, 99.64, 99.64, 99.64, 99.64, 99.64, 99.64, 99.64, 99.64, 99.64, 99.64, 99.64, 99.64, 99.64, 99.64, 99.64, 99.64, 99.64,…	TAGGGAATCTTCCGCAATGGGCGAAAGCCTGACGGAGCAACGCCGCGTGAGTGATGAAGGTCTTCGGATCGTAAAACTCTGTTATTAGGGAAGAATAAATGTGTAAGTAACTATGCACGTCTTGACGGTACCTAATCAGAAAGCCACGGCTAACTACGTGCCAGCAGCCGCGGTAATACGTAGGTGGCAAGCGTTATCCGGAATTATTGGGCGTAAAGCGCGCGTAGGCGGTTTTTTAAGTCTGATGTGAAAGCCCACGGCTCAACCGTGGAGGGTCA	150410886612.1.2_2_4333;150410886612.1.7_2_3476;150410886698.1.6_48_57;150410886747.1.2_34_126
oligotype_250_7881	species	Lysinibacillus fusiformis	28031	['Bacteria', 'Firmicutes', 'Bacilli', 'Bacillales', 'Bacillaceae', 'Lysinibacillus', 'Lysinibacillus fusiformis']	[2, 1239, 91061, 1385, 186817, 400634, 28031]	[28031]	['Lysinibacillus fusiformis']	['ref|NZ_ADJR00000000|']	[28031]	[99.29]	TAGGGAATCTTCCACAATGGGCGAAAGCCTGATGGAGCAACGCCGCGTGAGTGAAGAAGGTTTTCGGATCGTAAAACTCTGTTGTAAGGGAAGAACAAGTACAGTAGTAACTGGCTGTACCTTGACGGTACCTTATTAGAAAGCCACGGCTAACTACGTGCCAGCAGCCGCGGTAATACGTAGGTGGCAAGCGTTGTCCGGAATTATTGGGCGTAAAGCGCGCGCAGGCGGTCCTTTAAGTCTGATGTGAAAGCCCTCGGCTCAACCGAGGAGGGTCATTGGA	150410886606.1.11_1_357;150410886606.1.12_1_590;150410886606.1.13_1_303;150410886606.1.14_1_2689;150410886606.1.3_1_957;150410886606.1.4_1_1202;150410886606.1.5_1_204;150410886606.1.8_1_799;150410886606.1.9_1_767;150410886734.1.14_1_13
oligotype_251_7818	species	Streptococcus thermophilus	1308	['Bacteria', 'Firmicutes', 'Bacilli', 'Lactobacillales', 'Streptococcaceae', 'Streptococcus', 'Streptococcus thermophilus']	[2, 1239, 91061, 186826, 1300, 1301, 1308]	[1308]	['Streptococcus thermophilus']	['ref|NZ_AGFN00000000|', 'NC_017563_05', 'NC_017563_01', 'NC_017927_05', 'NC_017927_04', 'NC_017927_03', 'NC_017927_02', 'NC_017927_01', 'NC_006448_06', 'NC_006448_05', 'NC_006448_04', 'NC_006448_03', 'NC_006448_02', 'NC_006448_01', 'NC_008532_05', 'NC_008532_04', 'NC_008532_03', 'NC_008532_02', 'NC_008532_01', 'NC_017581_05', 'NC_017581_04', 'NC_017581_03', 'NC_017581_02', 'NC_017581_01', 'NC_00…	[1308, 1308, 1308, 1308, 1308, 1308, 1308, 1308, 1308, 1308, 1308, 1308, 1308, 1308, 1308, 1308, 1308, 1308, 1308, 1308, 1308, 1308, 1308, 1308, 1308, 1308, 1308, 1308, 1308, 1308]	[100.0, 100.0, 100.0, 100.0, 100.0, 100.0, 100.0, 100.0, 100.0, 100.0, 100.0, 100.0, 100.0, 100.0, 100.0, 100.0, 100.0, 100.0, 100.0, 100.0, 100.0, 100.0, 100.0, 100.0, 100.0, 100.0, 100.0, 100.0, 100.0, 100.0]	TAGGGAATCTTCGGCAATGGGGGCAACCCTGACCGAGCAACGCCGCGTGAGTGAAGAAGGTTTTCGGATCGTAAAGCTCTGTTGTAAGTCAAGAACGGGTGTGAGAGTGGAAAGTTCACACTGTGACGGTAGCTTACCAGAAAGGGACGGCTAACTACGTGCCAGCAGCCGCGGTAATACGTAGGTCCCGAGCGTTGTCCGGATTTATTGGGCGTAAAGCGAGCGCAGGCGGTTTGATAAGTCTGAAGTTAAAGGCTGTGGCTCAACCATAGTTCGCTTTGGA	150410886623.1.12_16_14;150410886642.1.11_1_403;150410886642.1.12_1_659;150410886642.1.13_2_292;150410886642.1.14_1_2988;150410886642.1.3_2_936;150410886642.1.4_2_936;150410886642.1.5_2_128;150410886642.1.8_1_691;150410886642.1.9_2_723;150410886651.1.14_18_13;150410886667.1.14_8_14;150410886703.1.14_11_11;150410886770.1.14_10_10
oligotype_252_7816	species	Lactobacillus helveticus	1587	['Bacteria', 'Firmicutes', 'Bacilli', 'Lactobacillales', 'Lactobacillaceae', 'Lactobacillus', 'Lactobacillus helveticus']	[2, 1239, 91061, 186826, 33958, 1578, 1587]	[1587]	['Lactobacillus helveticus']	['NC_010080_04', 'NC_010080_03', 'NC_010080_02', 'NC_010080_01']	[1587, 1587, 1587, 1587]	[100.0, 100.0, 100.0, 100.0]	TAGGGAATCTTCCACAATGGACGCAAGTCTGATGGAGCAACGCCGCGTGAGTGAAGAAGGTTTTCGGATCGTAAAGCTCTGTTGTTGGTGAAGAAGGATAAAGGTAGTAACTGGCCTTTATTTGACGGTAATCAACCAGAAAGTCACGGCTAACTACGTGCCAGCAGCCGCGGTAATACGTAGGTGGCAAGCGTTGTCCGGATTTATTGGGCGTAAAGCGAGCGCAGGCGGAAGAATAAGTCTGATGTGAAAGCCCTCGGCTTAACCGAGGAACTGCATCGGA	150410886642.1.11_2_353;150410886642.1.12_2_543;150410886642.1.13_1_314;150410886642.1.14_2_2568;150410886642.1.3_1_1007;150410886642.1.4_1_1161;150410886642.1.5_1_439;150410886642.1.8_2_673;150410886642.1.9_1_748;150410886770.1.14_9_10
oligotype_253_7717	species	Bacillus pumilus	1408	['Bacteria', 'Firmicutes', 'Bacilli', 'Bacillales', 'Bacillaceae', 'Bacillus', 'Bacillus pumilus']	[2, 1239, 91061, 1385, 186817, 1386, 1408]	[1408]	['Bacillus pumilus']	['ref|NZ_ABRX00000000|', 'NC_009848_07', 'NC_009848_06', 'NC_009848_05', 'NC_009848_04', 'NC_009848_03', 'NC_009848_02', 'NC_009848_01']	[1408, 1408, 1408, 1408, 1408, 1408, 1408, 1408]	[99.29, 99.29, 99.29, 99.29, 99.29, 99.29, 99.29, 99.29]	TAGGGAATCTTCCGCAATGGACGAAAGTCTGACGGAGCAACGCCGCGTGAGTGATGAAGGTTTTCGGATCGTAAAGCTCTGTTGTTAGGGAAGAACAAGTGCAAGAGTAACTGCTTGCACCTTGACGGTACCTAACCAGAAAGCCACGGCTAACTACGTGCCAGCAGCCGCGGTAATACGTAGGTGGCAAGCGTTGTCCGGAATTATTGGGCGTAAAGGGCTCGCAGGCGGTTTCTTAAGTCTGATGTGAAAGCCCCCGGCTCAACCGGGGAGGGTCATTGGA	150410886647.1.11_4_368;150410886647.1.12_4_581;150410886647.1.13_3_238;150410886647.1.14_4_2605;150410886647.1.3_3_958;150410886647.1.4_3_989;150410886647.1.5_2_212;150410886647.1.8_3_764;150410886647.1.9_3_654;150410886715.1.12_13_12;150410886715.1.14_14_57;150410886753.1.14_14_45;150410886753.1.3_15_19;150410886753.1.4_15_18;150410886753.1.9_13_15;150410886768.1.11_15_11;150410886768.1.12_14_1…
oligotype_254_7684	species	Bacteroides vulgatus	821	['Bacteria', 'Bacteroidetes', 'Bacteroidia', 'Bacteroidales', 'Bacteroidaceae', 'Bacteroides', 'Bacteroides vulgatus']	[2, 976, 200643, 171549, 815, 816, 821]	[821]	['Bacteroides vulgatus']	['ref|NZ_ADKO00000000|']	[821]	[100.0]	TGAGGAATATTGGTCAATGGGCGAGAGCCTGAACCAGCCAAGTAGCGTGAAGGATGACTGCCCTATGGGTTGTAAACTTCTTTTATAAAGGAATAAAGTCGGGTATGTATACCCGTTTGCATGTACTTTATGAATAAGGATCGGCTAACTCCGTGCCAGCAGCCGCGGTAATACGGAGGATCCGAGCGTTATCCGGATTTATTGGGTTTAAAGGGAGCGTAGATGGATGTTTAAGTCAGTTGTGAAAGTTTGCGGCTCAACCGTAAAATTGCAGTTGATACTG	150410886693.1.11_9_339;150410886693.1.12_9_489;150410886693.1.13_9_325;150410886693.1.14_9_2438;150410886693.1.3_9_996;150410886693.1.4_9_1088;150410886693.1.5_8_630;150410886693.1.8_9_635;150410886693.1.9_9_744
oligotype_255_7669	species	Bacteroides uniformis	820	['Bacteria', 'Bacteroidetes', 'Bacteroidia', 'Bacteroidales', 'Bacteroidaceae', 'Bacteroides', 'Bacteroides uniformis']	[2, 976, 200643, 171549, 815, 816, 820]	[820]	['Bacteroides uniformis']	['ref|NZ_AGXY00000000|', 'ref|NZ_AGXX00000000|', 'ref|NZ_AAYH00000000|']	[820, 820, 820]	[100.0, 100.0, 100.0]	TGAGGAATATTGGTCAATGGACGAGAGTCTGAACCAGCCAAGTAGCGTGAAGGATGACTGCCCTATGGGTTGTAAACTTCTTTTATACGGGAATAAAGTGAGGCACGTGTGCCTTTTTGTATGTACCGTATGAATAAGGATCGGCTAACTCCGTGCCAGCAGCCGCGGTAATACGGAGGATCCGAGCGTTATCCGGATTTATTGGGTTTAAAGGGAGCGTAGGCGGACGCTTAAGTCAGTTGTGAAAGTTTGCGGCTCAACCGTAAAATTGCAGTTGA	150410886607.1.6_2_1035;150410886610.1.6_22_57;150410886638.1.6_13_129;150410886640.1.1_2_1288;150410886640.1.10_2_521;150410886640.1.2_1_974;150410886640.1.7_2_532;150410886641.1.1_13_16;150410886641.1.2_10_16;150410886641.1.7_11_10;150410886655.1.1_3_20;150410886655.1.2_2_14;150410886693.1.1_8_1167;150410886693.1.10_8_462;150410886693.1.2_7_840;150410886693.1.6_41_64;150410886693.1.7_8_457;1504…
oligotype_256_7605	species	Fusobacterium mortiferum	850	['Bacteria', 'Fusobacteria', 'Fusobacteriia', 'Fusobacteriales', 'Fusobacteriaceae', 'Fusobacterium', 'Fusobacterium mortiferum']	[2, 32066, 203490, 203491, 203492, 848, 850]	[850]	['Fusobacterium mortiferum']	['ref|NZ_ACDB00000000|']	[850]	[99.29]	TGGGGAATATTGGACAATGGACCAAAAGTCTGATCCAGCAATTCTGTGTGCACGATGAAGTTTTTCGGAATGTAAAGTGCTTTCAGTTGGGACGAAGTAAGTGACGGTACCAACAGAAGAAGCGACGGCTAAATACGTGCCAGCAGCCGCGGTAATACGTATGTCGCAAGCGTTATCCGGATTTATTGGGCGTAAAGCGCGTCTAGGCGGTTTGGTAAGTCTGATGTGAAAATGCGGGGCTTAACTCCGTATTGCGTTGGAAACTGCCAAACTAGAGTACTGG	150410886693.1.11_6_359;150410886693.1.12_6_491;150410886693.1.13_6_313;150410886693.1.14_6_2695;150410886693.1.3_6_961;150410886693.1.4_7_969;150410886693.1.5_7_462;150410886693.1.8_6_621;150410886693.1.9_6_734
oligotype_257_7583	species	Campylobacter hominis	76517	['Bacteria', 'Proteobacteria', 'Epsilonproteobacteria', 'Campylobacterales', 'Campylobacteraceae', 'Campylobacter', 'Campylobacter hominis']	[2, 1224, 29547, 213849, 72294, 194, 76517]	[76517]	['Campylobacter hominis']	['NC_009714_03', 'NC_009714_02', 'NC_009714_01']	[76517, 76517, 76517]	[100.0, 100.0, 100.0]	TAGGGAATATTGCGCAATGGGGGAAACCCTGACGCAGCAACGCCGCGTGGAGGATGACACTTTTCGGAGCGTAAACTCCTTTTATCGGGAAAGAATAATGACGGTACCCGATGAATAAGCACCGGCTAACTCCGTGCCAGCAGCCGCGGTAATACGGAGGGTGCAAGCGTTACTCGGAATCACTGGGCGTAAAGGGTGCGTAGGTGGATTATCAAGTCTCTTGTGAAATCTAATAGCTTAACTATTAAATTGCTTGGGAAACTGATAGTCTAGAGTAG	150410886607.1.1_8_1898;150410886607.1.10_9_783;150410886607.1.2_7_1396;150410886607.1.7_8_819;150410886721.1.1_6_1023;150410886721.1.10_6_417;150410886721.1.2_6_777;150410886721.1.7_6_470
oligotype_258_7580	species	Staphylococcus hominis	1290	['Bacteria', 'Firmicutes', 'Bacilli', 'Bacillales', 'Staphylococcaceae', 'Staphylococcus', 'Staphylococcus hominis']	[2, 1239, 91061, 1385, 90964, 1279, 1290]	[1290]	['Staphylococcus hominis']	['ref|NZ_ACLP00000000|', 'ref|NZ_ACRM00000000|']	[1290, 1290]	[100.0, 100.0]	TAGGGAATCTTCCGCAATGGGCGAAAGCCTGACGGAGCAACGCCGCGTGAGTGATGAAGGTCTTCGGATCGTAAAACTCTGTTATTAGGGAAGAACAAACGTGTAAGTAACTGTGCACGTCTTGACGGTACCTAATCAGAAAGCCACGGCTAACTACGTGCCAGCAGCCGCGGTAATACGTAGGTGGCAAGCGTTATCCGGAATTATTGGGCGTAAAGCGCGCGTAGGCGGTTTTTTAAGTCTGATGTGAAAGCCCACGGCTCAACCGTGGAGGGTCATTGGA	150410886614.1.14_19_26;150410886614.1.3_13_13;150410886621.1.14_21_15;150410886662.1.14_59_26;150410886663.1.14_11_16;150410886666.1.14_17_25;150410886666.1.3_6_13;150410886666.1.8_2_11;150410886697.1.12_3_14;150410886697.1.14_7_52;150410886697.1.3_5_24;150410886697.1.4_8_19;150410886697.1.8_3_17;150410886698.1.14_7_16;150410886699.1.14_7_20;150410886704.1.11_2_23;150410886704.1.12_2_29;15041088…
oligotype_259_7426	None	No hit	No hit	None	None	['No hit']	['No hit']	['No hit']	['No hit']	['No hit']	TGGAGGATCATCGTCAATGGTCGTAAGACTGAACGTGCAAACCAGAATCAATATGAGCTTAGGTTCAATTGATGTAGTAAGGCAGGATAATGACTAGTCTTACTAATAGTCGTGACCAATCCCGGTGCCAGCAGTTGCGGTTACACCGGTACGGCAAGCATTGTTCGTTGTGAATAGGCGTAAAGGGTACGTAGGTTGTTCTTTGCTACTAATGTAAGTAGAGAACTTGAATCCAATAGGAGTTACCAGAATTTCGAGAGTAGCGCTGATATGCTTTGATACT	150410886604.1.11_8_12;150410886604.1.12_5_17;150410886604.1.14_4_96;150410886604.1.3_4_39;150410886604.1.4_4_50;150410886604.1.5_3_38;150410886604.1.8_4_34;150410886604.1.9_4_23;150410886614.1.14_27_12;150410886615.1.14_22_23;150410886618.1.5_6_20;150410886623.1.5_14_13;150410886679.1.11_4_24;150410886679.1.12_4_25;150410886679.1.13_4_16;150410886679.1.14_4_129;150410886679.1.3_4_67;150410886679…
oligotype_260_7411	family	Erysipelotrichaceae	128827	['Bacteria', 'Firmicutes', 'Erysipelotrichia', 'Erysipelotrichales', 'Erysipelotrichaceae']	[2, 1239, 526524, 526525, 128827]	[]	[]	['ref|NZ_ABAW00000000|']	[31971]	[86.58]	TAGGGAATTTTCGTCAATGGGGGGAACCCTGAACGAGCAATGCCGCGTGAGTGAAGAAGGTCTTCGGATCGTAAAGCTCTGTTGTAAGTGAAGAACGGCTCATAGAGGAAATGCTATGGGAGTGACGGTAGCTTACCAGAAAGCCACGGCTAACTACGTGCCAGCAGCCGCGGTAATACGTAGGTGGCAAGCGTTATCCGGAATCATTGGGCGTAAAGGGTGCGTAGGTGGCGTACTAAGTCTGTAGTAAAAGGCAATGGCTCAACCATTGTAAGCTATGGAA	150410886640.1.3_37_27;150410886640.1.4_41_28;150410886640.1.5_41_11;150410886747.1.11_6_138;150410886747.1.12_6_213;150410886747.1.13_6_138;150410886747.1.14_7_981;150410886747.1.3_6_404;150410886747.1.4_6_418;150410886747.1.5_6_192;150410886747.1.8_6_275;150410886747.1.9_7_268;150410886762.1.11_7_187;150410886762.1.12_7_322;150410886762.1.13_7_190;150410886762.1.14_7_1351;150410886762.1.3_7_570…
oligotype_261_7397	species	Pseudomonas stutzeri	316	['Bacteria', 'Proteobacteria', 'Gammaproteobacteria', 'Pseudomonadales', 'Pseudomonadaceae', 'Pseudomonas', 'Pseudomonas stutzeri']	[2, 1224, 1236, 72274, 135621, 286, 316]	[316]	['Pseudomonas stutzeri']	['NC_017532_04', 'NC_017532_03', 'NC_017532_02', 'NC_017532_01', 'NC_015740_04', 'NC_015740_03', 'NC_015740_02', 'NC_015740_01', 'NC_009434_04', 'NC_009434_02', 'NC_009434_01']	[316, 316, 316, 316, 316, 316, 316, 316, 316, 316, 316]	[99.64, 99.64, 99.64, 99.64, 99.64, 99.64, 99.64, 99.64, 99.64, 99.64, 99.64]	TGGGGAATATTGGACAATGGGCGAAAGCCTGATCCAGCCATGCCGCGTGTGTGAAGAAGGTCTTCGGATTGTAAAGCACTTTAAGTTGGGAGGAAGGGCAGTAAGTTAATACCTTGCTGTTTTGACGTTACCAACAGAATAAGCACCGGCTAACTTCGTGCCAGCAGCCGCGGTAATACGAAGGGTGTAAGCGTTAATCGGAATTACTGGGCGTAAAGCGCGCGTAGGTGGTTCGTTAAGTTGGATGTGAAAGCCCCGGGCTCAACCTGGGAACTGCA	150410886712.1.1_13_3341;150410886712.1.10_13_1476;150410886712.1.2_15_2580
oligotype_262_7391	genus	Acinetobacter	469	['Bacteria', 'Proteobacteria', 'Gammaproteobacteria', 'Pseudomonadales', 'Moraxellaceae', 'Acinetobacter']	[2, 1224, 1236, 72274, 468, 469]	[]	[]	['ref|NZ_ACPN00000000|']	[28090]	[97.14]	TGGGGAATATTGGACAATGGGGGGAACCCTGATCCAGCCATGCCGCGTGTGTGAAGAAGGCCTTTTGGTTGTAAAGCACTTTAAGCGAGGAGGAGGCTTACCTGGTTAATACCTGGGATAAGTGGACGTTACTCGCAGAATAAGCACCGGCTAACTCTGTGCCAGCAGCCGCGGTAATACAGAGGGTGCAAGCGTTAATCGGATTTACTGGGCGTAAAGCGCGCGTAGGTGGCTAATTAAGTCAAATGTGAAATCCCCGAGCTTAACTTGGGAATTGC	150410886605.1.6_1_4369;150410886624.1.6_6_189;150410886654.1.1_26_10;150410886731.1.1_7_412;150410886731.1.10_8_157;150410886731.1.2_13_316;150410886731.1.7_7_192;150410886733.1.2_12_93;150410886742.1.2_21_162;150410886782.1.1_2_568;150410886782.1.10_2_245;150410886782.1.2_2_432;150410886782.1.7_2_246
oligotype_263_7373	species	Acinetobacter oleivorans	1148157	['Bacteria', 'Proteobacteria', 'Gammaproteobacteria', 'Pseudomonadales', 'Moraxellaceae', 'Acinetobacter', 'Acinetobacter oleivorans']	[2, 1224, 1236, 72274, 468, 469, 1148157]	[1148157]	['Acinetobacter oleivorans']	['NC_014259_05', 'NC_014259_04', 'NC_014259_03', 'NC_014259_02', 'NC_014259_01']	[1148157, 1148157, 1148157, 1148157, 1148157]	[99.28, 99.28, 99.28, 99.28, 99.28]	TGGGGAATATTGGACAATGGGGGGAACCCTGATCCAGCCATGCCGCGTGTGTGAAGAAGGCCTTATGGTTGTAAAGCACTTTAAGCGAGGAGGAGGCTACTTTAGTTAATACCTAGAGATAGTGGACGTTACTCGCAGAATAAGCACCGGCTAACTCTGTGCCAGCAGCCGCGGTAATACAGAGGGTGCAAGCGTTAATCGGATTTACTGGGCGTAAAGCGCGCGTAGGCGGCTAATTAAGTCAAATGTGAAATCCCCGAGCTTAACTTGGGAATTGC	150410886630.1.6_1_7373
oligotype_264_7288	family	Enterobacteriaceae	543	['Bacteria', 'Proteobacteria', 'Gammaproteobacteria', 'Enterobacterales', 'Enterobacteriaceae']	[2, 1224, 1236, 91347, 543]	[571, 69218]	['Klebsiella oxytoca', 'Enterobacter cancerogenus']	['ref|NZ_AMPJ00000000|', 'ref|NZ_ABWM00000000|', 'NC_016612_04', 'NC_016612_03', 'NC_016612_02', 'NC_016612_01']	[571, 69218, 571, 571, 571, 571]	[98.94, 98.94, 98.94, 98.94, 98.94, 98.94]	TGGGGAATATTGCACAATGGGCGCAAGCCTGATGCAGCCATGCCGCGTGTATGAAGAAGGCCTTCGGGTTGTAAAGTACTTTCAGCGGGGAGGAAGGCGATGAGGTTAATAACCTTATCGATTGACGTTACCCGCAGAAGAAGCACCGGCTAACTCCGTGCCAGCAGCCGCGGTAATACGGAGGGTGCAAGCGTTAATCGGAATTACTGGGCGTAAAGCGCACGCAGGCGGTCTGTCAAGTCGGATGTGAAATCCCCGGGCTTAACCTGGGAACTGCATTCGA	150410886716.1.11_2_325;150410886716.1.12_2_478;150410886716.1.13_2_300;150410886716.1.14_2_2360;150410886716.1.3_2_989;150410886716.1.4_2_1066;150410886716.1.5_3_452;150410886716.1.8_2_618;150410886716.1.9_2_700
oligotype_265_7247	species	Proteus mirabilis	584	['Bacteria', 'Proteobacteria', 'Gammaproteobacteria', 'Enterobacterales', 'Enterobacteriaceae', 'Proteus', 'Proteus mirabilis']	[2, 1224, 1236, 91347, 543, 583, 584]	[584]	['Proteus mirabilis']	['ref|NZ_AMGT00000000|', 'ref|NZ_AMGU00000000|', 'NC_010554_07', 'NC_010554_06', 'NC_010554_05']	[584, 584, 584, 584, 584]	[100.0, 100.0, 100.0, 100.0, 100.0]	TGGGGAATATTGCACAATGGGCGCAAGCCTGATGCAGCCATGCCGCGTGTATGAAGAAGGCCTTAGGGTTGTAAAGTACTTTCAGCGGGGAGGAAGGTGATAAGGTTAATACCCTTATCAATTGACGTTACCCGCAGAAGAAGCACCGGCTAACTCCGTGCCAGCAGCCGCGGTAATACGGAGGGTGCAAGCGTTAATCGGAATTACTGGGCGTAAAGCGCACGCAGGCGGTCAATTAAGTCAGATGTGAAAGCCCCGAGCTTAACTTGGGAATTGCA	150410886638.1.6_1_2676;150410886640.1.1_3_1081;150410886640.1.10_3_456;150410886640.1.2_4_729;150410886640.1.7_3_512;150410886702.1.6_28_12;150410886747.1.1_11_247;150410886747.1.10_12_81;150410886747.1.2_23_153;150410886747.1.7_10_102;150410886762.1.1_10_455;150410886762.1.10_9_220;150410886762.1.2_11_304;150410886762.1.7_9_219
oligotype_266_7160	genus	Staphylococcus	1279	['Bacteria', 'Firmicutes', 'Bacilli', 'Bacillales', 'Staphylococcaceae', 'Staphylococcus']	[2, 1239, 91061, 1385, 90964, 1279]	[]	[]	['NC_014925_06', 'NC_014925_05', 'NC_014925_04', 'NC_014925_01', 'NC_017568_05', 'NC_017568_04', 'NC_017568_03', 'NC_017568_02', 'NC_017568_01']	[283734, 283734, 283734, 283734, 283734, 283734, 283734, 283734, 283734]	[97.12, 97.12, 97.12, 97.12, 97.12, 97.12, 97.12, 97.12, 97.12]	TAGGGAATCTTCCGCAATGGGCGAAAGCCTGACGGAGCAACGCCGCGTGAGTGATGAAGGTCTTCGGATCGTAAAACTCTGTTGTTAGGGAAGAACAAATTTGTTAGTAACTGAACAAGTCTTGACGGTACCTAACCAGAAAGCCACGGCTAACTACGTGCCAGCAGCCGCGGTAATACGTAGGTGGCAAGCGTTATCCGGAATTATTGGGCGTAAAGCGCGCGTAGGCGGTTTCTTAAGTCTGATGTGAAAGCCCACGGCTCAACCGTGGAGGGTCA	150410886601.1.6_2_2586;150410886603.1.6_1_757;150410886605.1.1_8_199;150410886605.1.10_8_82;150410886605.1.2_9_108;150410886605.1.7_8_77;150410886629.1.1_2_945;150410886629.1.10_2_381;150410886629.1.2_2_564;150410886629.1.7_2_425;150410886630.1.1_3_283;150410886630.1.10_3_120;150410886630.1.2_2_171;150410886630.1.7_2_130;150410886654.1.6_4_80;150410886696.1.1_6_52;150410886703.1.1_1_30;150410886…
oligotype_267_7147	species	Escherichia coli	562	['Bacteria', 'Proteobacteria', 'Gammaproteobacteria', 'Enterobacterales', 'Enterobacteriaceae', 'Escherichia', 'Escherichia coli']	[2, 1224, 1236, 91347, 543, 561, 562]	[562]	['Escherichia coli']	['ref|NZ_AFVX00000000|', 'ref|NZ_AERT00000000|', 'ref|NZ_AGIA00000000|', 'ref|NZ_AGTD00000000|', 'ref|NZ_AFEB00000000|', 'ref|NZ_AMUK00000000|', 'ref|NZ_AKLW00000000|', 'ref|NZ_AEHW00000000|', 'ref|NZ_AKLV00000000|', 'ref|NZ_AKMA00000000|', 'ref|NZ_AKLY00000000|', 'ref|NZ_AFAG00000000|', 'ref|NZ_AKLT00000000|', 'ref|NZ_AMUM00000000|', 'ref|NZ_ADBA00000000|', 'ref|NZ_ADAZ00000000|', 'ref|NZ_ADAX00…	[562, 562, 562, 562, 562, 562, 562, 562, 562, 562, 562, 562, 562, 562, 562, 562, 562, 562, 562, 562, 562, 562, 562, 562, 562, 562, 562, 562, 562, 562, 562, 562, 562, 562, 562, 562, 562, 562, 562, 562, 562, 562, 562, 562, 562, 562, 562, 562, 562, 562, 562, 562, 562, 562, 562, 562, 562, 562, 562, 562, 562, 562, 562, 562, 562, 562, 562, 562, 562, 562, 562, 562, 562, 562, 562, 562, 562, 562, 562, 562…	[98.92, 98.92, 98.92, 98.92, 98.92, 98.92, 98.92, 98.92, 98.92, 98.92, 98.92, 98.92, 98.92, 98.92, 98.92, 98.92, 98.92, 98.92, 98.92, 98.92, 98.92, 98.92, 98.92, 98.92, 98.92, 98.92, 98.92, 98.92, 98.92, 98.92, 98.92, 98.92, 98.92, 98.92, 98.92, 98.92, 98.92, 98.92, 98.92, 98.92, 98.92, 98.92, 98.92, 98.92, 98.92, 98.92, 98.92, 98.92, 98.92, 98.92, 98.92, 98.92, 98.92, 98.92, 98.92, 98.92, 98.92,…	TGGGGAATATTGCACAATGGGCGCAAGCCTGATGCAGCCATGCCGCGTGTATGAAGAAGGCCTTCGGGTTGTAAAGTACTTTCAGCGGGGAGGAAGGGAGTAAAGTTAATACCTTTGCTCATTGACGTTACCCGCAGAAGAAGCACCGGCTAACTCCGTGCCAGCAGCCGCGGTAATACGGAGGGTGCAAGCGTTAATCGGAATTACTGGGCGTAAAGCGCACGCAGGCGGTCTGTCAAGTCGGATGTGAAATCCCCGGGCTCAACCTGGGAACTGCA	150410886610.1.1_5_2426;150410886610.1.10_4_989;150410886610.1.2_4_1493;150410886610.1.6_7_741;150410886610.1.7_5_1099;150410886640.1.7_19_142;150410886693.1.1_66_94;150410886693.1.10_42_51;150410886693.1.2_53_64;150410886693.1.7_50_48
oligotype_268_7107	species	Corynebacterium amycolatum	43765	['Bacteria', 'Actinobacteria', 'Actinobacteria', 'Actinomycetales', 'Corynebacteriaceae', 'Corynebacterium', 'Corynebacterium amycolatum']	[2, 201174, 1760, 2037, 1653, 1716, 43765]	[43765]	['Corynebacterium amycolatum']	['ref|NZ_ABZU00000000|']	[43765]	[99.65]	TGGGGAATATTGCACAATGGGCGGAAGCCTGATGCAGCGACGCCGCGTGGGGGATGACGGCCTTCGGGTTGTAAACTCCTTTCACCATCGACGAAGGGTTTCTGACGGTAGATGGAGAAGAAGCACCGGCTAACTACGTGCCAGCAGCCGCGGTAATACGTAGGGTGCGAGCGTTGTCCGGAATTACTGGGCGTAAAGAGCTCGTAGGTGGTTTGTCGCGTCGTCTGTGAAATTCCGGGGCTTAACTCCGGGCGTGCAGGCGATACGGGCATAACTTGAGTAC	150410886664.1.14_10_15;150410886664.1.4_4_12;150410886709.1.11_6_10;150410886709.1.12_6_15;150410886709.1.14_14_38;150410886709.1.3_12_13;150410886709.1.4_7_21;150410886709.1.8_8_12;150410886709.1.9_5_19;150410886735.1.14_40_14;150410886759.1.11_7_127;150410886759.1.12_6_210;150410886759.1.13_7_116;150410886759.1.14_7_985;150410886759.1.3_6_424;150410886759.1.4_7_430;150410886759.1.5_8_179;15041…
oligotype_269_7049	species	Corynebacterium accolens	38284	['Bacteria', 'Actinobacteria', 'Actinobacteria', 'Actinomycetales', 'Corynebacteriaceae', 'Corynebacterium', 'Corynebacterium accolens']	[2, 201174, 1760, 2037, 1653, 1716, 38284]	[38284]	['Corynebacterium accolens']	['ref|NZ_ACGD00000000|']	[38284]	[99.64]	TGGGGAATATTGCACAATGGGCGCAAGCCTGATGCAGCGACGCCGCGTGGGGGATGAAGGCCTTCGGGTTGTAAACTCCTTTCGCTAGGGACGAAGCTTTGTTGTGACGGTACCTAGATAAGAAGCACCGGCTAACTACGTGCCAGCAGCCGCGGTAATACGTAGGGTGCGAGCGTTGTCCGGAATTACTGGGCGTAAAGGGCTCGTAGGTGGTTTGTCGCGTCGTCTGTGAAATTCTGGGGCTTAACTCCGGGCGTGCAGGCGATACGGGCATAACT	150410886687.1.6_17_13;150410886688.1.6_9_20;150410886695.1.1_4_2192;150410886695.1.10_4_997;150410886695.1.2_4_1450;150410886695.1.7_4_1054;150410886761.1.1_3_569;150410886761.1.10_3_212;150410886761.1.2_3_329;150410886761.1.7_3_213
oligotype_270_6965	genus	Pseudomonas	286	['Bacteria', 'Proteobacteria', 'Gammaproteobacteria', 'Pseudomonadales', 'Pseudomonadaceae', 'Pseudomonas']	[2, 1224, 1236, 72274, 135621, 286]	[294, 47883]	['Pseudomonas fluorescens', 'Pseudomonas synxantha']	['ref|NZ_AHPP00000000|', 'ref|NZ_AHPN00000000|', 'NC_017911_05', 'NC_017911_04', 'NC_017911_03', 'NC_017911_02', 'NC_017911_01']	[47883, 294, 294, 294, 294, 294, 294]	[100.0, 100.0, 100.0, 100.0, 100.0, 100.0, 100.0]	TGGGGAATATTGGACAATGGGCGAAAGCCTGATCCAGCCATGCCGCGTGTGTGAAGAAGGTCTTCGGATTGTAAAGCACTTTAAGTTGGGAGGAAGGGTTGTAGATTAATACTCTGCAATTTTGACGTTACCGACAGAATAAGCACCGGCTAACTCTGTGCCAGCAGCCGCGGTAATACAGAGGGTGCAAGCGTTAATCGGAATTACTGGGCGTAAAGCGCGCGTAGGTGGTTTGTTAAGTTGGATGTGAAATCCCCGGGCTCAACCTGGGAACTGCA	150410886623.1.6_10_163;150410886644.1.7_35_15;150410886652.1.1_11_473;150410886652.1.10_11_216;150410886652.1.2_11_390;150410886652.1.7_11_237;150410886706.1.6_28_18;150410886709.1.7_6_22;150410886711.1.7_1_12;150410886714.1.6_17_31;150410886715.1.7_16_12;150410886727.1.10_5_99;150410886727.1.7_8_34;150410886729.1.2_6_519;150410886730.1.2_2_2382;150410886736.1.2_5_509;150410886741.1.2_15_143;150…
oligotype_271_6921	genus	Acinetobacter	469	['Bacteria', 'Proteobacteria', 'Gammaproteobacteria', 'Pseudomonadales', 'Moraxellaceae', 'Acinetobacter']	[2, 1224, 1236, 72274, 468, 469]	[28090, 40216]	['Acinetobacter lwoffii', 'Acinetobacter radioresistens']	['ref|NZ_ALIR00000000|', 'ref|NZ_ACVR00000000|', 'ref|NZ_ACPO00000000|', 'ref|NZ_BAGY00000000|', 'ref|NZ_ACPN00000000|']	[40216, 40216, 40216, 40216, 28090]	[95.34, 95.34, 95.34, 95.34, 95.34]	TGGGGAATATTGGACAATGGGGGGAACCCTGATCCAGCCATGCCGCGTGTGTGAAGAAGGCCTTTTGGTTGTAAAGCACTTTAAGCGAGGAGGAGGCGCTCTAGGATAATACCCTAGATGCGTGGACGTTACTCGCAGAATAAGCACCGGCTAACTCTGTGCCAGCAGCCGCGGTAATACAGAGGGTGCGAGCGTTAATCGGATTTACTGGGCGTAAAGCGCGCGTAGGTGGCTAATTAAGTCAAATGTGAAATCCCCGAGCTTAACTTGGGAATTGC	150410886700.1.1_12_43;150410886700.1.10_12_16;150410886700.1.7_10_21;150410886713.1.1_2_1656;150410886713.1.10_2_696;150410886713.1.2_2_1206;150410886713.1.7_2_731;150410886736.1.1_2_1024;150410886736.1.10_2_414;150410886736.1.2_4_703;150410886736.1.7_2_411
oligotype_272_6907	species	Bacteroides vulgatus	821	['Bacteria', 'Bacteroidetes', 'Bacteroidia', 'Bacteroidales', 'Bacteroidaceae', 'Bacteroides', 'Bacteroides vulgatus']	[2, 976, 200643, 171549, 815, 816, 821]	[821]	['Bacteroides vulgatus']	['ref|NZ_AGXZ00000000|', 'NC_009614_06', 'NC_009614_05', 'NC_009614_04', 'NC_009614_03']	[821, 821, 821, 821, 821]	[100.0, 100.0, 100.0, 100.0, 100.0]	TGAGGAATATTGGTCAATGGGCGAGAGCCTGAACCAGCCAAGTAGCGTGAAGGATGACTGCCCTATGGGTTGTAAACTTCTTTTATAAAGGAATAAAGTCGGGTATGGATACCCGTTTGCATGTACTTTATGAATAAGGATCGGCTAACTCCGTGCCAGCAGCCGCGGTAATACGGAGGATCCGAGCGTTATCCGGATTTATTGGGTTTAAAGGGAGCGTAGATGGATGTTTAAGTCAGTTGTGAAAGTTTGCGGCTCAACCGTAAAATTGCAGTTGA	150410886607.1.6_27_97;150410886640.1.1_7_818;150410886640.1.10_8_315;150410886640.1.2_8_550;150410886640.1.7_6_378;150410886641.1.10_8_11;150410886693.1.1_5_1857;150410886693.1.10_5_751;150410886693.1.2_4_1336;150410886693.1.7_5_783;150410886711.1.6_19_11
oligotype_273_6843	species	Fusobacterium mortiferum	850	['Bacteria', 'Fusobacteria', 'Fusobacteriia', 'Fusobacteriales', 'Fusobacteriaceae', 'Fusobacterium', 'Fusobacterium mortiferum']	[2, 32066, 203490, 203491, 203492, 848, 850]	[850]	['Fusobacterium mortiferum']	['ref|NZ_ACDB00000000|']	[850]	[100.0]	TGGGGAATATTGGACAATGGACCAAAAGTCTGATCCAGCAATTCTGTGTGCACGATGAAGTTTTTCGGAATGTAAAGTGCTTTCAGTTGGGACGAAGTAAGTGACGGTACCAACAGAAGAAGCGACGGCTAAATACGTGCCAGCAGCCGCGGTAATACGTATGTCGCAAGCGTTATCCGGATTTATTGGGCGTAAAGCGCGTCTAGGCGGTTTGGTAAGTCTGATGTGAAAATGCGGGGCTCAACTCCGTATTGCGTTGGAAACTGTCAAACTAGAGTACTGG	150410886693.1.11_8_325;150410886693.1.12_7_467;150410886693.1.13_8_283;150410886693.1.14_7_2301;150410886693.1.3_8_918;150410886693.1.4_8_914;150410886693.1.5_9_413;150410886693.1.8_7_591;150410886693.1.9_8_631
oligotype_274_6821	genus	Pseudomonas	286	['Bacteria', 'Proteobacteria', 'Gammaproteobacteria', 'Pseudomonadales', 'Pseudomonadaceae', 'Pseudomonas']	[2, 1224, 1236, 72274, 135621, 286]	[287, 316]	['Pseudomonas aeruginosa', 'Pseudomonas stutzeri']	['ref|NZ_ALOF00000000|', 'ref|NZ_AJHI00000000|', 'ref|NZ_AAQW00000000|', 'ref|NZ_ABKZ00000000|', 'ref|NZ_BADP00000000|', 'ref|NZ_AHKN00000000|', 'ref|NZ_AHKM00000000|', 'ref|NZ_AKZH00000000|', 'ref|NZ_AKBD00000000|', 'ref|NZ_AKZG00000000|', 'ref|NZ_AKZF00000000|', 'ref|NZ_AKZE00000000|', 'ref|NZ_AKZD00000000|', 'ref|NZ_AEEX00000000|', 'ref|NZ_AEVV00000000|', 'NC_017532_04', 'NC_017532_03', 'NC_01…	[287, 287, 287, 287, 287, 287, 287, 287, 287, 287, 287, 287, 287, 287, 287, 316, 316, 316, 316, 316, 316, 316, 316, 316, 316, 316, 287, 287, 287, 287, 287, 287, 287, 287, 287, 287, 287, 287, 287, 287, 287, 287, 287, 287, 287, 287, 287, 287, 287, 287, 287, 287, 287, 287]	[98.56, 98.56, 98.56, 98.56, 98.56, 98.56, 98.56, 98.56, 98.56, 98.56, 98.56, 98.56, 98.56, 98.56, 98.56, 98.56, 98.56, 98.56, 98.56, 98.56, 98.56, 98.56, 98.56, 98.56, 98.56, 98.56, 98.56, 98.56, 98.56, 98.56, 98.56, 98.56, 98.56, 98.56, 98.56, 98.56, 98.56, 98.56, 98.56, 98.56, 98.56, 98.56, 98.56, 98.56, 98.56, 98.56, 98.56, 98.56, 98.56, 98.56, 98.56, 98.56, 98.56, 98.56]	TGGGGAATATTGGACAATGGGCGAAAGCCTGATCCAGCCATGCCGCGTGTGTGAAGAAGGTCTTCGGATTGTAAAGCACTTTAAGTTGGGAGGAAGGGCAGTAAGTTAATACCTTGCTGTTTTGACGTTACCAACAGAATAAGCACCGGCTAACTTCGTGCCAGCAGCCGCGGTAATACGAAGGGTGCAAGCGTTAATCGGAATTACTGGGCGTAAAGCGCGCGTAGGTGGTTTGGTAAGATGGATGTGAAATCCCCGGGCTCAACCTGGGAACTGCA	150410886623.1.1_3_2013;150410886623.1.10_3_880;150410886623.1.2_2_1523;150410886623.1.7_3_930;150410886652.1.1_18_81;150410886652.1.2_16_63;150410886652.1.7_18_39;150410886688.1.6_10_18;150410886693.1.6_3_1177;150410886785.1.1_18_36;150410886785.1.10_20_14;150410886785.1.2_15_29;150410886785.1.7_15_18
oligotype_275_6734	genus	Massilia	149698	['Bacteria', 'Proteobacteria', 'Betaproteobacteria', 'Burkholderiales', 'Oxalobacteraceae', 'Massilia']	[2, 1224, 28216, 80840, 75682, 149698]	[]	[]	['ref|NZ_AGZI00000000|']	[47229]	[97.17]	TGGGGAATTTTGGACAATGGGCGCAAGCCTGATCCAGCAATGCCGCGTGAGTGAAGAAGGCCTTCGGGTTGTAAAGCTCTTTTGTCAGGGAAGAAACGGCTCCGGCTAATATCTGGAGCTAATGACGGTACCTGAAGAATAAGCACCGGCTAACTACGTGCCAGCAGCCGCGGTAATACGTAGGGTGCAAGCGTTAATCGGAATTACTGGGCGTAAAGCGTGCGCAGGCGGTTTTGTAAGTCTGTCGTGAAAGCCCCGGGCTCAACCTGGGAATTGCGATGGA	150410886677.1.11_2_337;150410886677.1.12_2_572;150410886677.1.13_2_170;150410886677.1.14_2_3219;150410886677.1.3_2_801;150410886677.1.4_2_536;150410886677.1.5_2_92;150410886677.1.8_2_526;150410886677.1.9_2_466;150410886716.1.12_21_15
oligotype_276_6705	species	Pantoea ananatis	553	['Bacteria', 'Proteobacteria', 'Gammaproteobacteria', 'Enterobacterales', 'Enterobacteriaceae', 'Pantoea', 'Pantoea ananatis']	[2, 1224, 1236, 91347, 543, 53335, 553]	[553]	['Pantoea ananatis']	['NC_016816_06', 'NC_016816_05', 'NC_016816_04', 'NC_016816_03', 'NC_016816_02', 'NC_016816_01', 'NC_017554_07', 'NC_017554_06', 'NC_017554_05', 'NC_017554_04', 'NC_017554_03', 'NC_017554_02', 'NC_017554_01', 'NC_017531_07', 'NC_017531_06', 'NC_017531_05']	[553, 553, 553, 553, 553, 553, 553, 553, 553, 553, 553, 553, 553, 553, 553, 553]	[100.0, 100.0, 100.0, 100.0, 100.0, 100.0, 100.0, 100.0, 100.0, 100.0, 100.0, 100.0, 100.0, 100.0, 100.0, 100.0]	TGGGGAATATTGCACAATGGGCGCAAGCCTGATGCAGCCATGCCGCGTGTATGAAGAAGGCCTTCGGGTTGTAAAGTACTTTCAGCGGGGAGGAAGGCGATGTGGTTAATAACCGCGTCGATTGACGTTACCCGCAGAAGAAGCACCGGCTAACTCCGTGCCAGCAGCCGCGGTAATACGGAGGGTGCAAGCGTTAATCGGAATTACTGGGCGTAAAGCGCACGCAGGCGGTCTGTTAAGTCAGATGTGAAATCCCCGGGCTTAACCTGGGAACTGCATTTGA	150410886669.1.11_2_270;150410886669.1.12_2_435;150410886669.1.13_2_271;150410886669.1.14_2_2278;150410886669.1.3_2_900;150410886669.1.4_2_923;150410886669.1.5_2_437;150410886669.1.8_2_572;150410886669.1.9_2_619
oligotype_277_6690	genus	Pantoea	53335	['Bacteria', 'Proteobacteria', 'Gammaproteobacteria', 'Enterobacterales', 'Enterobacteriaceae', 'Pantoea']	[2, 1224, 1236, 91347, 543, 53335]	[]	[]	['NC_014562_05', 'NC_014562_04', 'NC_014562_03', 'NC_014562_02']	[470934, 470934, 470934, 470934]	[97.94, 97.94, 97.94, 97.94]	TGGGGAATATTGCACAATGGGCGCAAGCCTGATGCAGCCATGCCGCGTGTATGAAGAAGGCCTTCGGGTTGTAAAGTACTTTCAGCGGGGAGGAAGGCGACGCGGTTAATAACCGCGTCGATTGACGTTACCCGCAGAAGAAGCACCGGCTAACTCCGTGCCAGCAGCCGCGGTAATACGGAGGGTGCAAGCGTTAATCGGAATTACTGGGCGTAAAGCGCACGCAGGCGGTCTGTCAAGTCGGATGTGAAATCCCCGGGCTTAACCTGGGAACTGCATTCGA	150410886622.1.11_2_282;150410886622.1.12_2_495;150410886622.1.13_1_253;150410886622.1.14_2_2239;150410886622.1.3_2_833;150410886622.1.4_1_929;150410886622.1.5_1_275;150410886622.1.8_2_551;150410886622.1.9_2_595;150410886725.1.12_10_17;150410886725.1.13_10_12;150410886725.1.14_11_76;150410886725.1.3_9_38;150410886725.1.4_8_38;150410886725.1.8_9_28;150410886725.1.9_9_29
oligotype_278_6687	genus	Streptococcus	1301	['Bacteria', 'Firmicutes', 'Bacilli', 'Lactobacillales', 'Streptococcaceae', 'Streptococcus']	[2, 1239, 91061, 186826, 1300, 1301]	[1303, 1305, 28037, 45634, 68892]	['Streptococcus oralis', 'Streptococcus sanguinis', 'Streptococcus mitis', 'Streptococcus cristatus', 'Streptococcus infantis']	['ref|NZ_AEPO00000000|', 'ref|NZ_ADMV00000000|', 'ref|NZ_AJKQ00000000|', 'ref|NZ_AFUU00000000|', 'ref|NZ_AFNM00000000|', 'ref|NZ_AICT00000000|', 'ref|NZ_AJKP00000000|', 'ref|NZ_ALCH00000000|', 'ref|NZ_AEDV00000000|', 'ref|NZ_AJJL00000000|', 'ref|NZ_AICU00000000|', 'ref|NZ_AFQV00000000|', 'ref|NZ_AFQT00000000|', 'ref|NZ_AEDX00000000|', 'ref|NZ_AFUB00000000|', 'ref|NZ_AFUO00000000|', 'ref|NZ_AEEN00…	[1305, 1303, 1303, 1303, 1303, 1303, 1303, 28037, 28037, 28037, 28037, 28037, 28037, 28037, 28037, 28037, 28037, 68892, 68892, 68892, 68892, 45634, 45634, 1303, 1303, 1303, 1303, 28037, 28037, 28037, 28037]	[100.0, 100.0, 100.0, 100.0, 100.0, 100.0, 100.0, 100.0, 100.0, 100.0, 100.0, 100.0, 100.0, 100.0, 100.0, 100.0, 100.0, 100.0, 100.0, 100.0, 100.0, 100.0, 100.0, 100.0, 100.0, 100.0, 100.0, 100.0, 100.0, 100.0, 100.0]	TAGGGAATCTTCGGCAATGGACGGAAGTCTGACCGAGCAACGCCGCGTGAGTGAAGAAGGTTTTCGGATCGTAAAGCTCTGTTGTAAGAGAAGAACGAGTGTGAGAGTGGAAAGTTCACACTGTGACGGTATCTTACCAGAAAGGGACGGCTAACTACGTGCCAGCAGCCGCGGTAATACGTAGGTCCCGAGCGTTGTCCGGATTTATTGGGCGTAAAGCGAGCGCAGGCGGTTAGATAAGTCTGAAGTTAAAGGCTGTGGCTTAACCATAGTACGCTTTGGA	150410886613.1.12_4_19;150410886613.1.14_5_82;150410886613.1.3_5_25;150410886613.1.4_5_21;150410886613.1.8_6_13;150410886613.1.9_6_15;150410886614.1.14_12_28;150410886617.1.11_7_11;150410886617.1.12_4_26;150410886617.1.14_7_101;150410886617.1.3_12_20;150410886617.1.4_24_11;150410886617.1.8_14_18;150410886617.1.9_16_13;150410886621.1.14_23_12;150410886641.1.12_5_15;150410886641.1.14_7_57;150410886…
oligotype_279_6663	species	Bacteroides vulgatus	821	['Bacteria', 'Bacteroidetes', 'Bacteroidia', 'Bacteroidales', 'Bacteroidaceae', 'Bacteroides', 'Bacteroides vulgatus']	[2, 976, 200643, 171549, 815, 816, 821]	[821]	['Bacteroides vulgatus']	['NC_009614_02']	[821]	[100.0]	TGAGGAATATTGGTCAATGGGCGAGAGCCTGAACCAGCCAAGTAGCGTGAAGGATGACTGCCCTATGGGTTGTAAACTTCTTTTATAAAGGAATAAAGTCGGGTATGCATACCCGTTTGCATGTACTTTATGAATAAGGATCGGCTAACTCCGTGCCAGCAGCCGCGGTAATACGGAGGATCCGAGCGTTATCCGGATTTATTGGGTTTAAAGGGAGCGTAGATGGATGTTTAAGTCAGTTGTGAAAGTTTGCGGCTCAACCGTAAAATTGCAGTTGATACTG	150410886640.1.11_28_81;150410886640.1.12_34_110;150410886640.1.14_57_508;150410886640.1.3_62_200;150410886640.1.4_46_225;150410886640.1.5_20_148;150410886640.1.9_38_149;150410886693.1.11_19_222;150410886693.1.12_19_310;150410886693.1.13_15_239;150410886693.1.14_19_1635;150410886693.1.3_16_748;150410886693.1.4_17_697;150410886693.1.5_15_460;150410886693.1.8_16_443;150410886693.1.9_16_488
oligotype_280_6602	genus	Pseudomonas	286	['Bacteria', 'Proteobacteria', 'Gammaproteobacteria', 'Pseudomonadales', 'Pseudomonadaceae', 'Pseudomonas']	[2, 1224, 1236, 72274, 135621, 286]	[294, 47883]	['Pseudomonas fluorescens', 'Pseudomonas synxantha']	['ref|NZ_AHPP00000000|', 'ref|NZ_AHPN00000000|', 'NC_007492_06', 'NC_007492_05', 'NC_007492_04', 'NC_007492_03', 'NC_007492_02', 'NC_007492_01', 'NC_017911_05', 'NC_017911_04', 'NC_017911_03', 'NC_017911_02', 'NC_017911_01']	[47883, 294, 294, 294, 294, 294, 294, 294, 294, 294, 294, 294, 294]	[99.29, 99.29, 99.29, 99.29, 99.29, 99.29, 99.29, 99.29, 99.29, 99.29, 99.29, 99.29, 99.29]	TGGGGAATATTGGACAATGGGCGAAAGCCTGATCCAGCCATGCCGCGTGTGTGAAGAAGGTCTTCGGATTGTAAAGCACTTTAAGTTGGGAGGAAGGGTTGTAGATTAATACTCTGCAATTTTGACGTTACCGACAGAATAAGCACCGGCTAACTCTGTGCCAGCAGCCGCGGTAATACAGAGGGTGCAAGCGTTAATCGGAATTACTGGGCGTAAAGCGCGCGTAGGTGGTTTGTTAAGTTGGATGTGAAAGCCCCGGGCTCAACCTGGGAACTGCATCCAA	150410886735.1.14_39_16;150410886780.1.11_1_300;150410886780.1.12_1_432;150410886780.1.13_1_293;150410886780.1.14_1_2147;150410886780.1.3_1_862;150410886780.1.4_1_881;150410886780.1.5_1_525;150410886780.1.8_1_566;150410886780.1.9_1_580
oligotype_281_6541	genus	Acinetobacter	469	['Bacteria', 'Proteobacteria', 'Gammaproteobacteria', 'Pseudomonadales', 'Moraxellaceae', 'Acinetobacter']	[2, 1224, 1236, 72274, 468, 469]	[]	[]	['ref|NZ_ADMT00000000|']	[29430]	[97.48]	TGGGGAATATTGGACAATGGGCGGAAGCCTGATCCAGCCATGCCGCGTGTGTGAAGAAGGCCTTTTGGTTGTAAAGCACTTTAAGCGAGGAGGAGGCTCCTTTAGTTAATACCTAAAGTGAGTGGACGTTACTCGCAGAATAAGCACCGGCTAACTCTGTGCCAGCAGCCGCGGTAATACAGAGGGTGCGAGCGTTAATCGGATTTACTGGGCGTAAAGCGTGCGTAGGCGGCTTTTTAAGTCGGATGTGAAATCCCTGAGCTTAACTTAGGAATTGC	150410886670.1.1_2_46;150410886732.1.2_64_94;150410886757.1.1_4_1741;150410886757.1.10_4_747;150410886757.1.2_3_1340;150410886757.1.7_4_775;150410886759.1.1_29_32;150410886759.1.2_25_26;150410886772.1.1_4_678;150410886772.1.10_4_287;150410886772.1.2_5_455;150410886772.1.7_4_298;150410886774.1.7_22_22
oligotype_282_6507	genus	Staphylococcus	1279	['Bacteria', 'Firmicutes', 'Bacilli', 'Bacillales', 'Staphylococcaceae', 'Staphylococcus']	[2, 1239, 91061, 1385, 90964, 1279]	[]	[]	['NC_014925_06', 'NC_014925_05', 'NC_014925_04', 'NC_014925_01', 'NC_017568_05', 'NC_017568_04', 'NC_017568_03', 'NC_017568_02', 'NC_017568_01']	[283734, 283734, 283734, 283734, 283734, 283734, 283734, 283734, 283734]	[97.17, 97.17, 97.17, 97.17, 97.17, 97.17, 97.17, 97.17, 97.17]	TAGGGAATCTTCCGCAATGGGCGAAAGCCTGACGGAGCAACGCCGCGTGAGTGATGAAGGTCTTCGGATCGTAAAACTCTGTTGTTAGGGAAGAACAAATTTGTTAGTAACTGAACAAGTCTTGACGGTACCTAACCAGAAAGCCACGGCTAACTACGTGCCAGCAGCCGCGGTAATACGTAGGTGGCAAGCGTTATCCGGAATTATTGGGCGTAAAGCGCGCGTAGGCGGTTTCTTAAGTCTGATGTGAAAGCCCACGGCTCAACCGTGGAGGGTCATTGGA	150410886605.1.11_7_38;150410886605.1.12_8_70;150410886605.1.13_7_39;150410886605.1.14_8_300;150410886605.1.3_8_105;150410886605.1.4_7_122;150410886605.1.5_10_47;150410886605.1.8_7_84;150410886605.1.9_8_79;150410886629.1.11_2_175;150410886629.1.12_2_255;150410886629.1.13_2_174;150410886629.1.14_2_1421;150410886629.1.3_2_531;150410886629.1.4_2_582;150410886629.1.5_2_229;150410886629.1.8_2_373;1504…
oligotype_283_6498	genus	Massilia	149698	['Bacteria', 'Proteobacteria', 'Betaproteobacteria', 'Burkholderiales', 'Oxalobacteraceae', 'Massilia']	[2, 1224, 28216, 80840, 75682, 149698]	[]	[]	['ref|NZ_AGZI00000000|']	[47229]	[97.12]	TGGGGAATTTTGGACAATGGGCGCAAGCCTGATCCAGCAATGCCGCGTGAGTGAAGAAGGCCTTCGGGTTGTAAAGCTCTTTTGTCAGGGAAGAAACGGCTCCGGCTAATATCTGGAGCTAATGACGGTACCTGAAGAATAAGCACCGGCTAACTACGTGCCAGCAGCCGCGGTAATACGTAGGGTGCAAGCGTTAATCGGAATTACTGGGCGTAAAGCGTGCGCAGGCGGTTTTGTAAGTCTGTCGTGAAAGCCCCGGGCTCAACCTGGGAATTGCG	150410886677.1.1_2_2955;150410886677.1.10_2_1071;150410886677.1.2_2_982;150410886677.1.7_2_1416;150410886716.1.1_22_50;150410886716.1.10_19_24
oligotype_284_6423	genus	Paenibacillus	44249	['Bacteria', 'Firmicutes', 'Bacilli', 'Bacillales', 'Paenibacillaceae', 'Paenibacillus']	[2, 1239, 91061, 1385, 186822, 44249]	[1406, 59893, 159743]	['Paenibacillus polymyxa', 'Paenibacillus peoriae', 'Paenibacillus terrae']	['ref|NZ_AGFX00000000|', 'NC_016641_09', 'NC_016641_08', 'NC_016641_07', 'NC_016641_06', 'NC_016641_05', 'NC_016641_03', 'NC_016641_02', 'NC_014622_14', 'NC_014622_13', 'NC_014622_12', 'NC_014622_11', 'NC_014622_09', 'NC_014622_08', 'NC_014622_07', 'NC_014622_06', 'NC_014622_05', 'NC_014622_03', 'NC_014622_02', 'NC_014622_01', 'NC_017542_14', 'NC_017542_13', 'NC_017542_12', 'NC_017542_11', 'NC_01…	[59893, 159743, 159743, 159743, 159743, 159743, 159743, 159743, 1406, 1406, 1406, 1406, 1406, 1406, 1406, 1406, 1406, 1406, 1406, 1406, 1406, 1406, 1406, 1406, 1406, 1406, 1406, 1406, 1406, 1406, 1406, 1406, 1406, 1406, 1406, 1406, 1406, 1406, 1406, 1406, 1406, 1406, 1406]	[96.15, 96.15, 96.15, 96.15, 96.15, 96.15, 96.15, 96.15, 96.15, 96.15, 96.15, 96.15, 96.15, 96.15, 96.15, 96.15, 96.15, 96.15, 96.15, 96.15, 96.15, 96.15, 96.15, 96.15, 96.15, 96.15, 96.15, 96.15, 96.15, 96.15, 96.15, 96.15, 96.15, 96.15, 96.15, 96.15, 96.15, 96.15, 96.15, 96.15, 96.15, 96.15, 96.15]	TAGGGAATCTTCCGCAATGGGCGAAAGCCTGACGGAGCAATGCCGCGTGAGTGATGAAGGTTTTCGGATCGTAAAGCTCTGTTGCCAGGGAAGAACGTCCTTGAGAGTAACTGCTCAAGGAGTGACGGTACCTGAGAAGAAAGCCCCGGCTAACTACGTGCCAGCAGCCGCGGTAATACGTAGGGGGCAAGCGTTGTCCGGAATTATTGGGCGTAAAGCGCGCGCAGGCGGTCATTTAAGTCTGGTGTTTAATCCCGGGGCTCAACCCCGGATCGCACTGGAA	150410886605.1.11_6_283;150410886605.1.12_6_457;150410886605.1.13_6_263;150410886605.1.14_6_2185;150410886605.1.3_6_880;150410886605.1.4_6_898;150410886605.1.5_7_210;150410886605.1.8_6_619;150410886605.1.9_6_628
oligotype_285_6399	family	Erysipelotrichaceae	128827	['Bacteria', 'Firmicutes', 'Erysipelotrichia', 'Erysipelotrichales', 'Erysipelotrichaceae']	[2, 1239, 526524, 526525, 128827]	[]	[]	['ref|NZ_ABIK00000000|']	[29348]	[90.13]	TAGGGAATTTTCGGCAATGGGCGAAAGCCTGACCGAGCAACGCCGCGTGAAGGAAGAAGTCATTCGTGATGTAAACTTCTGTTATAAAGGAAGAACGGCGCCTGTAGGGAATGACAGGCGAGTGACGGTACTTTATGAGGAAGCCACGGCTAACTACGTGCCAGCAGCCGCGGTAATACGTAGGTGGCGAGCGTTATCCGGAATCATTGGGCGTAAAGAGGGAGCAGGCGGCAGTGCAGGTCTGCGGTGAAAGCCCGAAGCTAAACTTCGGTAAGCCG	150410886747.1.1_5_877;150410886747.1.10_5_363;150410886747.1.2_7_594;150410886747.1.7_5_397;150410886762.1.1_5_1596;150410886762.1.10_5_724;150410886762.1.2_5_1122;150410886762.1.7_5_726
oligotype_286_6364	genus	Paenibacillus	44249	['Bacteria', 'Firmicutes', 'Bacilli', 'Bacillales', 'Paenibacillaceae', 'Paenibacillus']	[2, 1239, 91061, 1385, 186822, 44249]	[1406, 59893, 159743]	['Paenibacillus polymyxa', 'Paenibacillus peoriae', 'Paenibacillus terrae']	['ref|NZ_AGFX00000000|', 'NC_016641_09', 'NC_016641_08', 'NC_016641_07', 'NC_016641_06', 'NC_016641_05', 'NC_016641_03', 'NC_016641_02', 'NC_014622_14', 'NC_014622_13', 'NC_014622_12', 'NC_014622_11', 'NC_014622_09', 'NC_014622_08', 'NC_014622_07', 'NC_014622_06', 'NC_014622_05', 'NC_014622_03', 'NC_014622_02', 'NC_014622_01', 'NC_017542_14', 'NC_017542_13', 'NC_017542_12', 'NC_017542_11', 'NC_01…	[59893, 159743, 159743, 159743, 159743, 159743, 159743, 159743, 1406, 1406, 1406, 1406, 1406, 1406, 1406, 1406, 1406, 1406, 1406, 1406, 1406, 1406, 1406, 1406, 1406, 1406, 1406, 1406, 1406, 1406, 1406, 1406, 1406, 1406, 1406, 1406, 1406, 1406, 1406, 1406, 1406, 1406, 1406]	[95.73, 95.73, 95.73, 95.73, 95.73, 95.73, 95.73, 95.73, 95.73, 95.73, 95.73, 95.73, 95.73, 95.73, 95.73, 95.73, 95.73, 95.73, 95.73, 95.73, 95.73, 95.73, 95.73, 95.73, 95.73, 95.73, 95.73, 95.73, 95.73, 95.73, 95.73, 95.73, 95.73, 95.73, 95.73, 95.73, 95.73, 95.73, 95.73, 95.73, 95.73, 95.73, 95.73]	TAGGGAATCTTCCGCAATGGGCGAAAGCCTGACGGAGCAATGCCGCGTGAGTGATGAAGGTTTTCGGATCGTAAAGCTCTGTTGCCAGGGAAGAACGTCCTTGAGAGTCACTGCTCAAGGAGTGACGGTACCTGAGAAGAAAGCCCCGGCTAACTACGTGCCAGCAGCCGCGGTAATACGTAGGGGGCAAGCGTTGTCCGGAATTATTGGGCGTAAAGCGCGCGCAGGCGGTCATTTAAGTCTGGTGTTTAATCCCGGGGCTCAACCCCGGATCGCAC	150410886605.1.1_3_2622;150410886605.1.10_3_1065;150410886605.1.2_3_1474;150410886605.1.7_3_1203
oligotype_287_6307	species	Neisseria macacae	496	['Bacteria', 'Proteobacteria', 'Betaproteobacteria', 'Neisseriales', 'Neisseriaceae', 'Neisseria', 'Neisseria macacae']	[2, 1224, 28216, 206351, 481, 482, 496]	[496]	['Neisseria macacae']	['ref|NZ_AFQE00000000|']	[496]	[100.0]	TGGGGAATTTTGGACAATGGGCGCAAGCCTGATCCAGCCATGCCGCGTGTCTGAAGAAGGCCTTCGGGTTGTAAAGGACTTTTGTCAGGGAAGAAAAGGGCGGGGTTAATACCCCTGTCTGATGACGGTACCTGAAGAATAAGCACCGGCTAACTACGTGCCAGCAGCCGCGGTAATACGTAGGGTGCGAGCGTTAATCGGAATTACTGGGCGTAAAGCGGGCGCAGACGGTTACTTAAGCAGGATGTGAAATCCCCGGGCTCAACCTGGGAACTGCGTTCTG	150410886613.1.14_23_14;150410886644.1.11_1_208;150410886644.1.12_1_348;150410886644.1.13_1_222;150410886644.1.14_1_1571;150410886644.1.3_1_607;150410886644.1.4_1_682;150410886644.1.5_1_404;150410886644.1.8_1_420;150410886644.1.9_1_454;150410886671.1.14_25_17;150410886694.1.11_8_14;150410886694.1.12_9_18;150410886694.1.13_9_11;150410886694.1.14_10_82;150410886694.1.3_8_44;150410886694.1.4_8_49;15…
oligotype_288_6276	species	Pantoea ananatis	553	['Bacteria', 'Proteobacteria', 'Gammaproteobacteria', 'Enterobacterales', 'Enterobacteriaceae', 'Pantoea', 'Pantoea ananatis']	[2, 1224, 1236, 91347, 543, 53335, 553]	[553]	['Pantoea ananatis']	['NC_016816_06', 'NC_016816_05', 'NC_016816_04', 'NC_016816_03', 'NC_016816_02', 'NC_016816_01', 'NC_017554_07', 'NC_017554_06', 'NC_017554_05', 'NC_017554_04', 'NC_017554_03', 'NC_017554_02', 'NC_017554_01', 'NC_017531_07', 'NC_017531_06', 'NC_017531_05']	[553, 553, 553, 553, 553, 553, 553, 553, 553, 553, 553, 553, 553, 553, 553, 553]	[99.28, 99.28, 99.28, 99.28, 99.28, 99.28, 99.28, 99.28, 99.28, 99.28, 99.28, 99.28, 99.28, 99.28, 99.28, 99.28]	TGGGGAATATTGCACAATGGGCGCAAGCCTGATGCAGCCATGCCGCGTGTATGAAGAAGGCCTTCGGGTTGTAAAGTACTTTCAGCGGGGAGGAAGGCGATGTGGTTAATAACCGCGTCGATTGACGTTACCCGCAGAAGAAGCACCGGCTAACTCCGTGCCAGCAGCCGCGGTAATACGGAGGGTGCAAGCGTTAATCGGAATTACTGGGCGTAAAGCGCACGCAGGCGGTCTGTCAAGTCGGATGTGAAATCCCCGGGCTTAACCTGGGAACTGCA	150410886624.1.1_14_43;150410886624.1.10_14_15;150410886624.1.2_14_23;150410886624.1.6_12_155;150410886624.1.7_12_26;150410886678.1.6_24_82;150410886715.1.1_3_2277;150410886715.1.10_2_937;150410886715.1.2_3_1405;150410886715.1.7_2_1058;150410886755.1.1_3_107;150410886755.1.10_3_39;150410886755.1.2_3_69;150410886755.1.7_3_40
oligotype_289_6111	species	Acinetobacter baumannii	470	['Bacteria', 'Proteobacteria', 'Gammaproteobacteria', 'Pseudomonadales', 'Moraxellaceae', 'Acinetobacter', 'Acinetobacter baumannii']	[2, 1224, 1236, 72274, 468, 469, 470]	[470]	['Acinetobacter baumannii']	['ref|NZ_AMST00000000|']	[470]	[100.0]	TGGGGAATATTGGACAATGGGCGCAAGCCTGATCCAGCCATGCCGCGTGTGTGAAGAAGGCCTTATGGTTGTAAAGCACTTTAAGCGAGGAGGAGGCTACTTTAGTTAATACCTAGAGATAGTGGACGTTACTCGCAGAATAAGCACCGGCTAACTCTGTGCCAGCAGCCGCGGTAATACAGAGGGTGCAAGCGTTAATCGGATTTACTGGGCGTAAAGCGCGCGTAGGCGGCTAATTAAGTCAAATGTGAAATCCCCGAGCTTAACTTGGGAATTGC	150410886649.1.1_5_36;150410886652.1.6_13_46;150410886678.1.6_3_707;150410886685.1.1_27_10;150410886700.1.7_14_45;150410886702.1.7_1_14;150410886704.1.7_2_53;150410886705.1.6_15_12;150410886715.1.7_12_19;150410886755.1.1_16_11;150410886777.1.1_1_2006;150410886777.1.10_1_800;150410886777.1.2_1_1468;150410886777.1.7_1_884
oligotype_290_6102	species	Pseudomonas stutzeri	316	['Bacteria', 'Proteobacteria', 'Gammaproteobacteria', 'Pseudomonadales', 'Pseudomonadaceae', 'Pseudomonas', 'Pseudomonas stutzeri']	[2, 1224, 1236, 72274, 135621, 286, 316]	[316]	['Pseudomonas stutzeri']	['NC_017532_04', 'NC_017532_03', 'NC_017532_02', 'NC_017532_01', 'NC_015740_04', 'NC_015740_03', 'NC_015740_02', 'NC_015740_01', 'NC_009434_04', 'NC_009434_02', 'NC_009434_01']	[316, 316, 316, 316, 316, 316, 316, 316, 316, 316, 316]	[99.65, 99.65, 99.65, 99.65, 99.65, 99.65, 99.65, 99.65, 99.65, 99.65, 99.65]	TGGGGAATATTGGACAATGGGCGAAAGCCTGATCCAGCCATGCCGCGTGTGTGAAGAAGGTCTTCGGATTGTAAAGCACTTTAAGTTGGGAGGAAGGGCAGTAAGTTAATACCTTGCTGTTTTGACGTTACCAACAGAATAAGCACCGGCTAACTTCGTGCCAGCAGCCGCGGTAATACGAAGGGTGTAAGCGTTAATCGGAATTACTGGGCGTAAAGCGCGCGTAGGTGGTTCGTTAAGTTGGATGTGAAAGCCCCGGGCTCAACCTGGGAACTGCATCCAA	150410886712.1.3_17_2628;150410886712.1.5_10_1694;150410886712.1.9_13_1780
oligotype_291_6080	species	Klebsiella oxytoca	571	['Bacteria', 'Proteobacteria', 'Gammaproteobacteria', 'Enterobacterales', 'Enterobacteriaceae', 'Klebsiella', 'Klebsiella oxytoca']	[2, 1224, 1236, 91347, 543, 570, 571]	[571]	['Klebsiella oxytoca']	['NC_016612_07']	[571]	[100.0]	TGGGGAATATTGCACAATGGGCGCAAGCCTGATGCAGCCATGCCGCGTGTATGAAGAAGGCCTTCGGGTTGTAAAGTACTTTCAGCGGGGAGGAAGGTGCTGAGGTTAATAACCTCAGCAATTGACGTTACCCGCAGAAGAAGCACCGGCTAACTCCGTGCCAGCAGCCGCGGTAATACGGAGGGTGCAAGCGTTAATCGGAATTACTGGGCGTAAAGCGCACGCAGGCGGTCTGTCAAGTCGGATGTGAAATCCCCGGGCTCAACCTGGGAACTGCA	150410886623.1.1_10_477;150410886623.1.10_9_197;150410886623.1.2_9_310;150410886623.1.6_6_294;150410886623.1.7_10_213;150410886639.1.1_10_1782;150410886639.1.10_10_769;150410886639.1.2_10_1103;150410886639.1.7_10_805;150410886657.1.1_3_15;150410886672.1.1_4_41;150410886730.1.2_69_74
oligotype_292_6044	species	Bacteroides finegoldii	338188	['Bacteria', 'Bacteroidetes', 'Bacteroidia', 'Bacteroidales', 'Bacteroidaceae', 'Bacteroides', 'Bacteroides finegoldii']	[2, 976, 200643, 171549, 815, 816, 338188]	[338188]	['Bacteroides finegoldii']	['ref|NZ_ABXI00000000|']	[338188]	[99.65]	TGAGGAATATTGGTCAATGGACGAGAGTCTGAACCAGCCAAGTAGCGTGAAGGATGACTGCCCTATGGGTTGTAAACTTCTTTTATACGGGAATAAAGTGATCCACGTGTGGATTTTTGTATGTACCGTATGAATAAGGATCGGCTAACTCCGTGCCAGCAGCCGCGGTAATACGGAGGATCCGAGCGTTATCCGGATTTATTGGGTTTAAAGGGAGCGTAGGTGGATTGTTAAGTCAGTTGTGAAAGTTTGCGGCTCAACCGTAAAATTGCAGTTGATACTG	150410886640.1.11_4_250;150410886640.1.12_3_407;150410886640.1.13_3_239;150410886640.1.14_4_1955;150410886640.1.3_3_779;150410886640.1.4_3_813;150410886640.1.5_2_483;150410886640.1.8_3_532;150410886640.1.9_2_586
oligotype_293_5947	family	Bacillales Family	13859999	['Bacteria', 'Firmicutes', 'Bacilli', 'Bacillales', 'Bacillales Unassigned Family']	[2, 1239, 91061, 1385, 13859999]	[]	[]	['NC_010556_09', 'NC_010556_08', 'NC_010556_07', 'NC_010556_06', 'NC_010556_05', 'NC_010556_04', 'NC_010556_03', 'NC_010556_02', 'NC_010556_01']	[332410, 332410, 332410, 332410, 332410, 332410, 332410, 332410, 332410]	[93.24, 93.24, 93.24, 93.24, 93.24, 93.24, 93.24, 93.24, 93.24]	TAGGGAATCTTCCACAATGGACGAAAGTCTGATGGAGCAACGCCGCGTGAACGATGAAGGCTTTCGGGTCGTAAAGTTCTGTTGTAAGGGAAGAACAAGTGCCGCAGGCAATGGCGGCACCTTGACGGTACCTTGCGAGAAAGCCACGGCTAACTACGTGCCAGCAGCCGCGGTAATACGTAGGTGGCAAGCGTTGTCCGGAATTATTGGGCGTAAAGCGCGCGCAGGCGGCCTCTTAAGTCTGATGTGAAAGCCCCCGGCTCAACCGGGGAGGGCCA	150410886786.1.1_1_2505;150410886786.1.10_1_1001;150410886786.1.2_1_1444;150410886786.1.7_1_997
oligotype_294_5938	species	Aerococcus viridans	1377	['Bacteria', 'Firmicutes', 'Bacilli', 'Lactobacillales', 'Aerococcaceae', 'Aerococcus', 'Aerococcus viridans']	[2, 1239, 91061, 186826, 186827, 1375, 1377]	[1377]	['Aerococcus viridans']	['ref|NZ_ADNT00000000|']	[1377]	[100.0]	TAGGGAATCTTCCGCAATGGGCGAAAGCCTGACGGAGCAATGCCGCGTGAGTGAAGAAGGCCTTCGGGTCGTAAAACTCTGTTATAAGAGAAGAACAAATTGTAGAGTAACTGCTACAGTCTTGACGGTATCTTATCAGAAAGCCACGGCTAACTACGTGCCAGCAGCCGCGGTAATACGTAGGTGGCAAGCGTTGTCCGGATTTATTGGGCGTAAAGGGAGCGCAGGTGGTTTCTTAAGTCTGATGTGAAAGCCCACGGCTTAACCGTGGAGGGTCA	150410886614.1.6_3_17;150410886642.1.1_4_35;150410886642.1.10_5_13;150410886642.1.2_4_22;150410886642.1.7_4_15;150410886651.1.6_17_33;150410886662.1.6_25_10;150410886666.1.1_9_14;150410886666.1.2_3_12;150410886681.1.1_2_17;150410886681.1.2_1_11;150410886699.1.2_2_11;150410886699.1.6_6_14;150410886727.1.1_15_19;150410886727.1.2_16_10;150410886728.1.2_7_939;150410886730.1.2_10_514;150410886734.1.2_…
oligotype_295_5919	family	Enterobacteriaceae	543	['Bacteria', 'Proteobacteria', 'Gammaproteobacteria', 'Enterobacterales', 'Enterobacteriaceae']	[2, 1224, 1236, 91347, 543]	[548, 550, 61645]	['Klebsiella aerogenes', 'Enterobacter cloacae', 'Enterobacter asburiae']	['NC_014618_01', 'NC_015968_02', 'NC_015968_01', 'NC_020181_03']	[550, 61645, 61645, 548]	[100.0, 100.0, 100.0, 100.0]	TGGGGAATATTGCACAATGGGCGCAAGCCTGATGCAGCCATGCCGCGTGTATGAAGAAGGCCTTCGGGTTGTAAAGTACTTTCAGCGAGGAGGAAGGCATTAAGGTTAATAACCTTGGTGATTGACGTTACTCGCAGAAGAAGCACCGGCTAACTCCGTGCCAGCAGCCGCGGTAATACGGAGGGTGCAAGCGTTAATCGGAATTACTGGGCGTAAAGCGCACGCAGGCGGTCTGTCAAGTCGGATGTGAAATCCCCGGGCTCAACCTGGGAACTGCA	150410886657.1.1_2_17;150410886658.1.1_2_32;150410886672.1.1_1_68;150410886673.1.1_3_22;150410886759.1.1_6_972;150410886759.1.10_6_396;150410886759.1.2_6_651;150410886759.1.7_7_407;150410886774.1.1_6_1314;150410886774.1.10_6_532;150410886774.1.2_6_890;150410886774.1.7_6_599;150410886786.1.1_13_19
oligotype_296_5857	phylum	Firmicutes	1239	['Bacteria', 'Firmicutes']	[2, 1239]	[]	[]	['ref|NZ_AFUI00000000|', 'ref|NZ_AEDP00000000|', 'ref|NZ_ACHM00000000|', 'ref|NZ_AECM00000000|', 'NC_010376_04', 'NC_010376_03', 'NC_010376_02', 'NC_010376_01']	[1260, 1260, 1260, 1260, 1260, 1260, 1260, 1260]	[78.01, 78.01, 78.01, 78.01, 78.01, 78.01, 78.01, 78.01]	TGGGGAATATTGCACAATGGAGGGAACTCTGATGCAGCGACGCCGCGTGAGTGATGAAGGAATTCGTTTCGTAAAACTCTGTTCTATGGGAAGAAAAGGACTGTACCATAGGAGAAAGCTCCGGCTAAATACGTGCCAGCAGCCGCGGTAATACGTATGGAGCGAGCGTTGTCCGGAATTATTGGGCGTAAAGGGTGCGCAGGCGGCTTTACAAGTTGGATGTGAAATATTGTGGCTCAACCACAAACGTGCATCCAAAACTGCAAAGCTTGAGTTAA	150410886610.1.1_12_572;150410886610.1.10_10_275;150410886610.1.2_10_393;150410886610.1.7_12_248;150410886693.1.6_11_260;150410886721.1.1_5_1589;150410886721.1.10_5_658;150410886721.1.2_5_1158;150410886721.1.7_5_704
oligotype_297_5840	genus	Pantoea	53335	['Bacteria', 'Proteobacteria', 'Gammaproteobacteria', 'Enterobacterales', 'Enterobacteriaceae', 'Pantoea']	[2, 1224, 1236, 91347, 543, 53335]	[]	[]	['NC_014562_05', 'NC_014562_04', 'NC_014562_03', 'NC_014562_02']	[470934, 470934, 470934, 470934]	[97.59, 97.59, 97.59, 97.59]	TGGGGAATATTGCACAATGGGCGCAAGCCTGATGCAGCCATGCCGCGTGTATGAAGAAGGCCTTCGGGTTGTAAAGTACTTTCAGCGGGGAGGAAGGCGACGCGGTTAATAGCCGCGTCGATTGACGTTACCCGCAGAAGAAGCACCGGCTAACTCCGTGCCAGCAGCCGCGGTAATACGGAGGGTGCAAGCGTTAATCGGAATTACTGGGCGTAAAGCGCACGCAGGCGGTCTGTCAAGTCGGATGTGAAATCCCCGGGCTTAACCTGGGAACTGCATTCGA	150410886691.1.14_9_21;150410886765.1.11_1_254;150410886765.1.12_1_433;150410886765.1.13_1_241;150410886765.1.14_1_2038;150410886765.1.3_1_746;150410886765.1.4_1_844;150410886765.1.5_1_244;150410886765.1.8_1_485;150410886765.1.9_1_534
oligotype_298_5811	genus	Acinetobacter	469	['Bacteria', 'Proteobacteria', 'Gammaproteobacteria', 'Pseudomonadales', 'Moraxellaceae', 'Acinetobacter']	[2, 1224, 1236, 72274, 468, 469]	[28090, 40214]	['Acinetobacter lwoffii', 'Acinetobacter johnsonii']	['ref|NZ_AFQY00000000|', 'ref|NZ_ACPL00000000|']	[28090, 40214]	[98.92, 98.92]	TGGGGAATATTGGACAATGGGCGCAAGCCTGATCCAGCCATGCCGCGTGTGTGAAGAAGGCCTTTTGGTTGTAAAGCACTTTAAGCGAGGAGGAGGCTACTTGGATTAATACTCTAAGATAGTGGACGTTACTCGCAGAATAAGCACCGGCTAACTCTGTGCCAGCAGCCGCGGTAATACAGAGGGTGCGAGCGTTAATCGGATTTACTGGGCGTAAAGCGTGCGTAGGCGGCTTCTTAAGTCGGATGTGAAATCCCTGAGCTTAACTTAGGAATTGC	150410886608.1.1_7_2213;150410886608.1.10_7_932;150410886608.1.2_7_1669;150410886608.1.7_7_997
oligotype_299_5806	genus	Acinetobacter	469	['Bacteria', 'Proteobacteria', 'Gammaproteobacteria', 'Pseudomonadales', 'Moraxellaceae', 'Acinetobacter']	[2, 1224, 1236, 72274, 468, 469]	[]	[]	['ref|NZ_ACPN00000000|']	[28090]	[97.19]	TGGGGAATATTGGACAATGGGGGGAACCCTGATCCAGCCATGCCGCGTGTGTGAAGAAGGCCTTTTGGTTGTAAAGCACTTTAAGCGAGGAGGAGGCTTACCTGGTTAATACCTGGGATAAGTGGACGTTACTCGCAGAATAAGCACCGGCTAACTCTGTGCCAGCAGCCGCGGTAATACAGAGGGTGCAAGCGTTAATCGGATTTACTGGGCGTAAAGCGCGCGTAGGTGGCTAATTAAGTCAAATGTGAAATCCCCGAGCTTAACTTGGGAATTGCATTCG	150410886654.1.14_16_18;150410886654.1.8_7_10;150410886665.1.14_2_18;150410886666.1.14_5_26;150410886731.1.11_7_89;150410886731.1.12_7_152;150410886731.1.13_7_103;150410886731.1.14_7_817;150410886731.1.3_7_323;150410886731.1.4_7_309;150410886731.1.5_5_213;150410886731.1.8_7_181;150410886731.1.9_7_215;150410886735.1.14_38_16;150410886782.1.11_2_148;150410886782.1.12_2_213;150410886782.1.13_2_145;1…
oligotype_300_5703	species	Streptococcus thermophilus	1308	['Bacteria', 'Firmicutes', 'Bacilli', 'Lactobacillales', 'Streptococcaceae', 'Streptococcus', 'Streptococcus thermophilus']	[2, 1239, 91061, 186826, 1300, 1301, 1308]	[1308]	['Streptococcus thermophilus']	['ref|NZ_AGFN00000000|', 'NC_017563_05', 'NC_017563_01', 'NC_017927_05', 'NC_017927_04', 'NC_017927_03', 'NC_017927_02', 'NC_017927_01', 'NC_006448_06', 'NC_006448_05', 'NC_006448_04', 'NC_006448_03', 'NC_006448_02', 'NC_006448_01', 'NC_008532_05', 'NC_008532_04', 'NC_008532_03', 'NC_008532_02', 'NC_008532_01', 'NC_017581_05', 'NC_017581_04', 'NC_017581_03', 'NC_017581_02', 'NC_017581_01', 'NC_00…	[1308, 1308, 1308, 1308, 1308, 1308, 1308, 1308, 1308, 1308, 1308, 1308, 1308, 1308, 1308, 1308, 1308, 1308, 1308, 1308, 1308, 1308, 1308, 1308, 1308, 1308, 1308, 1308, 1308, 1308]	[100.0, 100.0, 100.0, 100.0, 100.0, 100.0, 100.0, 100.0, 100.0, 100.0, 100.0, 100.0, 100.0, 100.0, 100.0, 100.0, 100.0, 100.0, 100.0, 100.0, 100.0, 100.0, 100.0, 100.0, 100.0, 100.0, 100.0, 100.0, 100.0, 100.0]	TAGGGAATCTTCGGCAATGGGGGCAACCCTGACCGAGCAACGCCGCGTGAGTGAAGAAGGTTTTCGGATCGTAAAGCTCTGTTGTAAGTCAAGAACGGGTGTGAGAGTGGAAAGTTCACACTGTGACGGTAGCTTACCAGAAAGGGACGGCTAACTACGTGCCAGCAGCCGCGGTAATACGTAGGTCCCGAGCGTTGTCCGGATTTATTGGGCGTAAAGCGAGCGCAGGCGGTTTGATAAGTCTGAAGTTAAAGGCTGTGGCTCAACCATAGTTCGCT	150410886601.1.6_11_26;150410886606.1.6_8_25;150410886623.1.7_13_21;150410886642.1.1_1_2191;150410886642.1.10_1_921;150410886642.1.2_2_907;150410886642.1.7_1_1056;150410886646.1.6_21_18;150410886649.1.1_9_12;150410886651.1.1_13_12;150410886664.1.1_2_25;150410886686.1.6_5_33;150410886730.1.2_22_215;150410886745.1.2_48_115;150410886751.1.2_33_47;150410886763.1.2_11_79
oligotype_301_5694	species	Serratia proteamaculans	28151	['Bacteria', 'Proteobacteria', 'Gammaproteobacteria', 'Enterobacterales', 'Enterobacteriaceae', 'Serratia', 'Serratia proteamaculans']	[2, 1224, 1236, 91347, 543, 613, 28151]	[28151]	['Serratia proteamaculans']	['NC_009832_07', 'NC_009832_06', 'NC_009832_05', 'NC_009832_04', 'NC_009832_03']	[28151, 28151, 28151, 28151, 28151]	[99.64, 99.64, 99.64, 99.64, 99.64]	TGGGGAATATTGCACAATGGGCGCAAGCCTGATGCAGCCATGCCGCGTGTGTGAAGAAGGCCTTCGGGTTGTAAAGCACTTTCAGCGAGGAGGAAGGGCAGTGTGTTAATAGCACATTGCATTGACGTTACTCGCAGAAGAAGCACCGGCTAACTCCGTGCCAGCAGCCGCGGTAATACGGAGGGTGCAAGCGTTAATCGGAATTACTGGGCGTAAAGCGCACGCAGGCGGTTTGTTAAGTCAGATGTGAAATCCCCGCGCTTAACGTGGGAACTGCA	150410886728.1.2_10_727;150410886729.1.2_16_141;150410886730.1.2_21_236;150410886731.1.2_10_336;150410886732.1.2_27_304;150410886733.1.2_4_347;150410886734.1.2_10_165;150410886736.1.2_24_150;150410886737.1.2_25_195;150410886738.1.2_9_656;150410886739.1.2_20_169;150410886740.1.2_25_65;150410886741.1.2_22_84;150410886742.1.2_40_97;150410886743.1.2_5_540;150410886744.1.2_5_277;150410886745.1.2_29_20…
oligotype_302_5690	genus	Corynebacterium	1716	['Bacteria', 'Actinobacteria', 'Actinobacteria', 'Actinomycetales', 'Corynebacteriaceae', 'Corynebacterium']	[2, 201174, 1760, 2037, 1653, 1716]	[38303, 38304]	['Corynebacterium pseudogenitalium', 'Corynebacterium tuberculostearicum']	['ref|NZ_ACVP00000000|', 'ref|NZ_ABYQ00000000|']	[38304, 38303]	[100.0, 100.0]	TGGGGAATATTGCACAATGGGCGCAAGCCTGATGCAGCGACGCCGCGTGGGGGATGACGGCCTTCGGGTTGTAAACTCCTTTCGCTAGGGACGAAGCTTTTTGTGACGGTACCTAGATAAGAAGCACCGGCTAACTACGTGCCAGCAGCCGCGGTAATACGTAGGGTGCGAGCGTTGTCCGGAATTACTGGGCGTAAAGGGCTCGTAGGTGGTTTGTCGCGTCGTCTGTGAAATTCCGGGGCTTAACTCCGGGCGTGCAGGCGATACGGGCATAACTT	150410886603.1.6_13_14;150410886614.1.1_31_10;150410886615.1.2_20_11;150410886626.1.6_4_17;150410886634.1.6_12_27;150410886637.1.6_2_1028;150410886641.1.1_25_10;150410886644.1.1_34_29;150410886644.1.10_22_21;150410886644.1.2_29_23;150410886644.1.7_28_20;150410886646.1.6_31_13;150410886651.1.6_6_56;150410886654.1.1_23_12;150410886662.1.1_28_18;150410886662.1.2_18_11;150410886664.1.1_4_18;150410886…
oligotype_303_5656	species	Peptoniphilus rhinitidis	1175452	['Bacteria', 'Firmicutes', 'Tissierellia', 'Tissierellales', 'Peptoniphilaceae', 'Peptoniphilus', 'Peptoniphilus rhinitidis']	[2, 1239, 1737404, 1737405, 1570339, 162289, 1175452]	[1175452]	['Peptoniphilus rhinitidis']	['ref|NZ_BAEW00000000|']	[1175452]	[99.65]	TGGGGAATATTGCACAATGGAGGGAACTCTGATGCAGCGACGCCGCGTGAACGATGAAGGCTTTCGAGTCGTAAAGTTCTTTTATATGGGAAGATAATGACGGTACCATAAGAAAAAGCCCCGGCTAACTACGTGCCAGCAGCCGCGGTAATACGTAGGGGGCTAGCGTTGTCCGGAATCACTGGGCGTAAAGGGTTCGCAGGCGGAAATGCAAGTCAGATGTAAAAGGCAGTAGCTTAACTACTGTAAGCATTTGAAACTGCATATCTTGAGAAGAGTAGAG	150410886640.1.14_55_62;150410886640.1.9_55_18;150410886644.1.14_86_18;150410886644.1.4_44_14;150410886664.1.14_11_12;150410886725.1.12_19_10;150410886759.1.11_9_120;150410886759.1.12_10_146;150410886759.1.13_9_97;150410886759.1.14_10_761;150410886759.1.3_9_341;150410886759.1.4_9_371;150410886759.1.5_7_220;150410886759.1.8_9_212;150410886759.1.9_8_256;150410886774.1.11_8_145;150410886774.1.12_11_…
oligotype_304_5602	genus	Acinetobacter	469	['Bacteria', 'Proteobacteria', 'Gammaproteobacteria', 'Pseudomonadales', 'Moraxellaceae', 'Acinetobacter']	[2, 1224, 1236, 72274, 468, 469]	[28090, 40214]	['Acinetobacter lwoffii', 'Acinetobacter johnsonii']	['ref|NZ_AFQY00000000|', 'ref|NZ_ACPL00000000|']	[28090, 40214]	[98.92, 98.92]	TGGGGAATATTGGACAATGGGCGAAAGCCTGATCCAGCCATGCCGCGTGTGTGAAGAAGGCCTTTTGGTTGTAAAGCACTTTAAGCGAGGAGGAGGCTACTGAGATTAATACTCTTGGATAGTGGACGTTACTCGCAGAATAAGCACCGGCTAACTCTGTGCCAGCAGCCGCGGTAATACAGAGGGTGCGAGCGTTAATCGGATTTACTGGGCGTAAAGCGTGCGTAGGCGGCTTTTTAAGTCGGATGTGAAATCCCTGAGCTTAACTTAGGAATTGC	150410886608.1.1_5_2086;150410886608.1.10_5_927;150410886608.1.2_5_1540;150410886608.1.7_5_953;150410886732.1.2_71_96
oligotype_305_5600	genus	Brevundimonas	41275	['Bacteria', 'Proteobacteria', 'Alphaproteobacteria', 'Caulobacterales', 'Caulobacteraceae', 'Brevundimonas']	[2, 1224, 28211, 204458, 76892, 41275]	[]	[]	['ref|NZ_AMFA00000000|']	[293]	[97.2]	TGGGGAATCTTGCGCAATGGGCGAAAGCCTGACGCAGCCATGCCGCGTGAATGATGAAGGTCTTAGGATTGTAAAATTCTTTCACCGGGGACGATAATGACGGTACCCGGAGAAGAAGCCCCGGCTAACTTCGTGCCAGCAGCCGCGGTAATACGAAGGGGGCTAGCGTTGCTCGGAATTACTGGGCGTAAAGGGCGCGTAGGCGGATCGTTAAGTCAGAGGTGAAATCCCGGAGCTCAACTTCGGAATTGCCTTTGATACTGGCGATCTTGAGTGTG	150410886608.1.1_3_2148;150410886608.1.10_3_984;150410886608.1.2_4_1510;150410886608.1.7_4_958
oligotype_306_5542	species	Corynebacterium variabile	1727	['Bacteria', 'Actinobacteria', 'Actinobacteria', 'Actinomycetales', 'Corynebacteriaceae', 'Corynebacterium', 'Corynebacterium variabile']	[2, 201174, 1760, 2037, 1653, 1716, 1727]	[1727]	['Corynebacterium variabile']	['NC_015859_06', 'NC_015859_05', 'NC_015859_04', 'NC_015859_03', 'NC_015859_02', 'NC_015859_01']	[1727, 1727, 1727, 1727, 1727, 1727]	[100.0, 100.0, 100.0, 100.0, 100.0, 100.0]	TGGGGAATATTGCACAATGGGCGCAAGCCTGATGCAGCGACGCCGCGTGGGGGATGAAGGCCTTCGGGTTGTAAACTCCTTTCAACCATGACGAAGCATTATGTGACGGTAGTGGTAGAAGAAGCACCGGCTAACTACGTGCCAGCAGCCGCGGTAATACGTAGGGTGCGAGCGTTGTCCGGAATTACTGGGCGTAAAGAGCTCGTAGGTGGTTTGTCGCGTCGTCTGTGAAATTCCGGGGCTTAACTCCGGGCGTGCAGGCGATACGGGCATAACTT	150410886601.1.6_1_4903;150410886603.1.6_2_621;150410886752.1.1_5_18
oligotype_307_5468	species	Bacillus pumilus	1408	['Bacteria', 'Firmicutes', 'Bacilli', 'Bacillales', 'Bacillaceae', 'Bacillus', 'Bacillus pumilus']	[2, 1239, 91061, 1385, 186817, 1386, 1408]	[1408]	['Bacillus pumilus']	['ref|NZ_ABRX00000000|', 'NC_009848_07', 'NC_009848_06', 'NC_009848_05', 'NC_009848_04', 'NC_009848_03', 'NC_009848_02', 'NC_009848_01']	[1408, 1408, 1408, 1408, 1408, 1408, 1408, 1408]	[99.28, 99.28, 99.28, 99.28, 99.28, 99.28, 99.28, 99.28]	TAGGGAATCTTCCGCAATGGACGAAAGTCTGACGGAGCAACGCCGCGTGAGTGATGAAGGTTTTCGGATCGTAAAGCTCTGTTGTTAGGGAAGAACAAGTGCAAGAGTAACTGCTTGCACCTTGACGGTACCTAACCAGAAAGCCACGGCTAACTACGTGCCAGCAGCCGCGGTAATACGTAGGTGGCAAGCGTTGTCCGGAATTATTGGGCGTAAAGGGCTCGCAGGCGGTTTCTTAAGTCTGATGTGAAAGCCCCCGGCTCAACCGGGGAGGGTCA	150410886615.1.6_2_463;150410886647.1.1_4_2015;150410886647.1.10_4_842;150410886647.1.2_4_938;150410886647.1.7_4_972;150410886715.1.1_12_37;150410886715.1.10_13_12;150410886715.1.7_14_16;150410886753.1.1_14_35;150410886753.1.10_12_14;150410886753.1.7_15_10;150410886768.1.1_13_65;150410886768.1.10_12_26;150410886768.1.7_13_23
oligotype_308_5400	genus	Massilia	149698	['Bacteria', 'Proteobacteria', 'Betaproteobacteria', 'Burkholderiales', 'Oxalobacteraceae', 'Massilia']	[2, 1224, 28216, 80840, 75682, 149698]	[]	[]	['ref|NZ_AGZI00000000|']	[47229]	[98.2]	TGGGGAATTTTGGACAATGGGCGCAAGCCTGATCCAGCAATGCCGCGTGAGTGAAGAAGGCCTTCGGGTTGTAAAGCTCTTTTGTCAGGGAAGAAACGGTAGAGGCTAATATCCTTTGCTAATGACGGTACCTGAAGAATAAGCACCGGCTAACTACGTGCCAGCAGCCGCGGTAATACGTAGGGTGCAAGCGTTAATCGGAATTACTGGGCGTAAAGCGTGCGCAGGCGGTTTTGTAAGTCTGTCGTGAAAGCCCCGGGCTCAACCTGGGAATTGCG	150410886614.1.1_8_51;150410886614.1.10_6_21;150410886614.1.2_7_19;150410886614.1.7_4_25;150410886677.1.6_2_1159;150410886767.1.1_2_1589;150410886767.1.10_2_585;150410886767.1.2_3_628;150410886767.1.7_2_858;150410886781.1.1_5_40;150410886781.1.10_5_18;150410886781.1.7_5_29;150410886782.1.1_6_175;150410886782.1.10_6_70;150410886782.1.2_9_67;150410886782.1.7_7_66
oligotype_309_5389	family	Ruminococcaceae	541000	['Bacteria', 'Firmicutes', 'Clostridia', 'Clostridiales', 'Ruminococcaceae']	[2, 1239, 186801, 186802, 541000]	[]	[]	['ref|NZ_ACBY00000000|']	[214851]	[91.55]	TGGGGAATATTGCACAATGGGGGAAACCCTGATGCAGCGACGCCGCGTGGAGGAAGAAGGTCTTCGGATTGTAAACTCCTGTCCCAGGGGACGATAATGACGGTACCCTGGGAGGAAGCACCGGCTAACTACGTGCCAGCAGCCGCGGTAAAACGTAGGGTGCAAGCGTTGTCCGGAATTACTGGGTGTAAAGGGAGCGCAGGCGGATTGGCAAGTTGGGAGTGAAATCTATGGGCTCAACCCATAAATTGCTTTCAAAACTGTCAGTCTTGAGTGGTGTAGA	150410886747.1.11_8_106;150410886747.1.12_8_162;150410886747.1.13_8_95;150410886747.1.14_8_625;150410886747.1.3_8_293;150410886747.1.4_8_303;150410886747.1.5_8_145;150410886747.1.8_8_164;150410886747.1.9_8_202;150410886762.1.11_8_127;150410886762.1.12_8_252;150410886762.1.13_8_141;150410886762.1.14_8_1076;150410886762.1.3_8_445;150410886762.1.4_8_466;150410886762.1.5_8_210;150410886762.1.8_8_291;…
oligotype_310_5344	family	Pseudomonadaceae	135621	['Bacteria', 'Proteobacteria', 'Gammaproteobacteria', 'Pseudomonadales', 'Pseudomonadaceae']	[2, 1224, 1236, 72274, 135621]	[]	[]	['ref|NZ_AMQP00000000|', 'ref|NZ_AHPP00000000|', 'ref|NZ_AHPN00000000|', 'ref|NZ_ALYL00000000|', 'NC_017911_05', 'NC_017911_04', 'NC_017911_03', 'NC_017911_02', 'NC_017911_01']	[33069, 47883, 294, 294, 294, 294, 294, 294, 294]	[94.25, 94.25, 94.25, 94.25, 94.25, 94.25, 94.25, 94.25, 94.25]	TGGGGAATATTGGACAATGGGCGAAAGCCTGATCCAGCCATGCCGCGTGTGTGAAGAAGGCCCTCGGGTCGTAAAGCACTTTAAGCTGGGAGGAAGGGTTGTAACTTAATACGTTGCAGCTTTGACGTTACCAGCAGAATAAGCACCGGCTAACTCTGTGCCAGCAGCCGCGGTAATACAGAGGGTGCAAGCGTTAATCGGAATTACTGGGCGTAAAGCGCGCGTAGGTGGCTTGGTAAGTTGAATGTGAAATCCCCGGGCTCAACCTGGGAACTGCA	150410886708.1.1_3_2021;150410886708.1.10_3_898;150410886708.1.2_3_1488;150410886708.1.7_3_937
oligotype_311_5338	genus	Paenibacillus	44249	['Bacteria', 'Firmicutes', 'Bacilli', 'Bacillales', 'Paenibacillaceae', 'Paenibacillus']	[2, 1239, 91061, 1385, 186822, 44249]	[1406, 159743]	['Paenibacillus polymyxa', 'Paenibacillus terrae']	['NC_016641_04', 'NC_016641_01', 'NC_014622_10', 'NC_014622_04', 'NC_017542_09', 'NC_017542_05']	[159743, 159743, 1406, 1406, 1406, 1406]	[95.71, 95.71, 95.71, 95.71, 95.71, 95.71]	TAGGGAATCTTCCGCAATGGGCGAAAGCCTGACGGAGCAATGCCGCGTGAGTGATGAAGGTTTTCGGATCGTAAAGCTCTGTTGCCAGGGAAGAACGTCCTTAAGAGTAACTGCTTAAGGAGTGACGGTACCTGAGAAGAAAGCCCCGGCTAACTACGTGCCAGCAGCCGCGGTAATACGTAGGGGGCAAGCGTTGTCCGGAATTATTGGGCGTAAAGCGCGCGCAGGCGGTCATTTAAGTCTGGTGTTTAATCCCGGGGCTCAACCCCGGATCGCAC	150410886605.1.1_4_2183;150410886605.1.10_4_938;150410886605.1.2_4_1191;150410886605.1.7_4_1026
oligotype_312_5242	species	Prevotella disiens	28130	['Bacteria', 'Bacteroidetes', 'Bacteroidia', 'Bacteroidales', 'Prevotellaceae', 'Prevotella', 'Prevotella disiens']	[2, 976, 200643, 171549, 171552, 838, 28130]	[28130]	['Prevotella disiens']	['ref|NZ_AEDO00000000|']	[28130]	[100.0]	TGAGGAATATTGGTCAATGGACGAGAGTCTGAACCAGCCAAGTAGCGTGCAGGATGACGGCCCTATGGGTTGTAAACTGCTTTTGTTTGGGAATAATCGACATTACGTGTAATGTTTTGCATGTACCATTCGAATAAGGACCGGCTAATTCCGTGCCAGCAGCCGCGGTAATACGGAAGGTCCAGGCGTTATCCGGATTTATTGGGTTTAAAGGGAGTGTAGGCGGTTGGTTAAGCGTGTTGTGAAATGTAGATGCTCAACATCTGACTTGCAGCGCGAACTG	150410886607.1.11_13_104;150410886607.1.12_14_146;150410886607.1.13_18_64;150410886607.1.14_13_690;150410886607.1.3_14_250;150410886607.1.4_16_228;150410886607.1.8_15_164;150410886607.1.9_14_188;150410886610.1.11_9_194;150410886610.1.12_9_264;150410886610.1.13_10_123;150410886610.1.14_9_1348;150410886610.1.3_9_466;150410886610.1.4_11_352;150410886610.1.5_24_63;150410886610.1.8_9_267;150410886610.…
oligotype_313_5218	genus	Pseudomonas	286	['Bacteria', 'Proteobacteria', 'Gammaproteobacteria', 'Pseudomonadales', 'Pseudomonadaceae', 'Pseudomonas']	[2, 1224, 1236, 72274, 135621, 286]	[]	[]	['NC_007492_06', 'NC_007492_05', 'NC_007492_04', 'NC_007492_03', 'NC_007492_02', 'NC_007492_01']	[294, 294, 294, 294, 294, 294]	[97.84, 97.84, 97.84, 97.84, 97.84, 97.84]	TGGGGAATATTGGACAATGGGCGAAAGCCTGATCCAGCCATGCCGCGTGTGTGAAGAAGGTCTTCGGATTGTAAAGCACTTTAAGTTGGGAGGAAGGGTTGTACGCTAATACCGTGCAATTTTGACGTTACCGACAGAATAAGCACCGGCTAACTCTGTGCCAGCAGCCGCGGTAATACAGAGGGTGCAAGCGTTAATCGGAATTACTGGGCGTAAAGCGCGCGTAGGTGGTTCGTTAAGTTGGATGTGAAAGCCCCGGGCTCAACCTGGGAACTGCA	150410886702.1.6_20_16;150410886707.1.6_2_5202
oligotype_314_5100	species	Pantoea vagans	470934	['Bacteria', 'Proteobacteria', 'Gammaproteobacteria', 'Enterobacterales', 'Enterobacteriaceae', 'Pantoea', 'Pantoea vagans']	[2, 1224, 1236, 91347, 543, 53335, 470934]	[470934]	['Pantoea vagans']	['NC_014562_07', 'NC_014562_06', 'NC_014562_01']	[470934, 470934, 470934]	[99.28, 99.28, 99.28]	TGGGGAATATTGCACAATGGGCGCAAGCCTGATGCAGCCATGCCGCGTGTATGAAGAAGGCCTTCGGGTTGTAAAGTACTTTCAGCGGGGAGGAAGGCGGTGCGGTTAATAACCGCACCGATTGACGTTACCCGCAGAAGAAGCACCGGCTAACTCCGTGCCAGCAGCCGCGGTAATACGGAGGGTGCAAGCGTTAATCGGAATTACTGGGCGTAAAGCGCACGCAGGCGGTCTGTTAAGTCAGATGTGAAATCCCCGGGCTTAACCTGGGAACTGCA	150410886623.1.1_5_2056;150410886623.1.10_4_881;150410886623.1.2_4_1238;150410886623.1.7_5_925
oligotype_315_5052	species	Klebsiella pneumoniae	573	['Bacteria', 'Proteobacteria', 'Gammaproteobacteria', 'Enterobacterales', 'Enterobacteriaceae', 'Klebsiella', 'Klebsiella pneumoniae']	[2, 1224, 1236, 91347, 543, 570, 573]	[573]	['Klebsiella pneumoniae']	['ref|NZ_AMLN00000000|', 'ref|NZ_AMSU00000000|', 'NC_012731_05', 'NC_012731_03', 'NC_009648_08', 'NC_009648_07', 'NC_009648_04', 'NC_011283_08', 'NC_011283_07', 'NC_011283_06', 'NC_011283_05', 'NC_011283_02', 'NC_011283_01']	[573, 573, 573, 573, 573, 573, 573, 573, 573, 573, 573, 573, 573]	[99.29, 99.29, 99.29, 99.29, 99.29, 99.29, 99.29, 99.29, 99.29, 99.29, 99.29, 99.29, 99.29]	TGGGGAATATTGCACAATGGGCGCAAGCCTGATGCAGCCATGCCGCGTGTATGAAGAAGGCCTTCGGGTTGTAAAGTACTTTCAGCGGGGAGGAAGGCGGTGAGGTTAATAACCTCATCGATTGACGTTACCCGCAGAAGAAGCACCGGCTAACTCCGTGCCAGCAGCCGCGGTAATACGGAGGGTGCAAGCGTTAATCGGAATTACTGGGCGTAAAGCGCACGCAGGCGGTCTGTCAAGTCGGATGTGAAATCCCCGGGCTCAACCTGGGAACTGCATTCGA	150410886639.1.11_13_217;150410886639.1.12_13_357;150410886639.1.13_13_203;150410886639.1.14_13_1732;150410886639.1.3_13_669;150410886639.1.4_13_728;150410886639.1.5_14_217;150410886639.1.8_13_431;150410886639.1.9_13_498
oligotype_316_5037	genus	Paenarthrobacter	1742992	['Bacteria', 'Actinobacteria', 'Actinobacteria', 'Micrococcales', 'Micrococcaceae', 'Paenarthrobacter']	[2, 201174, 1760, 85006, 1268, 1742992]	[]	[]	['NC_008711_06', 'NC_008711_05', 'NC_008711_04', 'NC_008711_03', 'NC_008711_02', 'NC_008711_01']	[43663, 43663, 43663, 43663, 43663, 43663]	[95.68, 95.68, 95.68, 95.68, 95.68, 95.68]	TGGGGAATATTGCACAATGGGCGAAAGCCTGATGCAGCGACGCCGCGTGAGGGATGACGGCCTTCGGGTTGTAAACCTCTTTCAGTAGGGAAGAAGCCCTCTTTGGGGGTGACGGTACTTGCAGAAGAAGCGCCGGCTAACTACGTGCCAGCAGCCGCGGTAATACGTAGGGCGCAAGCGTTATCCGGAATTATTGGGCGTAAAGAGCTCGTAGGCGGTTTGTCGCGTCTGCTGTGAAAGACCGGGGCTCAACTCCGGTTCTGCAGTGGGTACGGGCA	150410886653.1.1_6_2056;150410886653.1.10_6_879;150410886653.1.2_6_1154;150410886653.1.7_5_948
oligotype_317_4999	species	Elizabethkingia anophelis	1117645	['Bacteria', 'Bacteroidetes', 'Flavobacteriia', 'Flavobacteriales', 'Flavobacteriaceae', 'Elizabethkingia', 'Elizabethkingia anophelis']	[2, 976, 117743, 200644, 49546, 308865, 1117645]	[1117645]	['Elizabethkingia anophelis']	['ref|NZ_AHHG00000000|']	[1117645]	[99.28]	TGAGGAATATTGGACAATGGGTGGAAGCCTGATCCAGCCATCCCGCGTGCAGGAAGACGGCCCTATGGGTTGTAAACTGCTTTTATCTGGGGATAAACCTACTTACGTGTAAGTAGCTGAAGGTACCAGAAGAATAAGCACCGGCTAACTCCGTGCCAGCAGCCGCGGTAATACGGAGGGTGCAAGCGTTATCCGGATTTATTGGGTTTAAAGGGTCCGTAGGCGGACTAGTAAGTCAGTGGTGAAATCCGACAGCTTAACTGTCGAACTGCCATTGA	150410886652.1.1_7_1885;150410886652.1.10_6_826;150410886652.1.2_6_1436;150410886652.1.7_7_852
oligotype_318_4973	species	Ruminococcus torques	33039	['Bacteria', 'Firmicutes', 'Clostridia', 'Clostridiales', 'Lachnospiraceae', 'Blautia', 'Ruminococcus torques']	[2, 1239, 186801, 186802, 186803, 572511, 33039]	[33039]	['Ruminococcus torques']	['ref|NZ_AAVP00000000|']	[33039]	[100.0]	TGGGGAATATTGCACAATGGGGGAAACCCTGATGCAGCGACGCCGCGTGAGCGAAGAAGTATTTCGGTATGTAAAGCTCTATCAGCAGGGAAGAAAATGACGGTACCTGACTAAGAAGCACCGGCTAAATACGTGCCAGCAGCCGCGGTAATACGTATGGTGCAAGCGTTATCCGGATTTACTGGGTGTAAAGGGAGCGTAGACGGATGGGCAAGTCTGATGTGAAAACCCGGGGCTCAACCCCGGGACTGCATTGGAAACTGTTCATCTAGAGTGCTGGAGA	150410886640.1.11_16_50;150410886640.1.12_18_55;150410886640.1.13_18_32;150410886640.1.14_19_258;150410886640.1.3_16_124;150410886640.1.4_16_131;150410886640.1.5_15_62;150410886640.1.8_21_63;150410886640.1.9_18_78;150410886693.1.11_10_159;150410886693.1.12_10_288;150410886693.1.13_10_168;150410886693.1.14_10_1335;150410886693.1.3_11_485;150410886693.1.4_10_601;150410886693.1.5_10_331;150410886693…
oligotype_319_4896	genus	Pseudomonas	286	['Bacteria', 'Proteobacteria', 'Gammaproteobacteria', 'Pseudomonadales', 'Pseudomonadaceae', 'Pseudomonas']	[2, 1224, 1236, 72274, 135621, 286]	[287, 316]	['Pseudomonas aeruginosa', 'Pseudomonas stutzeri']	['ref|NZ_ALOF00000000|', 'ref|NZ_AJHI00000000|', 'ref|NZ_AAQW00000000|', 'ref|NZ_ABKZ00000000|', 'ref|NZ_BADP00000000|', 'ref|NZ_AHKN00000000|', 'ref|NZ_AHKM00000000|', 'ref|NZ_AKZH00000000|', 'ref|NZ_AKBD00000000|', 'ref|NZ_AKZG00000000|', 'ref|NZ_AKZF00000000|', 'ref|NZ_AKZE00000000|', 'ref|NZ_AKZD00000000|', 'ref|NZ_AEEX00000000|', 'ref|NZ_AEVV00000000|', 'NC_017532_04', 'NC_017532_03', 'NC_01…	[287, 287, 287, 287, 287, 287, 287, 287, 287, 287, 287, 287, 287, 287, 287, 316, 316, 316, 316, 316, 316, 316, 316, 316, 316, 316, 287, 287, 287, 287, 287, 287, 287, 287, 287, 287, 287, 287, 287, 287, 287, 287, 287, 287, 287, 287, 287, 287, 287, 287, 287, 287, 287, 287]	[96.89, 96.89, 96.89, 96.89, 96.89, 96.89, 96.89, 96.89, 96.89, 96.89, 96.89, 96.89, 96.89, 96.89, 96.89, 96.89, 96.89, 96.89, 96.89, 96.89, 96.89, 96.89, 96.89, 96.89, 96.89, 96.89, 96.89, 96.89, 96.89, 96.89, 96.89, 96.89, 96.89, 96.89, 96.89, 96.89, 96.89, 96.89, 96.89, 96.89, 96.89, 96.89, 96.89, 96.89, 96.89, 96.89, 96.89, 96.89, 96.89, 96.89, 96.89, 96.89, 96.89, 96.89]	TGGGGAATATTGGACAATGGGCGAAAGCCTGATCCAGCCATGCCGCGTGTGTGAAGAAGGTCTTCGGATTGTAAAGCACTTTAAGTTGGGAGGAAGGTCAGTAAGTTAATACCTTGCTGATTTGACGTTACCAACAGAATAAGCACCGGCTAACTTCGTGCCAGCAGCCGCGGTAATACGAAGGGTGCAAGCGTTAATCGGAATTACTGGGCGTAAAGCGCGCGTAGGTGGTTTGGTAAGATGGATGTGAAATCCCCGGGCTCAACCTGGGAACTGCATCCAT	150410886640.1.11_5_222;150410886640.1.12_5_301;150410886640.1.13_5_217;150410886640.1.14_5_1537;150410886640.1.3_5_662;150410886640.1.4_5_674;150410886640.1.5_3_440;150410886640.1.8_5_427;150410886640.1.9_5_416
oligotype_320_4850	family	Enterobacteriaceae	543	['Bacteria', 'Proteobacteria', 'Gammaproteobacteria', 'Enterobacterales', 'Enterobacteriaceae']	[2, 1224, 1236, 91347, 543]	[553, 573, 28901]	['Pantoea ananatis', 'Klebsiella pneumoniae', 'Salmonella enterica']	['NC_016816_06', 'NC_016816_05', 'NC_016816_04', 'NC_016816_03', 'NC_016816_02', 'NC_016816_01', 'NC_017554_07', 'NC_017554_06', 'NC_017554_05', 'NC_017554_04', 'NC_017554_03', 'NC_017554_02', 'NC_017554_01', 'NC_013956_07', 'NC_013956_06', 'NC_013956_05', 'NC_013956_03', 'NC_013956_02', 'NC_013956_01', 'NC_017531_07', 'NC_017531_06', 'NC_017531_05', 'NC_017531_04', 'NC_017531_03', 'ref|NZ_ABFH00…	[553, 553, 553, 553, 553, 553, 553, 553, 553, 553, 553, 553, 553, 553, 553, 553, 553, 553, 553, 553, 553, 553, 553, 553, 28901, 28901, 28901, 28901, 28901, 28901, 28901, 28901, 28901, 28901, 28901, 28901, 28901, 28901, 28901, 28901, 28901, 28901, 28901, 28901, 28901, 28901, 28901, 28901, 28901, 28901, 28901, 28901, 28901, 28901, 28901, 28901, 28901, 28901, 28901, 28901, 28901, 28901, 28901, 28901…	[97.94, 97.94, 97.94, 97.94, 97.94, 97.94, 97.94, 97.94, 97.94, 97.94, 97.94, 97.94, 97.94, 97.94, 97.94, 97.94, 97.94, 97.94, 97.94, 97.94, 97.94, 97.94, 97.94, 97.94, 98.23, 98.23, 98.23, 98.23, 98.23, 98.23, 98.23, 98.23, 98.23, 98.23, 98.23, 98.23, 98.23, 98.23, 98.23, 98.23, 98.23, 98.23, 98.23, 98.23, 98.23, 98.23, 98.23, 98.23, 98.23, 98.23, 98.23, 98.23, 98.23, 98.23, 98.23, 98.23, 98.23,…	TGGGGAATATTGCACAATGGGCGCAAGCCTGATGCAGCCATGCCGCGTGTATGAAGAAGGCCTTCGGGTTGTAAAGTACTTTCAGCGGGGAGGAAGGCGATGTGGTTAATAACCGCATCGATTGACGTTACCCGCAGAAGAAGCACCGGCTAACTCCGTGCCAGCAGCCGCGGTAATACGGAGGGTGCAAGCGTTAATCGGAATTACTGGGCGTAAAGCGCACGCAGGCGGTCTGTCAAGTCGGATGTGAAATCCCCGGGCTTAACCTGGGAACTGCATTCGA	150410886671.1.14_15_31;150410886671.1.8_7_10;150410886678.1.11_14_46;150410886678.1.12_11_90;150410886678.1.13_11_47;150410886678.1.14_11_473;150410886678.1.3_11_165;150410886678.1.4_11_190;150410886678.1.5_10_102;150410886678.1.8_11_127;150410886678.1.9_11_135;150410886716.1.11_5_142;150410886716.1.12_6_236;150410886716.1.13_6_134;150410886716.1.14_6_1097;150410886716.1.3_5_506;150410886716.1.4…
oligotype_321_4781	species	Pantoea vagans	470934	['Bacteria', 'Proteobacteria', 'Gammaproteobacteria', 'Enterobacterales', 'Enterobacteriaceae', 'Pantoea', 'Pantoea vagans']	[2, 1224, 1236, 91347, 543, 53335, 470934]	[470934]	['Pantoea vagans']	['NC_014562_05', 'NC_014562_04', 'NC_014562_03', 'NC_014562_02']	[470934, 470934, 470934, 470934]	[98.92, 98.92, 98.92, 98.92]	TGGGGAATATTGCACAATGGGCGCAAGCCTGATGCAGCCATGCCGCGTGTATGAAGAAGGCCTTCGGGTTGTAAAGTACTTTCAGCGGGGAGGAAGGCGACGCGGTTAATAACCGCGTCGATTGACGTTACCCGCAGAAGAAGCACCGGCTAACTCCGTGCCAGCAGCCGCGGTAATACGGAGGGTGCAAGCGTTAATCGGAATTACTGGGCGTAAAGCGCACGCAGGCGGTCTGTCAAGTCGGATGTGAAATCCCCGGGCTTAACCTGGGAACTGCA	150410886622.1.1_2_1258;150410886622.1.10_2_520;150410886622.1.2_2_668;150410886622.1.7_2_614;150410886675.1.6_3_693;150410886678.1.6_14_96;150410886712.1.6_4_719;150410886725.1.1_10_57;150410886725.1.10_9_32;150410886725.1.2_11_29;150410886725.1.7_10_25;150410886732.1.2_78_70
oligotype_322_4768	genus	Acinetobacter	469	['Bacteria', 'Proteobacteria', 'Gammaproteobacteria', 'Pseudomonadales', 'Moraxellaceae', 'Acinetobacter']	[2, 1224, 1236, 72274, 468, 469]	[]	[]	['ref|NZ_AMFU00000000|', 'ref|NZ_AMTA00000000|', 'ref|NZ_AMGG00000000|', 'ref|NZ_AMFX00000000|', 'ref|NZ_AFDM00000000|', 'ref|NZ_AMDQ00000000|', 'ref|NZ_AFDL00000000|', 'ref|NZ_AFDK00000000|', 'ref|NZ_AMFY00000000|', 'ref|NZ_AMFL00000000|', 'ref|NZ_ALAL00000000|', 'ref|NZ_AMDF00000000|', 'ref|NZ_AMFS00000000|', 'ref|NZ_AMTB00000000|', 'ref|NZ_AFCZ00000000|', 'ref|NZ_AMFK00000000|', 'ref|NZ_AFDB00…	[470, 470, 470, 470, 470, 470, 470, 470, 470, 470, 470, 470, 470, 470, 470, 470, 470, 470, 470, 470, 470, 470, 470, 470, 470, 470, 470, 470, 470, 470, 470, 470, 470, 470, 470, 470, 470, 470, 470, 470, 470, 470, 470, 470, 470, 470, 470, 470, 470, 470, 470, 470, 470, 470, 470, 470, 470, 470, 470, 470, 470, 470, 470, 470, 470, 470, 470, 470, 470, 470, 470, 470, 470, 470, 470, 470, 470, 470, 470, 470…	[95.79, 95.79, 95.79, 95.79, 95.79, 95.79, 95.79, 95.79, 95.79, 95.79, 95.79, 95.79, 95.79, 95.79, 95.79, 95.79, 95.79, 95.79, 95.79, 95.79, 95.79, 95.79, 95.79, 95.79, 95.79, 95.79, 95.79, 95.79, 95.79, 95.79, 95.79, 95.79, 95.79, 95.79, 95.79, 95.79, 95.79, 95.79, 95.79, 95.79, 95.79, 95.79, 95.79, 95.79, 95.79, 95.79, 95.79, 95.79, 95.79, 95.79, 95.79, 95.79, 95.79, 95.79, 95.79, 95.79, 95.79,…	TGGGGAATATTGGACAATGGGGGGAACCCTGATCCAGCCATGCCGCGTGTGTGAAGAAGGCCTTATGGTTGTAAAGCACTTTAAGCGAGGAGGAGGGTGCTGGTATTAATACTACCAGCTACTGGACGTTACTCGCAGAATAAGCACCGGCTAACTCTGTGCCAGCAGCCGCGGTAATACAGAGGGTGCGAGCGTTAATCGGATTTACTGGGCGTAAAGCGTGCGTAGGCGGCTAATTGAGTCGGATGTGAAATCCCCGAGCTTAACTTGGGAATTGCATTCG	150410886614.1.14_26_14;150410886709.1.14_47_12;150410886753.1.13_6_131;150410886753.1.14_15_808;150410886753.1.3_12_361;150410886753.1.4_13_370;150410886768.1.11_8_172;150410886768.1.13_10_170;150410886768.1.14_15_1160;150410886768.1.3_8_540;150410886768.1.4_8_545;150410886768.1.9_9_367;150410886784.1.14_12_60;150410886784.1.3_12_24;150410886784.1.4_14_17;150410886784.1.5_10_17
oligotype_323_4738	genus	Staphylococcus	1279	['Bacteria', 'Firmicutes', 'Bacilli', 'Bacillales', 'Staphylococcaceae', 'Staphylococcus']	[2, 1239, 91061, 1385, 90964, 1279]	[29378, 29385]	['Staphylococcus arlettae', 'Staphylococcus saprophyticus']	['ref|NZ_AHKB00000000|', 'ref|NZ_ALWK00000000|', 'NC_007350_06', 'NC_007350_05', 'NC_007350_02', 'NC_007350_01']	[29385, 29378, 29385, 29385, 29385, 29385]	[100.0, 100.0, 100.0, 100.0, 100.0, 100.0]	TAGGGAATCTTCCGCAATGGGCGAAAGCCTGACGGAGCAACGCCGCGTGAGTGATGAAGGGTTTCGGCTCGTAAAACTCTGTTATTAGGGAAGAACAAACGTGTAAGTAACTGTGCACGTCTTGACGGTACCTAATCAGAAAGCCACGGCTAACTACGTGCCAGCAGCCGCGGTAATACGTAGGTGGCAAGCGTTATCCGGAATTATTGGGCGTAAAGCGCGCGTAGGCGGTTTCTTAAGTCTGATGTGAAAGCCCACGGCTCAACCGTGGAGGGTCA	150410886601.1.6_7_195;150410886604.1.1_4_63;150410886604.1.10_4_33;150410886604.1.2_5_30;150410886604.1.7_4_27;150410886605.1.1_7_334;150410886605.1.10_7_152;150410886605.1.2_7_138;150410886605.1.7_7_139;150410886606.1.1_2_17;150410886606.1.6_9_19;150410886613.1.1_5_93;150410886613.1.10_3_47;150410886613.1.2_3_50;150410886613.1.7_4_45;150410886622.1.1_5_420;150410886622.1.10_5_168;150410886622.1…
oligotype_324_4610	species	Rubrobacter xylanophilus	49319	['Bacteria', 'Actinobacteria', 'Rubrobacteria', 'Rubrobacterales', 'Rubrobacteraceae', 'Rubrobacter', 'Rubrobacter xylanophilus']	[2, 201174, 84995, 84996, 84997, 42255, 49319]	[49319]	['Rubrobacter xylanophilus']	['NC_008148_01']	[49319]	[99.64]	CCAGGAATCTTGCGCAATGGGCGAAAGCCTGACGCAGCAACGCCGCGTGGGCGATGAAGGCCTTCGGGTCGTAAAGCCCTGTTGTCGGGGACGAAGGGCGAAGGGTTAATAGCCCCTAGCCTGACGGTACCCGACGAGGAAGCCCCGGCTAACTACGTGCCAGCAGCCGCGGTAATACGTAGGGGGCGAGCGTTGTCCGGAATCACTGGGCGTAAAGAGCGTGTAGGCGGCCCGGTAAGTCTGCTGTGAAAACCCGGGGCTCAACCCCGGGCGTGCAG	150410886603.1.6_14_12;150410886621.1.1_14_10;150410886626.1.1_15_19;150410886627.1.1_7_11;150410886627.1.7_3_11;150410886634.1.6_15_17;150410886641.1.1_23_10;150410886643.1.1_9_13;150410886651.1.6_32_15;150410886660.1.1_3_16;150410886661.1.1_7_44;150410886661.1.10_12_12;150410886661.1.2_4_27;150410886661.1.6_21_10;150410886661.1.7_15_11;150410886668.1.1_2_22;150410886668.1.7_3_10;150410886686.1.…
oligotype_325_4606	genus	Acinetobacter	469	['Bacteria', 'Proteobacteria', 'Gammaproteobacteria', 'Pseudomonadales', 'Moraxellaceae', 'Acinetobacter']	[2, 1224, 1236, 72274, 468, 469]	[]	[]	['ref|NZ_ACPN00000000|']	[28090]	[96.79]	TGGGGAATATTGGACAATGGGGGGAACCCTGATCCAGCCATGCCGCGTGTGTGAAGAAGGCCTTTTGGTTGTAAAGCACTTTAAGCGAGGAGGAGGCTTACCTGGTTAATACCCGGGATAAGTGGACGTTACTCGCAGAATAAGCACCGGCTAACTCTGTGCCAGCAGCCGCGGTAATACAGAGGGTGCAAGCGTTAATCGGATTTACTGGGCGTAAAGCGCGCGTAGGTGGCTAATTAAGTCAAATGTGAAATCCCCGAGCTTAACTTGGGAATTGC	150410886605.1.6_2_3069;150410886685.1.10_14_11;150410886731.1.1_5_642;150410886731.1.10_6_223;150410886731.1.2_8_405;150410886731.1.7_5_256
oligotype_326_4565	species	Staphylococcus haemolyticus	1283	['Bacteria', 'Firmicutes', 'Bacilli', 'Bacillales', 'Staphylococcaceae', 'Staphylococcus', 'Staphylococcus haemolyticus']	[2, 1239, 91061, 1385, 90964, 1279, 1283]	[1283]	['Staphylococcus haemolyticus']	['NC_007168_05', 'NC_007168_04', 'NC_007168_03', 'NC_007168_02', 'NC_007168_01']	[1283, 1283, 1283, 1283, 1283]	[100.0, 100.0, 100.0, 100.0, 100.0]	TAGGGAATCTTCCGCAATGGGCGAAAGCCTGACGGAGCAACGCCGCGTGAGTGATGAAGGTCTTCGGATCGTAAAACTCTGTTATTAGGGAAGAACATACGTGTAAGTAACTATGCACGTCTTGACGGTACCTAATCAGAAAGCCACGGCTAACTACGTGCCAGCAGCCGCGGTAATACGTAGGTGGCAAGCGTTATCCGGAATTATTGGGCGTAAAGCGCGCGTAGGCGGTTTTTTAAGTCTGATGTGAAAGCCCACGGCTCAACCGTGGAGGGTCATTGGA	150410886656.1.14_3_65;150410886656.1.3_3_27;150410886656.1.4_3_22;150410886656.1.8_3_18;150410886656.1.9_3_27;150410886709.1.14_50_19;150410886727.1.14_21_41;150410886757.1.11_10_13;150410886757.1.12_9_27;150410886757.1.13_9_12;150410886757.1.14_10_116;150410886757.1.3_9_33;150410886757.1.4_10_33;150410886757.1.8_10_25;150410886757.1.9_12_21;150410886758.1.11_1_95;150410886758.1.12_1_123;1504108…
oligotype_327_4525	family	Enterobacteriaceae	543	['Bacteria', 'Proteobacteria', 'Gammaproteobacteria', 'Enterobacterales', 'Enterobacteriaceae']	[2, 1224, 1236, 91347, 543]	[546, 550, 67825, 413502]	['Citrobacter freundii', 'Enterobacter cloacae', 'Citrobacter rodentium', 'Cronobacter turicensis']	['ref|NZ_ADLG00000000|', 'NC_014618_05', 'NC_014618_03', 'NC_013282_07', 'NC_013282_05', 'NC_013716_07', 'NC_013716_06', 'NC_013716_05', 'NC_013716_03', 'NC_013716_02', 'NC_013716_01']	[546, 550, 550, 413502, 413502, 67825, 67825, 67825, 67825, 67825, 67825]	[98.2, 98.2, 98.2, 98.2, 98.2, 98.2, 98.2, 98.2, 98.2, 98.2, 98.2]	TGGGGAATATTGCACAATGGGCGCAAGCCTGATGCAGCCATGCCGCGTGTATGAAGAAGGCCTTCGGGTTGTAAAGTACTTTCAGCGAGGAGGAAGGGGATGTGGTTAATAACCGCATTCATTGACGTTACTCGCAGAAGAAGCACCGGCTAACTCCGTGCCAGCAGCCGCGGTAATACGGAGGGTGCAAGCGTTAATCGGAATTACTGGGCGTAAAGCGCACGCAGGCGGTCTGTCAAGTCGGATGTGAAATCCCCGGGCTCAACCTGGGAACTGCA	150410886756.1.1_5_1740;150410886756.1.10_5_848;150410886756.1.2_5_1129;150410886756.1.7_5_808
oligotype_328_4492	species	Stenotrophomonas maltophilia	40324	['Bacteria', 'Proteobacteria', 'Gammaproteobacteria', 'Xanthomonadales', 'Xanthomonadaceae', 'Stenotrophomonas', 'Stenotrophomonas maltophilia']	[2, 1224, 1236, 135614, 32033, 40323, 40324]	[40324]	['Stenotrophomonas maltophilia']	['NC_015947_04', 'NC_015947_03', 'NC_015947_02', 'NC_015947_01', 'NC_017671_03', 'NC_017671_02', 'NC_017671_01']	[40324, 40324, 40324, 40324, 40324, 40324, 40324]	[99.29, 99.29, 99.29, 99.29, 99.29, 99.29, 99.29]	TGGGGAATATTGGACAATGGGCGCAAGCCTGATCCAGCCATACCGCGTGGGTGAAGAAGGCCTTCGGGTTGTAAAGCCCTTTTGTTGGGAAAGAAATCCAGCCGGCTAATACCTGGTTGGGATGACGGTACCCAAAGAATAAGCACCGGCTAACTTCGTGCCAGCAGCCGCGGTAATACGAAGGGTGCAAGCGTTACTCGGAATTACTGGGCGTAAAGCGTGCGTAGGTGGTTGTTTAAGTCTGTTGTGAAAGCCCTGGGCTCAACCTGGGAACTGCAGTGGA	150410886613.1.14_28_12;150410886671.1.14_38_11;150410886706.1.11_3_175;150410886706.1.12_3_259;150410886706.1.13_3_189;150410886706.1.14_3_1372;150410886706.1.3_3_562;150410886706.1.4_3_617;150410886706.1.5_3_330;150410886706.1.8_3_390;150410886706.1.9_3_417;150410886780.1.12_5_13;150410886780.1.14_9_54;150410886780.1.3_3_22;150410886780.1.4_3_24;150410886780.1.5_3_12;150410886780.1.8_5_16;15041…
oligotype_329_4474	species	Pseudomonas putida	303	['Bacteria', 'Proteobacteria', 'Gammaproteobacteria', 'Pseudomonadales', 'Pseudomonadaceae', 'Pseudomonas', 'Pseudomonas putida']	[2, 1224, 1236, 72274, 135621, 286, 303]	[303]	['Pseudomonas putida']	['ref|NZ_ALXA00000000|']	[303]	[99.3]	TGGGGAATATTGGACAATGGGCGAAAGCCTGATCCAGCCATGCCGCGTGTGTGAAGAAGGTCTTCGGATTGTAAAGCACTTTAAGTTGGGAGGAAGGGCAGTAAGCTAATACCTTGCTGTTTTGACGTTACCGACAGAATAAGCACCGGCTAACTCTGTGCCAGCAGCCGCGGTAATACAGAGGGTGCAAGCGTTAATCGGAATTACTGGGCGTAAAGCGCGCGTAGGTGGTTCGTTAAGTTGGATGTGAAATCCCCGGGCTCAACCTGGGAACTGCATCCAA	150410886714.1.11_7_188;150410886714.1.12_7_315;150410886714.1.13_7_197;150410886714.1.14_8_1352;150410886714.1.3_7_601;150410886714.1.4_8_600;150410886714.1.5_7_402;150410886714.1.8_7_383;150410886714.1.9_7_436
oligotype_330_4467	species	Pantoea stewartii	66269	['Bacteria', 'Proteobacteria', 'Gammaproteobacteria', 'Enterobacterales', 'Enterobacteriaceae', 'Pantoea', 'Pantoea stewartii']	[2, 1224, 1236, 91347, 543, 53335, 66269]	[66269]	['Pantoea stewartii']	['ref|NZ_AHIE00000000|']	[66269]	[98.92]	TGGGGAATATTGCACAATGGGCGCAAGCCTGATGCAGCCATGCCGCGTGTATGAAGAAGGCCTTCGGGTTGTAAAGTACTTTCAGCGGGGAGGAAGGCGGTGAGGTTAATAACCTCACCGATTGACGTTACCCGCAGAAGAAGCACCGGCTAACTCCGTGCCAGCAGCCGCGGTAATACGGAGGGTGCAAGCGTTAATCGGAATTACTGGGCGTAAAGCGCACGCAGGCGGTCTGTTAAGTCAGATGTGAAATCCCCGGGCTTAACCTGGGAACTGCA	150410886659.1.1_3_1800;150410886659.1.10_3_751;150410886659.1.2_3_1077;150410886659.1.7_3_785;150410886678.1.6_25_54
oligotype_331_4445	genus	Massilia	149698	['Bacteria', 'Proteobacteria', 'Betaproteobacteria', 'Burkholderiales', 'Oxalobacteraceae', 'Massilia']	[2, 1224, 28216, 80840, 75682, 149698]	[]	[]	['ref|NZ_AGZI00000000|']	[47229]	[98.23]	TGGGGAATTTTGGACAATGGGCGCAAGCCTGATCCAGCAATGCCGCGTGAGTGAAGAAGGCCTTCGGGTTGTAAAGCTCTTTTGTCAGGGAAGAAACGGTAGAGGCTAATATCCTTTGCTAATGACGGTACCTGAAGAATAAGCACCGGCTAACTACGTGCCAGCAGCCGCGGTAATACGTAGGGTGCAAGCGTTAATCGGAATTACTGGGCGTAAAGCGTGCGCAGGCGGTTTTGTAAGTCTGTCGTGAAAGCCCCGGGCTCAACCTGGGAATTGCGATGGA	150410886614.1.14_5_68;150410886614.1.3_9_16;150410886614.1.4_13_11;150410886614.1.8_6_17;150410886767.1.11_4_171;150410886767.1.12_3_344;150410886767.1.13_5_89;150410886767.1.14_3_1774;150410886767.1.3_4_461;150410886767.1.4_5_343;150410886767.1.5_7_38;150410886767.1.8_4_298;150410886767.1.9_4_258;150410886781.1.14_7_55;150410886781.1.3_5_14;150410886782.1.11_8_23;150410886782.1.12_8_35;15041088…
oligotype_332_4415	species	Citrobacter rodentium	67825	['Bacteria', 'Proteobacteria', 'Gammaproteobacteria', 'Enterobacterales', 'Enterobacteriaceae', 'Citrobacter', 'Citrobacter rodentium']	[2, 1224, 1236, 91347, 543, 544, 67825]	[67825]	['Citrobacter rodentium']	['NC_013716_04']	[67825]	[98.94]	TGGGGAATATTGCACAATGGGCGCAAGCCTGATGCAGCCATGCCGCGTGTATGAAGAAGGCCTTCGGGTTGTAAAGTACTTTCAGCGGGGAGGAAGGGGAGATGGTTAATAACCATTTTCATTGACGTTACCCGCAGAAGAAGCACCGGCTAACTCCGTGCCAGCAGCCGCGGTAATACGGAGGGTGCAAGCGTTAATCGGAATTACTGGGCGTAAAGCGCACGCAGGCGGTCTGTCAAGTCGGATGTGAAATCCCCGGGCTCAACCCGGGAACTGCATTCGA	150410886652.1.11_9_202;150410886652.1.12_9_303;150410886652.1.13_9_200;150410886652.1.14_9_1476;150410886652.1.3_9_582;150410886652.1.4_9_604;150410886652.1.5_11_233;150410886652.1.8_9_388;150410886652.1.9_9_410;150410886780.1.14_24_17
oligotype_333_4385	species	Citrobacter rodentium	67825	['Bacteria', 'Proteobacteria', 'Gammaproteobacteria', 'Enterobacterales', 'Enterobacteriaceae', 'Citrobacter', 'Citrobacter rodentium']	[2, 1224, 1236, 91347, 543, 544, 67825]	[67825]	['Citrobacter rodentium']	['NC_013716_04']	[67825]	[99.28]	TGGGGAATATTGCACAATGGGCGCAAGCCTGATGCAGCCATGCCGCGTGTATGAAGAAGGCCTTCGGGTTGTAAAGTACTTTCAGCGGGGAGGAAGGGAGAATGGTTAATAACCATTTTCATTGACGTTACCCGCAGAAGAAGCACCGGCTAACTCCGTGCCAGCAGCCGCGGTAATACGGAGGGTGCAAGCGTTAATCGGAATTACTGGGCGTAAAGCGCACGCAGGCGGTCTGTCAAGTCGGATGTGAAATCCCCGGGCTCAACCCGGGAACTGCA	150410886652.1.1_8_1729;150410886652.1.10_8_674;150410886652.1.2_8_1030;150410886652.1.7_8_740;150410886678.1.6_10_172;150410886742.1.2_87_40
oligotype_334_4359	species	Eubacterium limosum	1736	['Bacteria', 'Firmicutes', 'Clostridia', 'Clostridiales', 'Eubacteriaceae', 'Eubacterium', 'Eubacterium limosum']	[2, 1239, 186801, 186802, 186806, 1730, 1736]	[1736]	['Eubacterium limosum']	['NC_014624_05', 'NC_014624_04', 'NC_014624_03', 'NC_014624_02', 'NC_014624_01']	[1736, 1736, 1736, 1736, 1736]	[99.28, 99.28, 99.28, 99.28, 99.28]	TGGGGAATATTGCGCAATGGGGGCAACCCTGACGCAGCAATACCGCGTGAGTGAAGAAGGTTTTCGGATCGTAAAGCTCTGTTATTGGGGAAGAAGAATGACGGTACCCAATGAGGAAGTCCCGGCTAACTACGTGCCAGCAGCCGCGGTAATACGTAGGGGACAAGCGTTGTCCGGAATGACTGGGCGTAAAGGGCGCGTAGGCGGTCTATTAAGTCTGATGTGAAAGGTACCGGCTCAACCGGTGAAGTGCATTGGAAACTGGTAGACTTGAGTAT	150410886747.1.1_6_593;150410886747.1.10_7_218;150410886747.1.2_10_390;150410886747.1.7_7_260;150410886762.1.1_6_1128;150410886762.1.10_6_468;150410886762.1.2_6_789;150410886762.1.7_6_513
oligotype_335_4345	species	Pantoea vagans	470934	['Bacteria', 'Proteobacteria', 'Gammaproteobacteria', 'Enterobacterales', 'Enterobacteriaceae', 'Pantoea', 'Pantoea vagans']	[2, 1224, 1236, 91347, 543, 53335, 470934]	[470934]	['Pantoea vagans']	['NC_014562_05', 'NC_014562_04', 'NC_014562_03']	[470934, 470934, 470934]	[100.0, 100.0, 100.0]	TGGGGAATATTGCACAATGGGCGCAAGCCTGATGCAGCCATGCCGCGTGTATGAAGAAGGCCTTCGGGTTGTAAAGTACTTTCAGCGGGGAGGAAGGCGATGCGGTTAATAACCGCGTCGATTGACGTTACCCGCAGAAGAAGCACCGGCTAACTCCGTGCCAGCAGCCGCGGTAATACGGAGGGTGCAAGCGTTAATCGGAATTACTGGGCGTAAAGCGCACGCAGGCGGTCTGTTAAGTCAGATGTGAAATCCCCGGGCTTAACCTGGGAACTGCATTTGA	150410886669.1.11_3_189;150410886669.1.12_3_302;150410886669.1.13_3_160;150410886669.1.14_3_1496;150410886669.1.3_3_590;150410886669.1.4_3_620;150410886669.1.5_3_227;150410886669.1.8_3_350;150410886669.1.9_3_411
oligotype_336_4332	genus	Pseudomonas	286	['Bacteria', 'Proteobacteria', 'Gammaproteobacteria', 'Pseudomonadales', 'Pseudomonadaceae', 'Pseudomonas']	[2, 1224, 1236, 72274, 135621, 286]	[]	[]	['NC_017532_04', 'NC_017532_03', 'NC_017532_02', 'NC_017532_01', 'NC_015740_04', 'NC_015740_03', 'NC_015740_02', 'NC_015740_01', 'NC_009434_04', 'NC_009434_02', 'NC_009434_01']	[316, 316, 316, 316, 316, 316, 316, 316, 316, 316, 316]	[96.76, 96.76, 96.76, 96.76, 96.76, 96.76, 96.76, 96.76, 96.76, 96.76, 96.76]	TGGGGAATATTGGACAATGGGCGAAAGCCTGATCCAGCCATGCCGCGTGTGTGAAGAAGGTCTTCGGATTGTAAAGCACTTTAAGTTGGGAGGAAGGGCTGCTGGTTAATACCCTGCAGTTTTGACGTTACCAACAGAATAAGCACCGGCTAACTTCGTGCCAGCAGCCGCGGTAATACGAAGGGTGCAAGCGTTAATCGGAATTACTGGGCGTAAAGCGCGCGTAGGTGGTTGGGTAAGTTGAATGTGAAAGCCCCGGGCTCAACCTGGGAACTGCA	150410886654.1.6_1_4332
oligotype_337_4331	species	Lysinibacillus fusiformis	28031	['Bacteria', 'Firmicutes', 'Bacilli', 'Bacillales', 'Bacillaceae', 'Lysinibacillus', 'Lysinibacillus fusiformis']	[2, 1239, 91061, 1385, 186817, 400634, 28031]	[28031]	['Lysinibacillus fusiformis']	['ref|NZ_ADJR00000000|']	[28031]	[99.28]	TAGGGAATCTTCCACAATGGGCGAAAGCCTGATGGAGCAACGCCGCGTGAGTGAAGAAGGTTTTCGGATCGTAAAACTCTGTTGTAAGGGAAGAACAAGTACAGTAGTAACTGGCTGTACCTTGACGGTACCTTATTAGAAAGCCACGGCTAACTACGTGCCAGCAGCCGCGGTAATACGTAGGTGGCAAGCGTTGTCCGGAATTATTGGGCGTAAAGCGCGCGCAGGCGGTCCTTTAAGTCTGATGTGAAAGCCCTCGGCTCAACCGAGGAGGGTCA	150410886606.1.1_1_1751;150410886606.1.10_1_704;150410886606.1.2_1_1039;150410886606.1.7_1_837
oligotype_338_4326	species	Janibacter hoylei	364298	['Bacteria', 'Actinobacteria', 'Actinobacteria', 'Micrococcales', 'Intrasporangiaceae', 'Janibacter', 'Janibacter hoylei']	[2, 201174, 1760, 85006, 85021, 53457, 364298]	[364298]	['Janibacter hoylei']	['ref|NZ_ALWX00000000|']	[364298]	[100.0]	TGGGGAATATTGCACAATGGGCGAAAGCCTGATGCAGCGACGCCGCGTGAGGGATGACGGCCTTCGGGTTGTAAACCTCTTTCAGCAGGGAAGAAGCGAAAGTGACGGTACCTGCAGAAGAAGCACCGGCTAACTACGTGCCAGCAGCCGCGGTAATACGTAGGGTGCGAGCGTTGTCCGGAATTATTGGGCGTAAAGAGCTTGTAGGCGGTTTGTCGCGTCTGCTGTGAAAATCCGGGGCTCAACCCCGGACTTGCAGTGGGTACGGGCAGACTAGA	150410886661.1.1_22_19;150410886661.1.10_18_10;150410886661.1.2_17_11;150410886662.1.1_27_18;150410886662.1.7_15_11;150410886732.1.2_24_271;150410886737.1.2_7_472;150410886738.1.2_2_2292;150410886739.1.2_7_557;150410886740.1.2_9_170;150410886742.1.2_56_61;150410886746.1.2_19_150;150410886748.1.2_22_163;150410886750.1.2_92_83;150410886781.1.2_7_38
oligotype_339_4316	species	Bacteroides vulgatus	821	['Bacteria', 'Bacteroidetes', 'Bacteroidia', 'Bacteroidales', 'Bacteroidaceae', 'Bacteroides', 'Bacteroides vulgatus']	[2, 976, 200643, 171549, 815, 816, 821]	[821]	['Bacteroides vulgatus']	['NC_009614_01']	[821]	[99.65]	TGAGGAATATTGGTCAATGGGCGCAGGCCTGAACCAGCCAAGTAGCGTGAAGGATGACTGCCCTATGGGTTGTAAACTTCTTTTATAAAGGAATAAAGTCGGGTATGTATACCCGTTTGCATGTACTTTATGAATAAGGATCGGCTAACTCCGTGCCAGCAGCCGCGGTAATACGGAGGATCCGAGCGTTATCCGGATTTATTGGGTTTAAAGGGAGCGTAGATGGATGTTTAAGTCAGTTGTGAAAGTTTGCGGCTCAACCGTAAAATTGCAGTTGATACTG	150410886640.1.11_20_55;150410886640.1.12_17_87;150410886640.1.13_22_48;150410886640.1.14_20_381;150410886640.1.3_17_169;150410886640.1.4_21_162;150410886640.1.5_12_108;150410886640.1.8_18_112;150410886640.1.9_17_138;150410886693.1.11_14_128;150410886693.1.12_14_205;150410886693.1.13_14_115;150410886693.1.14_14_998;150410886693.1.3_15_386;150410886693.1.4_14_419;150410886693.1.5_13_248;1504108866…
oligotype_340_4260	species	Pantoea vagans	470934	['Bacteria', 'Proteobacteria', 'Gammaproteobacteria', 'Enterobacterales', 'Enterobacteriaceae', 'Pantoea', 'Pantoea vagans']	[2, 1224, 1236, 91347, 543, 53335, 470934]	[470934]	['Pantoea vagans']	['NC_014562_07', 'NC_014562_06', 'NC_014562_01']	[470934, 470934, 470934]	[99.64, 99.64, 99.64]	TGGGGAATATTGCACAATGGGCGCAAGCCTGATGCAGCCATGCCGCGTGTATGAAGAAGGCCTTCGGGTTGTAAAGTACTTTCAGCGGGGAGGAAGGCGGTGCGGTTAATAACCGCGCCGATTGACGTTACCCGCAGAAGAAGCACCGGCTAACTCCGTGCCAGCAGCCGCGGTAATACGGAGGGTGCAAGCGTTAATCGGAATTACTGGGCGTAAAGCGCACGCAGGCGGTCTGTTAAGTCAGATGTGAAATCCCCGGGCTTAACCTGGGAACTGCA	150410886623.1.1_8_1644;150410886623.1.10_8_675;150410886623.1.2_8_929;150410886623.1.7_8_737;150410886681.1.6_3_275
oligotype_341_4256	species	Bacteroides dorei	357276	['Bacteria', 'Bacteroidetes', 'Bacteroidia', 'Bacteroidales', 'Bacteroidaceae', 'Bacteroides', 'Bacteroides dorei']	[2, 976, 200643, 171549, 815, 816, 357276]	[357276]	['Bacteroides dorei']	['ref|NZ_ABWZ00000000|', 'ref|NZ_AGXI00000000|', 'ref|NZ_AGXJ00000000|', 'ref|NZ_AGXH00000000|', 'ref|NZ_ACDI00000000|']	[357276, 357276, 357276, 357276, 357276]	[100.0, 100.0, 100.0, 100.0, 100.0]	TGAGGAATATTGGTCAATGGGCGATGGCCTGAACCAGCCAAGTAGCGTGAAGGATGACTGCCCTATGGGTTGTAAACTTCTTTTATAAAGGAATAAAGTCGGGTATGCATACCCGTTTGCATGTACTTTATGAATAAGGATCGGCTAACTCCGTGCCAGCAGCCGCGGTAATACGGAGGATCCGAGCGTTATCCGGATTTATTGGGTTTAAAGGGAGCGTAGATGGATGTTTAAGTCAGTTGTGAAAGTTTGCGGCTCAACCGTAAAATTGCAGTTGATACTG	150410886640.1.11_7_200;150410886640.1.12_8_242;150410886640.1.13_6_198;150410886640.1.14_8_1330;150410886640.1.3_7_568;150410886640.1.4_8_575;150410886640.1.5_7_311;150410886640.1.8_6_379;150410886640.1.9_8_389;150410886641.1.14_12_28;150410886641.1.3_12_12;150410886641.1.4_13_12;150410886641.1.9_9_12
oligotype_342_4205	genus	Pseudomonas	286	['Bacteria', 'Proteobacteria', 'Gammaproteobacteria', 'Pseudomonadales', 'Pseudomonadaceae', 'Pseudomonas']	[2, 1224, 1236, 72274, 135621, 286]	[303, 47880]	['Pseudomonas putida', 'Pseudomonas fulva']	['ref|NZ_ALPV00000000|', 'NC_002947_07', 'NC_002947_06', 'NC_002947_05', 'NC_002947_03', 'NC_002947_02', 'NC_002947_01', 'NC_019905_06', 'NC_019905_05', 'NC_019905_03', 'NC_019905_02', 'NC_019905_01', 'NC_010322_06', 'NC_010322_05', 'NC_010322_03', 'NC_010322_02', 'NC_010322_01', 'NC_018220_01', 'NC_017530_07', 'NC_017530_06', 'NC_017530_04', 'NC_017530_03', 'NC_017530_02', 'NC_017530_01', 'NC_01…	[303, 303, 303, 303, 303, 303, 303, 303, 303, 303, 303, 303, 303, 303, 303, 303, 303, 303, 303, 303, 303, 303, 303, 303, 47880, 47880, 47880, 47880]	[99.64, 99.64, 99.64, 99.64, 99.64, 99.64, 99.64, 99.64, 99.64, 99.64, 99.64, 99.64, 99.64, 99.64, 99.64, 99.64, 99.64, 99.64, 99.64, 99.64, 99.64, 99.64, 99.64, 99.64, 99.64, 99.64, 99.64, 99.64]	TGGGGAATATTGGACAATGGGCGAAAGCCTGATCCAGCCATGCCGCGTGTGTGAAGAAGGTCTTCGGATTGTAAAGCACTTTAAGTTGGGAGGAAGGGCAGTAAGTTAATACCTTGCTGCTTTGACGTTACCGACAGAATAAGCACCGGCTAACTCTGTGCCAGCAGCCGCGGTAATACAGAGGGTGCAAGCGTTAATCGGAATTACTGGGCGTAAAGCGCGCGTAGGTGGTTTGTTAAGTTGGATGTGAAAGCCCCGGGCTCAACCTGGGAACTGCA	150410886652.1.1_10_1554;150410886652.1.10_10_690;150410886652.1.2_9_1184;150410886652.1.7_9_777
oligotype_343_4194	genus	Bacillus	1386	['Bacteria', 'Firmicutes', 'Bacilli', 'Bacillales', 'Bacillaceae', 'Bacillus']	[2, 1239, 91061, 1385, 186817, 1386]	[]	[]	['NC_006322_05', 'NC_006322_04', 'NC_006322_03', 'NC_006322_01', 'NC_006270_05', 'NC_006270_04', 'NC_006270_03', 'NC_006270_01']	[1402, 1402, 1402, 1402, 1402, 1402, 1402, 1402]	[95.18, 95.18, 95.18, 95.18, 95.18, 95.18, 95.18, 95.18]	TAGGGAATCTTCCGCAATGGACGAAAGTCTGACGGAGCAACGCCGCGTGAGTGATGAAGGTTTTCGGATCGTAAAACTCTGTTGTCAGGGAAGAACAAGTACCGGAGTAACTGCCGGTACCTTGACGGTACCTGACCAGAAAGCCACGGCTAACTACGTGCCAGCAGCCGCGGTAATACGTAGGTGGCAAGCGTTGTCCGGAATTATTGGGCGTAAAGCGCGCGCAGGCGGTTCCTTAAGTCTGATGTGAAAGCCCCCGGCTCAACCGGGGAGGGTCATTGGG	150410886653.1.13_13_142;150410886653.1.14_11_2456;150410886653.1.3_10_789;150410886653.1.4_14_488;150410886653.1.5_11_129;150410886784.1.14_16_172;150410886784.1.5_7_18
oligotype_344_4165	species	Neisseria macacae	496	['Bacteria', 'Proteobacteria', 'Betaproteobacteria', 'Neisseriales', 'Neisseriaceae', 'Neisseria', 'Neisseria macacae']	[2, 1224, 28216, 206351, 481, 482, 496]	[496]	['Neisseria macacae']	['ref|NZ_AFQE00000000|']	[496]	[100.0]	TGGGGAATTTTGGACAATGGGCGCAAGCCTGATCCAGCCATGCCGCGTGTCTGAAGAAGGCCTTCGGGTTGTAAAGGACTTTTGTCAGGGAAGAAAAGGGCGGGGTTAATACCCCTGTCTGATGACGGTACCTGAAGAATAAGCACCGGCTAACTACGTGCCAGCAGCCGCGGTAATACGTAGGGTGCGAGCGTTAATCGGAATTACTGGGCGTAAAGCGGGCGCAGACGGTTACTTAAGCAGGATGTGAAATCCCCGGGCTCAACCTGGGAACTGCG	150410886613.1.6_3_748;150410886618.1.6_13_31;150410886644.1.1_1_845;150410886644.1.10_1_416;150410886644.1.2_1_681;150410886644.1.7_1_440;150410886662.1.1_51_10;150410886667.1.6_9_15;150410886671.1.1_22_11;150410886673.1.6_2_20;150410886694.1.1_10_46;150410886694.1.10_11_20;150410886694.1.2_8_44;150410886694.1.7_11_24;150410886725.1.1_7_133;150410886725.1.10_7_53;150410886725.1.2_5_100;150410886…
oligotype_345_4146	family	Peptoniphilaceae	1570339	['Bacteria', 'Firmicutes', 'Tissierellia', 'Tissierellales', 'Peptoniphilaceae']	[2, 1239, 1737404, 1737405, 1570339]	[]	[]	['ref|NZ_AGBB00000000|', 'ref|NZ_ADDO00000000|', 'ref|NZ_AEEH00000000|', 'ref|NZ_BAEW00000000|', 'ref|NZ_AENP00000000|']	[33030, 33031, 507750, 1175452, 54005]	[87.1, 92.23, 90.81, 88.5, 88.5]	TGGGGAATATTGCACAATGGGGGAAACCCTGATGCAGCGACGCCGCGTGAGCGAAGAAGGTTTTCGAATCGTAAAGCTCTGTCCTATGGGAAGATAATGACGGTACCATAGGAGGAAGCCCCGGCTAACTACGTGCCAGCAGCCGCGGTAATACGTAGGGGGCAAGCGTTGTCCGGAATCACTGGGCGTAAAGGGTTCGCAGGCGGAAATGCAAGTCAGTTGTGAAAGGCAGAGGCTCAACCTCTGTAAGCAATTGAAACTGTATTTCTTGAGATGTGGAGAG	150410886610.1.11_10_157;150410886610.1.12_12_193;150410886610.1.13_11_109;150410886610.1.14_10_959;150410886610.1.3_10_431;150410886610.1.4_9_441;150410886610.1.5_8_219;150410886610.1.8_12_229;150410886610.1.9_10_270;150410886721.1.11_13_53;150410886721.1.12_12_89;150410886721.1.13_15_48;150410886721.1.14_13_356;150410886721.1.3_13_151;150410886721.1.4_14_153;150410886721.1.5_13_77;150410886721.…
oligotype_346_4111	species	Staphylococcus epidermidis	1282	['Bacteria', 'Firmicutes', 'Bacilli', 'Bacillales', 'Staphylococcaceae', 'Staphylococcus', 'Staphylococcus epidermidis']	[2, 1239, 91061, 1385, 90964, 1279, 1282]	[1282]	['Staphylococcus epidermidis']	['ref|NZ_ACJC00000000|', 'ref|NZ_AFED00000000|', 'ref|NZ_AHLJ00000000|', 'ref|NZ_AHLI00000000|', 'ref|NZ_AHLH00000000|', 'ref|NZ_AHLG00000000|', 'ref|NZ_AHLF00000000|', 'ref|NZ_AHLE00000000|', 'ref|NZ_AHLC00000000|', 'ref|NZ_AHLB00000000|', 'ref|NZ_AHLA00000000|', 'ref|NZ_AFUA00000000|', 'ref|NZ_AFTZ00000000|', 'ref|NZ_AHLU00000000|', 'ref|NZ_AGUB00000000|', 'ref|NZ_AHKZ00000000|', 'ref|NZ_AHKY00…	[1282, 1282, 1282, 1282, 1282, 1282, 1282, 1282, 1282, 1282, 1282, 1282, 1282, 1282, 1282, 1282, 1282, 1282, 1282, 1282, 1282, 1282, 1282, 1282, 1282, 1282, 1282, 1282, 1282, 1282, 1282, 1282, 1282, 1282, 1282, 1282, 1282, 1282, 1282, 1282, 1282, 1282, 1282, 1282, 1282, 1282, 1282, 1282, 1282, 1282, 1282, 1282, 1282, 1282, 1282, 1282, 1282, 1282, 1282, 1282, 1282, 1282, 1282, 1282, 1282]	[99.0, 99.0, 99.0, 99.0, 99.0, 99.0, 99.0, 99.0, 99.0, 99.0, 99.0, 99.0, 99.0, 99.0, 99.0, 99.0, 99.0, 99.0, 99.0, 99.0, 99.0, 99.0, 99.0, 99.0, 99.0, 99.0, 99.0, 99.0, 99.0, 99.0, 99.0, 99.0, 99.0, 99.0, 99.0, 99.0, 99.0, 99.0, 99.0, 99.0, 99.0, 99.0, 99.0, 99.0, 99.0, 99.0, 99.0, 99.0, 99.0, 99.0, 99.0, 99.0, 99.0, 99.0, 99.0, 99.0, 99.0, 99.0, 99.0, 99.0, 99.0, 99.0, 99.0, 99.0, 99.0]	TAGGGAATCTTCCGCAATGGGCGAAAGCCTGACGGAGCAACGCCGCGTGAGTGATGAAGGTCTTCGGATCGTAAAACTCTGTTATTAGGGAAGAACAAATGTGTAAGTAACTATGCACGTCTTGACGGTACCTAATCAGAAAGCCACGGCTAACTACGTGCCAGCAGCCGCGGTAATACGTAGGTGGCAAGCGTTATCCGGAATTATTGGGCGTAAAGCGCGCGTAGGCGGTTTTTTAAGTCTGATGTGAAAGCCCACGGCTCAACCGTGGAGGGTCATTGGG	150410886609.1.5_5_1867;150410886612.1.5_2_1587;150410886695.1.5_9_657
[truncated: 2,241 more rows]
